# Supplementary material for: A modular self-adjuvanting cancer vaccine combined with an oncolytic vaccine induces potent antitumor immunity
Source: Nat Commun. 2021 Aug 31;12:5195. doi: 10.1038/s41467-021-25506-6 (PMC8408233; doi:10.1038/s41467-021-25506-6)
Supplement: Supplementary file 4 — Supplementary Data 1 [file 41467_2021_25506_MOESM4_ESM.xlsx]

## Sheet: Supplementary Data 1
Supplementary Data 1. Gene Expression Profiling of NanoString®nCounter
Phase	Response																															Relapse
Treatment	Mock							KK							VV							KV										VV							KV
Probe name Mouse ID	A3	A4	B1	B2	C1	C2	C4	D1	D4	D5	F1	F2	F3	F4	G5	H1	H2	H3	I5	J4	J5	L3	L5	M1	M3	M4	N4	I2	J4	J5	L4	G1	G2	G3	H5	I1	I4	J2	L2	K1	K3	K4	L1	M2	M5	N5
A2m	27.82	20.35	16.46	16.66	30.65	16.75	25.96	17.63	32.13	27.74	24.11	25.27	25.22	23.09	22.72	19.51	32.37	16.59	32.06	16.35	22.69	162.99	205.09	278.83	322.05	366.79	318.89	616.02	98.17	257.21	487.36	22.19	21.74	22.24	17.12	22.02	19.87	19.05	19.1	15.6	12.48	28.36	52.87	61.2	23.42	14.08
Abca1	1152.06	1774.9	1338.62	1984.08	1405.21	1234.31	1440.81	1497.65	1896.85	2261.59	2740.86	1644.57	1090.76	1914.15	1264.14	1165.24	2823.81	1815.12	2006.46	2351.64	5042.03	4149.87	4075.37	3933.63	4315.42	4551.24	4159.35	3942.53	5107.83	3647.35	5265.11	2079.59	2186.82	1096.52	1835.09	1566.63	2077.18	2423.02	1775.66	2810.26	983.58	1741.19	1993.58	2050.16	1316.01	1885.65
Abcb1a	103.47	135.99	127.85	140.25	174.47	123.14	122.87	212.77	157.45	295.68	225.87	176.86	119.34	165.89	166	331.68	388.46	364.93	361.34	466.96	289.71	902.69	726.59	1183.95	1152.21	1388.58	1937.43	2630.14	340.05	964.53	1877.54	189.46	471.2	97.61	365.84	140.77	395.78	166.49	178.54	246.8	126.91	190.4	312.04	289.47	229.83	190.3
Abcg1	141.73	88.92	154.81	107.5	114.35	93.58	97.05	608.62	144.59	639.32	399.71	143.55	213.71	239.27	737.77	1136.87	1587.46	1235.52	998.91	1177.4	3132.33	3086.28	2733.51	1660.1	2139.82	1601.92	1705.72	2105.18	1960.61	3686.65	4434.2	75.66	577.02	100.14	317.09	142.91	202.72	97.02	109.31	352.31	109.99	413.22	231.43	314.56	1645.38	115.92
Abl1	703.41	675.61	653.13	672.04	630.69	514.21	649.58	529.45	654.42	600.03	619.23	651.17	525.95	572.65	499.41	536.79	947.5	784.72	537.69	886.48	707	794.03	832.07	1012.36	830.16	1134.07	1089.73	916	772.58	728.76	623.18	652.29	554.62	515.93	476.62	355.13	619.56	756.97	482.17	587.19	611.3	587.42	669.15	686.04	705.58	622.11
Ada	115.64	112.46	140.95	150.92	130.85	153.67	134.61	115.46	124.24	145.18	124.35	150.45	167.92	156.32	144.72	128.74	150.65	146.69	124.56	149.68	150.17	133.73	84.96	16.86	153.87	29.11	47.03	10.37	175	85.74	87.89	284.82	125.14	201.56	232.89	319.94	295.74	140.14	201.61	288.09	218.92	248.74	274.77	228.88	200.55	316.85
Adora2a	19.87	20.35	16.46	16.66	24.33	15.86	25.96	17.63	13.32	27.74	21.57	45.94	25.22	23.09	22.72	43.64	17.93	34.59	41.93	40.05	79.74	71.05	263.68	304.57	196.81	621.3	524.22	391.04	44.11	117.89	191.75	22.19	21.74	22.24	17.12	22.02	22.82	19.05	19.1	11.93	12.48	19.03	8.24	11.68	26.35	14.08
Aicda	19.87	22.67	16.46	16.66	29.47	15.86	25.96	17.63	13.32	27.74	15.18	25.27	25.22	23.09	22.72	19.51	17.93	20.27	61.66	16.35	22.69	148.36	585.96	480.44	461.6	905.76	715.78	541.03	34.15	214.34	343.55	22.19	21.74	22.24	17.12	22.02	19.87	19.05	19.1	11.93	12.48	19.03	8.24	11.68	11.23	21.25
Aire	19.87	20.35	16.46	16.66	24.33	15.86	25.96	17.63	13.32	27.74	15.18	18.19	25.22	23.09	22.72	19.51	17.93	16.59	21.59	16.35	22.69	25.68	18.62	16.86	21.06	29.11	17.11	10.37	14.23	15.26	10.01	22.19	21.74	22.24	17.12	22.02	19.87	19.05	19.1	11.93	12.48	19.03	8.24	11.68	11.23	14.08
Akt3	1384.21	1435.79	1368.66	1534.16	1325.04	1294.4	1342.99	1037.47	1503.77	1347.9	1388.2	1306.92	960.31	1280.89	795.94	818.28	831.7	863.43	928.62	800.04	314.96	942.39	1004.92	1574.31	1467.1	1553.26	2086.56	1901.63	692.9	864.51	1142.51	935.21	995.69	1093.98	1101.45	683.6	1086.42	790.51	1142.89	976.2	975.11	1084.9	688.22	749.07	566.52	1088.69
Alcam	3445.74	3410.32	3436.66	4321.98	3271.35	3643.82	3222.85	2672.01	3343.86	2368.14	2649.5	3268.46	2657.5	2475.64	1332.24	1287.43	805.56	1354.78	1449.04	797.94	697.7	543.29	899.45	913.7	765.75	1193.95	1197.56	819.58	849.41	589.44	567.26	2903.54	1335.57	3260.39	1667.68	1211.5	2297.45	1443.27	3499.1	1834.97	2304.53	1795.47	2594.26	2253.34	1279.42	2451.73
Ambp	19.87	20.35	16.46	16.66	31.83	15.86	25.96	17.63	17.14	27.74	15.18	66.61	25.22	23.09	22.72	19.51	17.93	16.59	46.86	16.35	22.69	94.03	416.03	420.39	483.07	1018.04	868.35	632.09	35.57	260.78	279.63	22.19	21.74	22.24	17.12	22.02	19.87	19.05	19.1	11.93	12.48	19.03	8.24	11.68	11.23	35.74
Amica1	70.43	50.56	42.36	69.05	84.88	32.51	66.52	100.61	58.91	123.87	101.51	104.51	86.04	68.59	123.43	312.04	363.56	295.76	344.07	589.23	617.96	501.49	1054.73	1111.02	1012.66	1616.89	1526.78	1124.91	350.01	660.88	846.89	174.84	116.64	58.31	127.53	129.04	221.14	58.69	37.65	290.84	99.42	94.8	65.01	132.8	281.06	102.4
Angpt1	72.17	59.28	86.26	83.29	116.71	60.09	81.39	70.92	58.91	109.22	98.98	104.51	92.98	90.92	87.96	106.92	138.2	139.53	113.46	115.95	22.69	225.67	498.07	694.93	440.13	827.16	860.32	1140.98	91.06	335.8	455.4	128.42	111.23	65.92	81.73	71.45	84.25	75.46	110.52	88.08	51.82	133.69	98.81	95.47	84.9	92.74
Angpt2	296.49	312.96	376.63	334.6	549.35	279.76	316.18	376.06	461.63	584.71	505.03	378.99	374.69	336.57	234.1	226.94	425.81	319.61	308.31	348.9	326.92	662.39	1025.43	1424.17	1044.86	1991.17	2142.76	2244.46	786.81	885.94	982.71	326.78	214.74	273.81	542.6	364.73	566.03	367.71	426.31	347.73	444.2	323.28	279.1	305.99	162.49	392.2
Anp32b	6508.92	6979.3	6753.17	6757.41	6090.01	6522.24	6414.4	6726.21	6391.04	6377.86	6650.4	6155.64	6884.53	6516.09	5580.09	5885.09	6023.63	6832.33	4698.59	4597.88	2901.09	4682.71	4670.12	4671.45	5099.06	4584.92	4602.12	4874.6	4690.95	4979.84	5752.48	7789.39	6210.53	6476.41	8985.39	7691.29	6338.6	6769.62	5761.8	6290.28	7410.66	6126.17	4475.16	5891	7331.03	6048.18
Anxa1	4789.96	4550.58	4426.38	5884.61	5302.53	4748.1	4756.02	5482.57	4033.63	4684.34	5490.61	4837.23	5389.94	5169.8	6781.8	6476.44	5234.26	5197.29	5529.79	4592.61	5331.74	5583.31	3061.65	3251.57	3428	2110.94	2548.83	2571.22	5204.58	4676.19	4322.35	6181.54	2613.98	5017.35	7821.91	13392.6	7005.55	8408.12	5606.34	5867.32	5169.59	5860.41	6694.97	4974.24	8654.37	6576.59
Apoe	4942.12	3757.28	4324.71	5358.51	4272.21	4338.31	3551.56	9079.89	3818.34	9114.28	5140.39	4230.85	5670.26	4764.64	11720.6	19442.4	45096.3	19712.3	27415.8	47931	102478	110805	81589.4	67652.4	77992.4	50381.8	48243.1	62480.6	75041	93545.2	129391	3755.46	5077.34	5679.06	6474.27	6412.61	4481.69	2644.61	5119.31	6404.05	7262.59	6886.16	20423.8	17771.5	33339.5	3020.71
App	2767.55	2318.88	2588.66	2478.14	2470.9	2229.24	2321.27	2220.08	2371.33	3109.35	2568.29	2353.15	2246.73	2378.33	2367.96	2620.69	5053.73	3167.51	3112.66	6014.56	5750.36	6049.28	3471.82	4173.85	4036.31	2140.88	2329.74	2758.7	6920.47	4644.04	5209.19	2089.76	3202.59	2499.8	4229.52	1385.33	3209.23	996.52	2157.03	2743.28	3517.6	2978.41	7286.97	5018.3	4379.88	2416.96
Arg1	336.49	231.02	379.71	360.94	264.07	458.06	214.44	343.07	355.59	240.41	298.2	249.21	201.22	204.18	334.83	172.38	234.07	129.99	244.18	145.46	451.84	2428.07	1233.45	1617.21	1162.94	666.22	806.4	782.08	2393.14	1889.77	2908.2	490.17	162.22	427.2	688.84	105.58	271.17	148.52	349.79	127.53	88.84	63.2	448.12	298.65	147.85	192.24
Arg2	19.87	27.02	16.46	16.66	71.91	15.86	25.96	17.63	14.99	30.63	62.18	55.13	25.22	23.09	22.72	43.64	56.03	36.97	80.16	91.7	134.22	142.09	591.82	639.16	672.72	958.16	1049.59	926.71	110.98	264.35	471.38	22.19	27.04	22.24	44.31	27.73	51.78	44.32	19.1	36.7	22.21	19.03	9.53	26.32	23.42	56.99
Atf1	378.22	414.96	369.7	417.18	371.34	342.81	387.4	329.88	363.09	392.91	414.94	365.2	323.34	358.9	266.73	303.31	297.57	331.54	342.84	319.39	295.03	374.03	603.54	716.37	797.96	902.01	1053.03	728.51	311.59	385.81	335.56	520.69	313.62	391.7	422.95	361.53	421.23	356.93	369.22	387.18	408.24	327.33	208.03	318.23	245.93	285.94
Atf2	913.82	909.24	892.67	856.42	895.94	730.93	878.89	733.98	823.65	771.84	820.99	883.15	557.87	757.68	561.84	617.53	719.65	714.36	614.15	725.2	617.96	896.42	1189.5	1471.36	1281.03	1613.15	1774.55	1971.27	705.71	1157.44	1310.29	808.06	602.51	957.07	743	643.07	718.72	883.93	738.44	676.19	601.78	623.88	621.48	626.06	670.45	680.07
Atg10	91.3	85.43	93.19	93.97	108.46	70.93	83.74	135.25	71.76	81.91	87.56	112.55	83.26	67	131.95	168.02	175.55	157.42	198.55	199.22	208.64	332.24	375.02	407.52	447.29	482.82	606.81	594.59	223.38	367.95	423.45	98.54	81.11	77.33	118.66	103.45	130.76	137.74	76.52	79.82	115.28	52.67	116.15	115.67	226.9	87.91
Atg12	525.17	467.26	422.07	408.63	485.69	331.97	432.79	727.38	404.86	392.25	406.05	488.09	401.05	427.49	656.9	578.25	516.7	524.74	532.75	523.88	571.45	1107.47	1086.96	1376.98	1019.81	2200.76	2125.56	2094.47	728.47	1175.3	1038.64	453.3	346.83	406.91	482.53	470.31	563.39	612.04	415.37	431.22	641.97	358.93	349.31	419.21	529.92	462.72
Atg16l1	308.66	412.34	365.85	414.33	437.36	392.06	359.23	352.97	365.23	351.62	380.68	400.81	338.61	378.04	300.78	357.86	403.4	437.68	397.1	411.09	417.29	432.54	325.21	394.65	415.08	426.68	571.25	873.14	465.25	643.02	759.01	495.9	328.29	424.66	329.89	410.59	326.45	360.52	347.36	365.16	319.4	351.64	356.24	356.18	291.31	359.36
Atg5	275.62	273.73	275.73	328.9	350.12	334.93	248.09	247.41	311.68	297.68	322.31	316.97	394.12	266.39	242.61	288.04	367.29	267.14	430.4	410.04	380.08	572.54	1166.06	1608.63	1377.64	1953.74	2294.18	1858.78	542.08	732.33	1078.59	261.94	302.8	365.08	262.44	275.15	308.9	282.67	329.14	252.31	239.02	299.79	373.58	334.76	365.97	340.04
Atg7	133.03	156.92	137.87	174.42	160.33	139.88	137.74	131.95	132.81	151.17	187.8	158.48	124.9	178.65	120.6	100.38	178.04	115.68	114.69	164.44	264.46	181.79	143.56	145.85	146.71	29.11	94.06	80.35	253.26	139.32	223.71	190.73	181.53	193.95	139.84	165.3	179.9	186.85	140.89	237.63	179.79	173.39	192.42	178.09	121.5	155.53
Atm	355.62	431.52	430.55	499.05	436.18	300.45	361.57	381.01	480.91	482.82	501.22	461.67	288.65	366.88	309.3	423.33	440.75	475.84	476.03	362.6	345.53	1205.68	1620.18	2260.66	2354.52	2477.73	3302.47	3626.49	411.19	1893.34	2516.71	390.36	553.85	300.43	283.12	166.37	300.12	307.82	282.99	467	355.36	669.25	273.9	334.76	401.1	410.55
Axl	5254.26	4678.73	4693.64	4553.35	4507.98	4103.86	4154.96	4793.12	5060.78	5761.85	5474.11	4652.33	4923.66	5219.25	5516.25	6040.02	6170.55	6865.72	5159.82	5319.92	3137.65	4845.69	2997.2	3350.23	3317.08	1998.65	2720.9	2956.9	4817.58	4343.96	4753.78	4994.57	5457.39	3825.76	5561.4	4222.1	4450.98	3871.09	4102.73	6742.6	3917.38	7239.42	5269.12	5468.72	8060.04	5980.56
Batf	19.87	20.35	19.26	16.66	54.23	15.86	25.96	56.08	31.06	69.93	36.8	71.2	47.18	41.47	80.87	122.2	139.45	131.18	161.55	137.03	192.7	334.33	635.77	707.8	597.57	902.01	855.73	782.08	276.02	560.86	423.45	22.19	70.29	22.24	37.91	22.02	30.71	38.33	19.1	39.45	15.86	37.27	43.34	46.51	141.99	42.5
Bax	752.97	757.56	872.64	778.82	684.92	989.02	750.54	763.67	847.21	732.55	743.59	695.95	895.09	740.14	608.66	674.27	456.94	660.69	631.41	478.55	324.26	340.6	322.28	295.99	375.72	288.2	266.12	267.84	495.13	296.5	367.52	690.44	840.43	728.9	588.39	682.53	642.37	566.53	646.14	637.65	472.75	512.88	536.53	475.51	578.23	600.86
Bcl10	1529.41	1531.68	1467.24	1448.73	1533.7	1440.19	1522.21	1750	1378.46	1443.13	1421.19	1543.5	1473.77	1454.76	1845.84	1627.84	1318.53	1315.42	1769.68	1324.97	959.5	1882.7	1459.05	1419.88	1517.2	1706.71	1672.46	1457.02	1674.63	1796.88	1781.67	1700.03	1330.94	1945.84	2204.37	1568.76	1815.67	1288.77	1441.66	1599.18	1250.09	1383.88	1548.06	1771.09	2208.97	1570.73
Bcl2	91.3	84.56	98.59	116.75	81.34	92.6	81.39	127	92.11	89.9	93.9	120.59	91.59	105.28	129.11	137.47	153.14	139.53	110.99	172.87	195.36	248.66	202.16	218.77	189.65	303.17	268.42	203.55	125.21	210.77	215.72	98.54	65.66	95.07	53.18	26.66	69.33	41.92	77.73	84.41	65.57	98.85	102.28	96.69	159.56	108.19
Bcl2l1	1027.72	1017.34	991.26	1467.24	924.23	1058.96	979.85	902.22	1038.93	965.64	1140.76	1018.67	831.25	937.93	793.1	776.82	780.66	909.94	720.2	660.91	423.93	610.15	606.47	742.11	812.27	883.3	985.35	1028.49	748.39	664.45	894.83	1150.73	763.96	836.65	814.39	1457.85	1006.56	1560.65	835.61	1133.09	830.22	901.79	547.8	706.85	484.54	1123.47
Bcl6	274.76	339.11	178.69	349.55	248.74	238.39	270.79	354.62	215.28	255.06	342.61	299.74	242.85	342.95	397.26	318.58	312.51	290.99	334.2	294.09	170.11	211.05	123.05	150.14	193.23	116.03	67.68	128.56	284.56	214.34	239.69	362.39	244.1	286.49	228.46	155.7	314.17	315.01	264.77	335.8	298.25	304.65	224.49	293.75	276.67	322.65
Bid	106.95	109.84	112.45	90.41	120.24	113.28	77.48	155.04	112.46	154.5	138.31	159.63	131.83	97.3	117.76	176.75	189.25	171.73	204.72	193.95	144.86	282.09	448.26	467.57	493.8	913.24	1065.65	819.58	271.75	425.11	407.47	137.96	232.51	126.76	76.81	65.05	110.57	73.06	98.38	211.94	80.38	204.99	180.29	160.95	161.03	111.09
Birc5	688.63	574.49	643.89	660.65	716.75	694.48	607.32	484.92	626.57	595.36	634.46	681.02	749.37	571.06	526.37	493.15	534.13	663.08	437.8	308.84	232.57	288.36	290.05	287.41	243.32	333.11	333.8	364.26	303.06	200.05	175.77	561.38	595.56	616.08	648.95	752.92	526.54	673.13	677.72	543.15	606.01	634.41	374.45	376.37	565.05	572.84
Blk	19.87	20.35	16.46	16.66	24.33	15.86	25.96	17.63	13.32	27.74	15.18	52.83	25.22	23.09	22.72	19.51	17.93	16.59	21.59	16.35	22.69	25.68	272.47	338.88	289.84	654.99	560.93	396.4	15.65	110.74	167.78	22.19	21.74	22.24	17.12	22.02	19.87	19.05	19.1	11.93	12.48	19.03	8.24	11.68	11.23	23.18
Blnk	45.21	39.23	46.21	34.17	37.72	45.31	46.96	37.94	51.41	84.58	40.61	51.68	37.47	49.45	68.1	109.1	164.35	171.73	113.46	160.22	627.26	269.55	216.81	150.14	132.4	134.74	137.65	96.42	212	185.76	223.71	40.69	74.16	78.59	66.47	52.26	57.04	56.29	55.87	69.73	34.9	106.14	156.89	107.1	108.33	66.65
Bmi1	378.22	394.04	385.1	494.77	411.42	297.5	381.14	737.28	359.88	402.24	379.41	413.44	495.42	381.24	798.78	851.01	371.03	454.38	680.74	390.01	256.49	1711.35	1034.22	1728.74	1531.51	2002.4	2879.19	4210.37	342.89	2422.04	3475.45	394.17	268.04	295.36	330.39	323.14	317.68	459.93	326.71	254.14	280.27	303.84	159.49	385.55	546.02	306.22
Bst1	69.56	74.97	77.79	80.45	115.53	40.39	55.57	166.59	91.04	193.79	213.18	118.29	90.2	105.28	171.67	255.3	336.17	176.5	298.44	403.71	414.63	821.2	1066.45	1295.48	1263.14	1583.2	1833.05	1140.98	971.77	918.09	790.97	56.58	101.96	60.85	61.05	45.86	74.59	62.28	74.09	248.64	52.88	138.55	71.94	156.06	185.91	152.63
Bst2	1644.18	1302.41	2712.67	699.09	2097.2	1316.07	1022.11	4288.41	2527.71	5971.63	4155.71	1712.32	4229.8	2700.55	5381.46	7711.5	6628.74	8002.25	6610.09	6503.65	5803.52	6523.61	3337.05	3135.75	3202.57	2069.77	3250.85	3047.96	4954.17	6065.83	4218.48	426.6	5135.27	954.54	1891.71	498.04	1392.69	598.87	421.45	5039.75	546.78	9186.41	1252.49	1719.07	8780.26	1474.13
Btk	69.56	58.41	67.01	45.56	136.75	39.4	39.91	117.11	77.12	145.84	102.78	110.25	79.1	44.66	166	285.85	334.92	249.25	281.18	303.57	366.79	670.75	1025.43	1321.22	1091.38	1519.58	1552.01	1537.37	351.43	864.51	942.77	58.49	102.74	83.66	80.75	40.53	60.55	53.9	55.87	82.57	46.53	101.28	134.35	131.58	382.07	80.18
Btla	19.87	20.35	16.46	16.66	68.37	15.86	25.96	31.34	18.21	27.74	29.19	53.98	25.22	23.09	32.63	63.28	78.44	60.82	166.49	64.3	119.61	700	1675.85	2016.15	1688.95	2541.36	2747.28	2399.8	96.75	1096.71	1190.44	22.19	21.74	22.24	17.12	22.02	30.71	38.33	19.1	11.93	12.48	19.03	8.24	12.24	42.45	49.27
C1qa	1219.88	959.81	1471.09	1194.58	1197.73	1411.62	928.98	1890.2	1391.31	3173.28	1978.24	1350.57	2710.24	2021.03	2423.29	3253.49	6460.65	5284.35	4172	6364.51	4921.1	6003.31	4110.52	3852.12	3657.01	3095.29	3073.05	2715.85	6745.47	5412.09	5672.58	848.75	2918.33	1834.29	1750.89	1015.27	1462.01	687.5	1353	2635.02	1519.78	4328.26	4150.98	3942.43	5196.72	1057.78
C1qb	1744.17	1355.59	2048.75	1727.08	1829.6	2151.42	1483.08	2594.49	1992.18	4982.68	3388.01	1862.77	3669.16	2670.24	3378.13	4420.91	11107.2	8132.25	6909.76	10968.7	11597.7	11001.5	7848.96	7095.11	7027.76	4850.66	5413.12	4381.78	11316.9	8130.64	6767.15	1352.27	5029.45	2776.15	2927.68	1926.02	2014	911.48	1887.4	3539.66	2082.43	5191.16	4715.25	4885.5	7265.16	1334.06
C1qbp	2389.33	2676.3	2531.67	2473.16	2505.09	2950.32	2648.41	2652.22	2533.07	2191.66	2460.43	2490.97	2829.58	2461.28	2465.85	2313.01	1507.78	1833.01	1970.69	1345	1148.21	1533.74	1611.4	2071.91	1882.18	1968.71	2153.09	2040.9	1452.67	1321.76	1326.27	2274.13	2384.57	2703.89	2401.32	3513.98	2408.02	2276.9	2815.31	2421.24	3042.74	2540.89	2390.56	2094.22	2176.77	2274.95
C1ra	114.77	50.56	115.53	53.39	130.85	64.03	63.39	686.15	125.31	578.05	220.79	181.45	140.16	138.78	730.68	1095.41	1510.27	719.13	916.29	1722.36	895.71	2022.7	823.28	1449.91	1316.81	950.67	1145.94	1092.77	2290.7	1800.46	2101.25	45.14	434.89	62.11	177.26	22.02	139.53	51.5	72.87	533.06	51.82	242.26	162.09	267.44	837.33	170.02
C1s1	114.77	63.64	94.74	46.27	173.29	69.94	61.04	371.11	151.02	626.66	332.46	184.9	176.24	129.21	888.16	1429.27	1873.83	719.13	1743.78	2001.69	1100.37	2457.32	1828.2	3110.01	3023.66	2429.07	3104.02	3047.96	2795.79	2325.59	2269.03	52.13	679.76	65.92	184.64	22.02	156.21	95.82	97.16	1182.64	64.51	314.37	211.49	358.62	518.21	247.3
C2	54.78	20.35	43.13	27.05	110.81	34.48	25.96	82.47	58.91	206.45	112.93	117.14	97.14	74.97	107.83	192.02	343.64	152.65	256.51	418.47	325.59	351.05	427.75	682.06	636.94	1354.89	1220.5	1076.7	388.42	421.54	439.43	22.19	44.03	22.24	46.78	22.02	51.78	41.92	24.29	67.89	12.48	110.19	34.67	70.99	106.86	60.86
C3	112.16	79.33	148.65	107.5	102.56	42.36	93.92	1222.2	157.45	582.71	456.81	172.27	160.98	216.94	1088.21	1680.21	2293.41	1118.65	975.48	2479.19	2770.86	4116.44	1895.59	2355.03	1549.4	1149.04	1393.71	1831.99	2644.98	2647.1	2772.37	126.52	432.57	150.85	526.84	86.38	264.15	149.72	64.37	1277.14	101.53	512.88	229.7	621.78	4662.41	334.24
C3ar1	915.56	591.05	1027.46	673.46	690.81	619.62	652.71	4347.79	805.44	1963.9	1168.67	674.13	861.78	840.63	3785.32	4128.51	5297.76	5106.65	3684.88	3610.21	6715.18	18580.4	10887.2	9364.35	10273.3	7126.28	7794.47	6915.5	6850.76	11442.2	8948.3	566.47	1345.61	960.88	1421.49	374.33	691.52	328.18	654.64	1004.65	461.12	1213.73	1440.58	1389.82	8620.7	465.62
C4b	201.72	68	191.01	108.92	179.19	84.72	111.13	783.46	199.22	501.47	275.36	200.98	198.45	208.96	605.82	833.56	1124.3	784.72	579.62	736.8	858.5	1615.23	375.02	995.2	719.24	153.45	356.74	637.45	1344.54	1128.86	1246.37	73.11	223.24	147.05	232.89	74.65	207.1	73.06	180.97	402.78	99.42	442.39	296.44	384.33	2586.65	139.11
C5ar1	146.07	139.48	155.58	163.03	150.89	158.6	144	176.48	156.38	222.43	224.6	190.64	179.02	151.54	173.09	198.57	403.4	292.18	294.74	488.04	547.53	892.24	1168.99	1231.14	1005.5	1261.32	1378.8	1296.32	729.89	800.2	846.89	177.38	139.81	264.94	194.49	53.32	152.7	64.68	201.61	193.59	141.72	214.71	455.92	331.09	332.3	124.62
C6	19.87	20.35	16.46	16.66	68.37	15.86	25.96	37.94	18.21	27.74	29.19	59.72	25.22	23.09	22.72	19.51	17.93	21.47	53.03	16.35	37.21	223.58	744.17	823.62	633.36	1388.58	1270.98	985.63	76.83	385.81	519.32	22.19	21.74	22.24	17.12	22.02	37.74	47.91	19.1	13.76	12.48	19.03	9.53	11.68	73.19	44.44
C7	19.87	20.35	16.46	16.66	24.33	15.86	25.96	17.63	13.32	27.74	15.18	18.19	25.22	23.09	22.72	19.51	17.93	16.59	29.6	16.35	22.69	208.96	187.51	326.01	289.84	321.88	462.28	760.65	27.03	282.21	423.45	22.19	21.74	22.24	17.12	22.02	19.87	19.05	19.1	11.93	12.48	19.03	8.24	11.68	11.23	14.08
C8a	19.87	20.35	16.46	16.66	71.91	15.86	25.96	17.63	13.32	27.74	15.18	41.34	25.22	23.09	22.72	19.51	17.93	22.66	106.06	16.35	22.69	313.43	943.4	1411.3	1023.39	1467.18	1688.52	1392.74	17.07	378.67	695.09	22.19	21.74	22.24	17.12	22.02	19.87	43.12	19.1	11.93	12.48	19.03	8.24	11.68	11.23	32.84
C8b	19.87	20.92	16.46	16.66	61.3	15.86	25.96	29.69	13.32	27.74	25.38	79.24	25.22	23.09	22.72	78.56	27.39	47.7	172.65	16.35	35.88	409.55	1617.26	2282.1	1810.61	2713.53	3475.68	3037.25	54.07	782.34	1094.57	22.19	21.74	22.24	17.12	22.02	31.59	49.11	19.1	11.93	12.48	19.03	8.24	11.68	11.23	63.76
C8g	19.87	20.35	16.46	16.66	24.33	16.75	25.96	17.63	13.32	27.74	15.18	51.68	25.22	23.09	22.72	19.51	17.93	16.59	21.59	18.97	22.69	25.68	18.62	16.86	21.06	29.11	42.44	10.37	24.19	15.26	10.01	22.19	21.74	22.24	17.12	22.02	19.87	19.05	19.1	11.93	12.48	19.03	10.4	11.68	17.57	26.08
C9	19.87	20.35	16.46	16.66	56.59	15.86	25.96	41.23	13.32	27.74	20.3	48.23	25.22	23.09	22.72	45.82	17.93	27.43	171.42	16.35	22.69	555.82	1280.33	1951.8	1760.52	2058.54	2351.53	1746.28	68.29	978.82	1078.59	22.19	21.74	22.24	17.12	22.02	23.69	40.72	19.1	11.93	12.48	19.03	8.24	11.68	11.23	25.12
CD209e	19.87	20.35	16.46	16.66	108.46	15.86	25.96	17.63	13.32	27.74	30.45	109.1	25.22	23.09	22.72	43.64	17.93	36.97	135.65	16.35	22.69	557.91	1757.89	2307.84	1778.41	2758.44	3159.08	2373.02	38.42	710.89	1062.61	22.19	21.74	22.24	17.12	22.02	35.98	101.81	19.1	11.93	12.48	19.03	8.24	11.68	26.35	52.16
Camp	19.87	20.35	16.46	16.66	24.33	15.86	25.96	17.63	13.32	27.74	15.18	18.19	25.22	23.09	22.72	19.51	17.93	16.59	21.59	29.51	75.75	25.68	18.62	16.86	21.06	29.11	17.11	235.69	22.76	67.87	151.8	22.19	21.74	22.24	17.12	22.02	19.87	19.05	19.1	11.93	16.92	19.03	8.24	11.68	11.23	14.08
Card11	19.87	20.35	16.46	16.66	24.33	15.86	25.96	39.59	14.99	56.61	44.41	55.13	25.22	23.09	62.43	85.1	149.41	165.77	133.19	126.49	228.58	254.93	893.59	917.99	833.74	1931.28	1720.63	1210.61	115.25	357.23	527.31	22.19	98.87	22.24	23.63	22.02	30.71	37.13	19.1	25.69	12.48	42.13	8.67	11.68	90.76	40.57
Card9	19.87	20.35	16.46	16.66	24.33	15.86	25.96	17.63	13.32	27.74	15.18	51.68	25.22	23.09	22.72	19.51	32.37	16.59	21.59	33.73	34.55	25.68	90.82	111.53	82.3	179.65	146.83	166.06	24.19	71.45	103.86	22.19	21.74	22.24	17.12	22.02	19.87	19.05	19.1	11.93	12.48	19.03	13	12.85	23.42	52.16
Casp1	66.08	67.13	96.28	63.36	132.03	62.06	64.18	244.11	114.6	333.64	243.63	133.22	131.83	133.99	282.34	510.61	801.82	522.35	731.3	920.21	944.88	1723.89	1546.94	2097.65	2011	2080.99	2765.63	3401.51	886.4	2672.11	3363.6	54.68	599.42	84.93	121.12	62.92	106.18	82.64	65.59	163.31	57.11	273.86	130.88	230.11	430.38	116.89
Casp3	1432.03	1327.69	1463.39	1339.81	1317.97	1624.4	1260.81	832.94	1496.28	1184.74	1298.1	1231.13	1346.1	1255.36	690.95	750.64	717.16	999.39	773.23	723.1	431.91	382.39	342.79	270.25	322.05	235.8	189.27	230.34	697.17	321.51	359.53	1484.51	2091.81	1801.33	1345.17	1745.79	1568.2	1565.44	1102.81	1480.82	2123.68	1739.57	1603.53	1213.57	910.52	1246.15
Casp8	962.51	813.35	935.03	889.88	834.64	869.83	862.45	1680.73	848.28	1120.8	985.95	880.85	910.35	870.94	1607.49	1756.58	1278.68	1256.99	1261.59	1352.38	1190.74	2618.22	1596.75	1703	1671.06	1635.6	1923.67	1724.86	2141.31	2393.46	2356.92	728.59	832.71	784.67	1019.22	551.36	707.31	504.25	807.67	838.58	511.88	726.78	865.04	763.15	1624.89	767.98
Ccl1	19.87	23.54	16.46	16.66	69.55	15.86	25.96	17.63	28.92	27.74	52.03	82.69	25.22	23.09	22.72	80.74	46.07	46.51	101.12	75.89	22.69	413.73	811.56	1072.42	991.19	1658.06	2018.88	2405.16	83.94	860.93	1374.2	22.19	21.74	22.24	17.12	22.02	21.06	70.67	19.1	14.68	12.48	19.03	8.24	17.14	32.21	60.86
Ccl11	273.89	143.84	289.6	161.6	240.49	217.7	137.74	681.2	382.37	618.01	398.44	253.81	290.04	199.39	1041.39	1551.46	1784.18	1934.38	1261.59	1995.37	241.87	614.33	902.38	1402.72	1123.58	1208.92	1385.68	1140.98	1037.22	1050.27	966.74	165.93	284.26	131.84	744.97	22.02	345.76	122.17	194.33	256.9	62.4	699.23	729.82	621.78	2353.89	161.32
Ccl12	368.66	241.48	418.99	176.55	219.27	299.47	240.27	844.49	273.12	382.92	267.74	215.91	385.79	162.7	835.67	827.01	468.15	465.11	680.74	605.04	284.39	417.91	457.05	454.71	429.39	583.88	511.6	460.68	220.53	339.37	367.52	247.31	178.44	389.17	279.18	219.69	180.78	100.61	223.48	276.16	227.39	728.4	762.76	422.27	1643.92	168.09
Ccl17	19.87	20.35	16.46	16.66	24.33	15.86	25.96	17.63	13.32	27.74	15.18	63.16	25.22	23.09	22.72	19.51	17.93	16.59	21.59	16.35	22.69	89.85	269.54	201.61	225.43	467.85	369.36	267.84	34.15	135.75	255.67	22.19	21.74	22.24	17.12	22.02	25.45	19.05	19.1	11.93	14.81	19.03	18.2	33.66	55.63	39.61
Ccl19	19.87	29.64	16.46	16.66	95.49	15.86	25.96	75.87	26.78	33.96	43.14	304.34	47.18	23.09	79.45	181.11	82.17	112.1	181.28	52.7	163.46	325.97	1784.25	1891.74	1674.64	4708.44	3905.84	3492.57	147.97	989.54	1326.27	22.19	21.74	22.24	20.19	22.02	65.82	89.83	19.1	11.93	12.48	19.03	8.24	25.09	376.21	253.09
Ccl2	4068.29	2903.83	4955.51	2518.72	3546.02	2699.13	3049.89	7757.08	3779.78	11255.3	9698.34	3676.16	6437.68	4756.67	8945.46	13697	10469.8	12532.9	11396.2	11412.5	1359.51	2480.31	2115.32	2685.33	2819.69	2230.71	2953.76	2764.06	6017	3122.22	2348.93	2471.85	33997.2	3079.12	8556.53	3968.29	3134.64	2981.17	1224.26	8041.76	3762.97	14247.1	5602.83	6961.36	20328.7	3121.18
Ccl20	19.87	20.35	16.46	16.66	40.08	15.86	25.96	17.63	13.32	27.74	15.18	33.3	25.22	23.09	22.72	19.51	17.93	16.59	57.96	16.35	22.69	215.22	755.89	965.18	755.02	1459.69	1589.87	1264.18	19.92	389.38	687.1	22.19	21.74	22.24	17.12	22.02	19.87	33.54	19.1	11.93	12.48	19.03	8.24	11.68	11.23	26.08
Ccl21a	98.25	75.84	83.18	64.07	181.55	53.19	92.35	168.24	46.06	1101.49	253.78	400.81	342.77	199.39	1991.98	2439.57	5650.11	448.41	2599.64	7719	6994.26	1385.38	1459.05	2089.07	1853.55	4154.5	4678.98	3926.46	3363.49	5147.74	4290.39	86.46	82.65	57.04	58.1	26.66	89.51	172.47	77.73	44.04	300.36	19.03	1290.63	462.05	830.01	227.01
Ccl22	19.87	24.41	16.46	16.66	70.73	15.86	25.96	17.63	27.85	28.64	50.76	80.39	25.22	23.09	34.05	61.1	59.76	73.94	152.92	44.27	194.03	514.03	1315.48	1608.63	1474.26	2200.76	2805.78	2689.06	150.82	903.8	1398.17	22.19	31.67	22.24	27.08	22.02	38.61	50.31	19.1	14.68	19.04	23.5	14.74	59.97	70.27	58.93
Ccl24	19.87	20.35	16.46	16.66	24.33	15.86	25.96	17.63	13.32	27.74	15.18	48.23	25.22	23.09	22.72	19.51	23.66	16.59	32.06	30.57	22.69	54.33	175.79	223.06	250.48	437.91	406.07	289.26	28.46	110.74	103.86	22.19	21.74	22.24	17.12	22.02	19.87	19.05	19.1	11.93	13.75	19.03	8.67	11.68	26.35	35.74
Ccl25	79.99	70.61	65.47	70.48	94.31	70.93	72.78	87.42	61.05	46.62	76.14	93.02	55.51	55.83	69.52	76.37	74.7	95.41	117.16	62.19	49.17	167.16	568.38	484.73	518.85	1119.1	1213.62	1071.34	49.8	232.2	383.5	107.44	59.48	90	115.22	104.51	107.06	74.26	91.09	100.01	129.03	76.97	76.28	91.19	96.62	94.67
Ccl26	19.87	20.35	16.46	16.66	24.33	15.86	25.96	17.63	13.32	27.74	15.18	18.19	25.22	23.09	22.72	19.51	17.93	16.59	21.59	16.35	22.69	25.68	18.62	16.86	21.06	29.11	17.11	10.37	8.24	15.26	10.01	22.19	21.74	22.24	17.12	22.02	19.87	19.05	19.1	11.93	12.48	19.03	8.24	11.68	11.23	14.08
Ccl27a	36.52	51.43	39.28	50.55	54.23	58.12	46.17	90.72	65.33	51.94	58.37	112.55	77.71	70.19	93.64	111.29	52.29	60.82	94.96	46.38	67.78	66.87	310.56	295.99	314.89	726.1	515.04	391.04	61.18	132.18	167.78	47.05	68.75	54.51	93.06	77.85	88.63	56.29	35.22	78.9	44.42	59.96	47.67	40.39	74.66	122.68
Ccl28	19.87	20.35	16.46	16.66	24.33	15.86	25.96	17.63	13.32	27.74	15.18	18.19	25.22	23.09	22.72	19.51	17.93	16.59	30.83	16.35	22.69	25.68	243.17	338.88	311.31	610.08	633.19	455.32	12.81	100.03	167.78	22.19	21.74	22.24	17.12	22.02	19.87	29.94	19.1	11.93	12.48	19.03	8.24	11.68	11.23	14.08
Ccl3	46.08	64.51	37.74	36.31	86.06	26.6	46.96	92.37	32.13	163.83	181.46	96.47	55.51	81.35	70.94	104.74	288.86	218.24	219.51	246.65	406.66	325.97	873.08	1038.1	873.1	1935.03	1681.63	1317.75	439.64	750.19	950.76	47.68	95.78	38.03	161.5	44.79	98.29	68.27	32.79	89.91	40.19	93.18	19.07	64.87	105.4	74.38
Ccl4	19.87	20.35	16.46	16.66	43.62	15.86	25.96	31.34	13.32	67.26	60.91	39.05	25.22	23.09	87.96	78.56	136.96	113.3	117.16	146.52	150.17	110.75	577.17	510.47	386.46	961.9	663.02	412.47	95.33	171.47	279.63	22.19	51.75	22.24	33.48	22.02	22.82	19.05	19.1	27.52	13.75	39.7	11.27	15.91	48.31	24.15
Ccl5	191.29	177.84	298.84	65.5	299.43	116.24	139.31	508.01	270.98	1254.66	1154.72	264.14	567.58	551.91	808.71	1612.56	3009.33	1992.81	1577.3	3057.88	3460.58	1569.26	1391.66	892.25	851.63	722.36	1026.65	1467.74	2135.61	1836.18	2101.25	25.43	1147.09	101.41	219.6	214.36	255.37	279.07	36.44	767.02	102.59	1194.28	240.96	528.15	1272.1	152.63
Ccl6	31.3	31.38	59.31	34.88	91.95	27.58	25.96	107.21	48.2	51.94	50.76	88.43	62.45	23.09	99.32	120.01	119.53	127.61	172.65	72.73	392.04	727.17	1335.99	1655.81	1309.65	1863.91	2087.7	1408.81	463.83	775.2	974.73	44.5	42.48	44.37	67.95	46.92	68.45	67.07	32.79	54.13	39.13	21.07	39	45.29	228.36	105.3
Ccl7	210.41	170.86	281.9	168.72	201.59	179.29	156.53	1053.96	245.27	719.9	460.62	192.94	346.93	224.91	1221.58	1527.46	1014.73	998.19	1197.46	1141.56	560.82	1124.18	547.87	827.91	543.9	441.65	462.28	707.08	1000.22	1600.41	894.83	140.5	539.95	180.01	385.04	119.44	235.19	104.2	184.61	246.8	130.09	644.94	540.87	420.44	2337.79	168.09
Ccl8	268.67	135.99	355.07	112.48	275.85	170.42	163.57	2060.09	539.82	1168.75	1060.82	463.97	459.34	508.85	1918.2	2718.88	3086.52	1287.99	2036.06	2252.56	3541.65	4954.35	2176.85	3178.65	3281.29	1781.57	2368.74	1880.2	3629.55	3204.38	5281.09	136.69	324.43	158.46	592.33	276.21	483.53	153.31	270.84	1193.65	216.81	1516.75	780.96	1705.61	5382.63	322.65
Ccl9	519.95	385.32	579.2	900.56	440.9	635.38	464.1	1393.73	550.53	715.9	497.42	531.73	566.19	397.19	1496.82	1276.52	1147.95	1093.6	1445.34	999.26	2619.36	3510.46	2797.97	3337.36	2801.8	2092.22	2290.74	2560.5	3535.64	4176.06	4194.51	852.56	348.38	759.32	781.4	496.97	486.17	229.97	519.83	509.2	449.48	216.33	1002.86	1067.31	4234.96	568.98
Ccnd3	360.83	309.47	388.95	377.31	389.03	332.96	350.62	305.14	334.17	431.54	395.9	535.17	452.4	417.92	293.69	316.4	493.05	424.56	382.3	519.66	300.34	580.9	1031.29	1321.22	1180.84	2953.07	2646.34	2078.4	473.79	832.35	926.79	345.86	310.53	354.94	387.5	286.88	369.45	346.15	402.01	338.55	271.81	379.19	454.19	500.61	352.79	473.34
Ccr1	176.5	167.38	193.32	165.16	246.38	183.23	137.74	361.22	182.08	230.42	275.36	253.81	287.26	175.46	434.15	501.88	287.61	244.48	446.43	320.44	216.62	1128.36	884.8	1321.22	1252.4	1280.04	1482.04	1869.49	801.03	1414.64	1869.55	146.23	257.23	224.37	268.84	162.1	151.82	124.56	125.1	284.42	185.08	154.75	442.92	391.67	595.79	160.36
Ccr2	262.58	169.99	299.61	117.46	330.08	162.54	200.35	354.62	289.19	556.07	258.86	277.92	270.61	173.87	455.43	905.57	1067.02	878.94	694.31	1090.97	1303.7	2137.62	2086.02	2140.55	2229.28	2395.39	2990.46	3492.57	1022.99	1936.21	2125.22	87.74	726.88	214.23	328.91	22.02	217.63	83.84	111.74	264.24	57.11	196.89	468.93	608.93	2296.8	131.38
Ccr3	19.87	20.35	16.46	16.66	34.19	15.86	25.96	17.63	13.32	27.74	15.18	45.94	25.22	23.09	22.72	19.51	17.93	41.74	41.93	16.35	22.69	171.34	852.57	943.73	787.22	1306.24	1404.04	1001.7	22.76	189.33	335.56	22.19	21.74	22.24	17.12	22.02	23.69	27.55	19.1	11.93	12.48	19.03	8.24	11.68	11.23	48.3
Ccr4	19.87	20.35	16.46	16.66	24.33	15.86	25.96	17.63	13.32	27.74	21.57	62.02	25.22	23.09	22.72	19.51	17.93	16.59	35.76	16.35	22.69	94.03	225.6	287.41	264.79	699.9	625.16	503.53	27.03	150.04	143.81	22.19	21.74	22.24	17.12	22.02	19.87	19.05	19.1	11.93	12.48	19.03	8.24	11.68	20.49	45.4
Ccr5	145.2	128.15	201.79	67.63	181.55	130.03	142.44	278.75	203.5	550.08	357.83	203.27	288.65	266.39	463.94	700.45	1571.27	1377.44	963.15	1472.54	1229.28	1431.35	1092.82	1093.87	980.45	1003.07	928	760.65	1024.41	1107.42	1198.43	107.44	615.65	181.27	303.8	37.33	191.31	76.66	133.6	401.86	75.09	550.15	429.92	465.11	1056.91	152.63
Ccr6	19.87	20.35	16.46	16.66	24.33	15.86	25.96	17.63	13.32	27.74	15.18	70.05	25.22	23.09	22.72	19.51	17.93	22.66	35.76	16.35	49.17	127.46	536.16	501.89	543.9	1343.66	1175.77	760.65	22.76	200.05	295.61	22.19	21.74	22.24	17.12	22.02	19.87	19.05	19.1	11.93	12.48	19.03	8.24	11.68	17.57	39.61
Ccr7	19.87	20.35	23.11	16.66	24.33	15.86	25.96	39.59	25.71	59.27	49.49	73.5	51.35	23.09	53.91	98.19	139.45	169.35	83.86	80.11	273.76	194.33	398.45	334.59	364.99	853.36	722.67	648.16	136.59	232.2	263.66	22.19	79.56	22.24	25.11	22.02	34.22	19.05	19.1	34.86	12.48	49.42	21.67	65.48	168.34	61.82
Ccr8	19.87	20.35	16.46	16.66	31.83	15.86	25.96	17.63	13.32	27.74	20.3	36.75	25.22	23.09	22.72	19.51	27.39	16.59	21.59	16.35	22.69	25.68	102.54	94.37	21.06	145.97	137.65	155.34	18.5	57.16	10.01	22.19	21.74	31.69	17.12	22.02	19.87	23.95	19.1	13.76	12.48	19.03	8.24	11.68	26.35	45.4
Ccr9	25.21	27.9	18.48	16.66	67.2	15.86	25.96	37.94	14.99	38.63	32.99	64.31	25.22	23.09	22.72	82.92	42.33	77.52	83.86	29.51	73.09	160.9	835	909.41	737.13	1620.63	1691.96	1119.55	65.45	242.92	415.46	22.19	33.22	22.24	17.12	22.02	35.98	39.53	19.1	13.76	12.48	19.03	9.53	11.68	55.63	52.16
Ccrl2	20	24.41	19.26	16.66	36.54	19.7	25.96	46.18	29.99	64.6	92.63	55.13	38.86	23.09	35.47	93.83	120.77	107.33	114.69	153.9	219.28	236.12	377.95	553.37	422.24	860.84	874.08	873.14	159.35	350.09	343.55	22.19	64.89	22.24	43.82	22.02	43.88	33.54	19.1	51.38	15.86	101.28	22.54	26.32	79.05	47.33
Cd14	226.06	266.76	199.48	235.64	291.18	213.76	259.05	222.67	204.57	269.05	343.88	300.89	303.91	279.15	256.8	253.12	403.4	285.03	281.18	333.09	304.33	674.93	477.56	527.63	504.54	378.02	500.13	487.46	859.37	560.86	838.9	317.25	329.84	399.31	411.63	276.21	315.04	431.19	170.04	329.38	365.93	223.62	338.91	327.41	327.91	255.99
Cd160	19.87	20.35	16.46	16.66	68.37	15.86	25.96	17.63	13.32	27.74	35.53	53.98	25.22	23.09	22.72	50.19	33.62	50.09	108.52	32.68	38.54	252.84	902.38	1282.61	1198.73	1635.6	1880.08	1339.18	54.07	475.12	639.16	22.19	34.76	22.24	17.12	22.02	27.2	49.11	19.1	14.68	12.48	19.03	8.24	11.68	32.21	49.27
Cd163	43.47	31.38	38.51	55.53	57.76	19.7	28.96	57.73	33.2	27.74	41.87	78.09	25.22	23.09	39.73	19.51	65.99	31.01	80.16	44.27	46.51	146.27	691.44	815.04	636.94	1167.75	1143.65	664.23	89.64	232.2	311.59	31.79	21.74	31.69	27.08	22.02	27.2	50.31	37.65	22.02	43.36	19.03	54.61	19.58	169.81	48.3
Cd164	3597.9	3698.87	3514.45	3370.87	3775.9	3048.83	3503.82	2843.55	3728.37	3500.93	3841.01	3675.01	3011.37	3380.07	2410.52	2422.12	2939.6	2648.73	2787.09	3162.23	2232.63	2580.61	1866.29	2200.6	2415.35	1702.97	1976.44	2330.17	3185.64	2207.7	2093.26	3254.48	4201.38	3461.95	3888.3	3244.16	3359.29	4443.61	3885.33	3187.34	2745.55	3348.69	3367.42	3992	3078.51	3085.43
Cd180	153.03	139.48	229.52	79.73	198.05	112.3	111.13	578.94	200.29	614.01	354.03	225.09	247.02	234.48	722.16	973.21	1272.46	1100.76	1085.24	939.18	2639.29	3073.74	3240.37	3062.82	2751.71	3233.78	4196.05	2930.12	1472.59	3125.79	2796.34	87.1	512.91	128.03	181.69	34.13	166.74	126.96	111.74	364.24	58.17	658.72	221.03	260.71	1141.81	142.97
Cd19	19.87	20.35	16.46	16.66	24.33	15.86	25.96	17.63	13.32	27.74	15.18	57.42	25.22	23.09	22.72	19.51	28.64	20.27	21.59	17.92	65.12	54.33	231.45	287.41	214.7	437.91	431.31	289.26	8.24	85.74	10.01	22.19	21.74	22.24	17.12	22.02	19.87	19.05	19.1	11.93	12.48	19.03	8.24	11.68	11.23	52.16
Cd1d1	92.16	77.59	70.86	116.04	126.14	84.72	68.09	87.42	116.75	116.54	118.01	120.59	90.2	90.92	96.48	146.2	216.64	116.87	236.78	243.49	356.16	639.41	1239.31	1810.24	1359.75	1819	2289.59	2056.97	446.76	796.63	1102.56	152.58	99.65	124.23	167.41	149.3	130.76	65.88	133.6	90.83	102.59	41.32	196.76	205.63	357.18	163.26
Cd1d2	19.87	20.35	16.46	16.66	38.9	15.86	25.96	17.63	13.32	27.74	15.18	74.65	25.22	23.09	22.72	19.51	17.93	20.27	50.56	16.35	22.69	100.3	471.7	441.84	357.83	819.67	722.67	503.53	22.76	175.04	223.71	22.19	21.74	22.24	17.12	22.02	21.06	33.54	19.1	11.93	12.48	19.03	8.24	11.68	26.35	55.06
Cd2	19.87	20.35	16.46	16.66	64.84	15.86	25.96	29.69	14.99	27.74	15.18	89.58	25.22	23.09	34.05	61.1	62.25	50.09	87.56	63.24	116.95	323.88	1034.22	1149.63	926.78	1601.92	1635.75	1467.74	91.06	625.16	711.07	22.19	21.74	22.24	17.12	22.02	34.22	55.1	19.1	11.93	12.48	19.03	8.24	11.68	54.16	55.06
Cd200	84.34	84.56	107.06	87.56	141.46	102.45	75.91	186.38	124.24	213.77	209.37	144.7	140.16	122.82	147.55	185.48	307.53	211.09	250.34	267.74	482.41	323.88	600.61	609.13	568.95	789.73	734.14	503.53	335.78	332.23	391.49	80.11	105.83	105.21	174.3	59.72	151.82	62.28	103.24	162.39	86.72	131.26	194.16	260.71	279.6	173.88
Cd200r1	26.95	34.87	29.27	27.05	63.66	23.64	25.96	87.42	35.35	60.6	38.07	53.98	41.63	38.28	119.18	139.65	144.43	91.83	198.55	100.14	329.58	1132.54	884.8	1325.51	1112.85	1182.72	1651.81	2062.33	442.49	1525.39	2045.32	35.6	57.16	22.24	81.24	42.66	43	52.7	19.1	31.19	22.21	24.31	46.81	54.47	125.89	44.44
Cd207	19.87	20.35	16.46	19.22	24.33	21.67	25.96	17.63	16.07	27.74	24.11	52.83	25.22	23.09	45.4	19.51	33.62	27.43	57.96	18.97	22.69	25.68	313.49	381.78	325.62	778.5	729.55	551.74	12.81	150.04	215.72	22.19	27.04	22.24	17.12	22.02	20.18	39.53	19.1	26.61	12.48	19.03	10.4	24.48	24.89	47.33
Cd22	19.87	20.35	16.46	16.66	55.41	15.86	25.96	37.94	19.28	27.74	32.99	60.87	25.22	23.09	22.72	85.1	107.08	53.67	92.49	111.73	300.34	315.52	609.4	806.46	708.5	1474.66	1521.04	1569.51	140.86	525.13	655.14	22.19	21.74	22.24	17.12	22.02	25.45	28.75	19.1	29.36	14.81	22.69	24.27	32.44	81.98	31.88
Cd244	63.47	61.89	75.48	39.15	116.71	44.33	51.65	214.42	88.9	202.45	172.57	115.99	109.63	113.25	319.23	403.69	403.4	387.59	342.84	270.9	139.54	727.17	972.7	1381.27	1191.57	1519.58	2107.2	2367.66	214.84	1371.78	1685.8	47.68	450.34	53.24	163.96	60.79	100.04	93.42	40.08	159.64	61.34	162.86	39	100.98	300.09	86.94
Cd247	19.87	20.35	16.46	16.66	30.65	15.86	25.96	34.64	23.56	41.29	65.98	63.16	25.22	23.09	59.59	106.92	155.63	90.64	128.26	204.49	400.01	185.97	668	600.55	493.8	913.24	869.49	669.59	202.04	317.94	367.52	22.19	55.62	22.24	17.12	22.02	40.37	28.75	19.1	29.36	12.48	47.8	12.13	24.48	89.3	50.23
Cd27	19.87	20.35	16.46	16.66	24.33	15.86	25.96	17.63	13.32	27.74	24.11	18.19	25.22	23.09	22.72	19.51	69.72	44.13	45.63	94.87	110.3	58.51	61.53	16.86	21.06	29.11	40.15	74.99	61.18	78.59	10.01	22.19	28.58	22.24	17.12	22.02	19.87	19.05	19.1	17.43	12.48	19.03	8.24	11.68	39.52	14.08
Cd274	117.38	105.48	157.89	84	169.76	94.57	94.7	404.1	235.63	827.12	1384.39	274.48	308.08	473.75	417.12	741.91	1782.94	1251.02	866.96	1552.65	1294.4	973.74	996.14	845.07	819.43	1164.01	1080.56	980.28	2000.45	1207.45	1118.54	101.09	979.47	93.81	386.52	162.1	378.23	165.29	47.37	1741.39	193.54	2115.52	96.21	413.09	566.52	415.38
Cd276	267.8	174.35	251.09	157.33	235.77	193.08	204.27	166.59	248.49	384.26	239.83	282.52	202.61	232.89	170.25	237.85	530.4	304.11	340.37	608.2	425.26	457.61	436.54	454.71	415.08	662.47	536.84	385.68	684.36	335.8	287.62	153.86	270.36	180.01	257.51	37.33	210.61	64.68	217.4	182.58	102.59	170.96	450.72	383.72	204.94	158.43
Cd28	19.87	36.61	17.71	30.61	88.41	20.69	25.96	62.68	31.06	27.74	64.71	106.8	25.22	51.04	45.4	104.74	75.95	79.9	226.91	70.62	152.83	1005.08	1696.36	2655.31	2447.55	3031.66	3731.48	4665.69	135.17	1253.89	3115.92	22.25	26.26	22.24	17.12	22.02	38.61	76.66	19.1	16.51	29.61	26.74	18.2	12.85	39.52	48.3
Cd33	94.77	89.79	81.64	99.67	113.17	70.93	70.44	130.3	81.4	74.59	67.25	113.7	74.94	62.21	156.07	181.11	250.26	141.92	167.72	193.95	71.76	313.43	544.94	664.9	744.28	969.38	995.67	1157.05	277.44	507.27	527.31	80.11	62.57	93.81	80.75	90.65	74.59	57.49	72.87	82.57	94.13	76.97	254.83	184.21	197.62	80.18
Cd34	6997.57	5411.88	6914.91	5398.38	5963.88	7469.88	5670.12	4633.13	6930.85	5422.88	5823.06	5838.67	5273.37	4903.42	2668.74	2666.51	3746.41	3611.15	3530.73	3335.1	1671.82	1479.41	1251.03	1419.88	1710.42	1474.66	1472.86	1290.97	3130.15	1246.74	1190.44	5156.69	10126.1	7329.54	6421.09	2343.01	8865.97	1339.07	5073.15	5082.87	7267.88	6661.73	9426.17	7099.06	3334.68	5031.94
Cd36	56.52	66.25	46.98	89.7	87.24	30.54	68.09	108.86	50.34	187.8	91.36	87.28	54.12	78.16	148.97	207.3	324.96	95.41	474.79	296.2	3261.24	2584.79	4013.84	3200.09	2408.19	3877.54	4619.33	5838.81	2047.4	3222.25	4354.3	41.96	22.4	68.45	32.5	65.05	57.92	86.24	48.58	64.22	51.82	28.36	37.27	93.63	636.78	47.33
Cd37	70.43	50.56	67.78	53.39	66.02	47.28	46.17	145.15	61.05	158.5	104.05	113.7	62.45	54.23	188.7	309.86	491.8	276.68	320.64	515.44	1265.16	1475.23	978.56	845.07	862.37	883.3	1007.14	1017.77	842.29	1096.71	1382.19	54.68	113.55	64.65	84.2	26.66	65.82	39.53	74.09	83.49	33.84	98.04	127.42	113.22	341.08	98.53
Cd38	101.73	81.95	75.48	87.56	124.96	75.85	73.57	221.02	131.74	202.45	280.43	133.22	90.2	78.16	200.05	336.04	503.01	268.33	415.6	471.17	867.8	1680.01	1388.73	1968.96	1914.39	2234.45	2483.45	2833.7	1192.3	1846.9	2388.88	91.55	221.69	128.03	208.77	111.98	206.23	92.23	129.96	226.62	163.93	152.32	360.58	332.92	540.17	195.13
Cd3d	19.87	20.35	16.46	16.66	24.33	15.86	25.96	133.6	22.49	82.58	106.59	70.05	58.28	39.88	258.22	584.8	413.36	236.13	462.46	642.99	1109.67	848.36	703.15	660.61	504.54	774.76	757.08	883.86	601.84	1168.15	1246.37	22.19	105.05	22.24	31.51	26.66	50.9	19.05	19.1	80.74	21.15	99.66	26.87	66.09	341.08	53.13
Cd3e	19.87	20.35	16.46	16.66	36.54	15.86	25.96	51.13	26.78	51.28	65.98	41.34	25.22	23.09	106.41	196.39	229.09	135.95	189.92	355.22	507.66	470.15	591.82	630.58	472.33	890.79	924.55	1039.2	273.18	582.29	527.31	22.19	73.38	22.24	19.2	22.02	32.47	32.34	19.1	44.04	12.48	64.82	15.6	44.68	89.3	40.57
Cd3eap	76.51	77.59	67.78	66.21	54.23	54.18	63.39	72.57	78.19	55.27	53.29	99.91	73.55	76.57	107.83	137.47	141.94	119.26	91.26	93.81	123.59	206.87	316.42	300.28	282.68	422.94	378.54	407.11	101.02	203.62	119.84	61.67	65.66	70.99	56.13	58.66	66.69	77.85	75.3	59.64	72.97	81.83	58.07	72.21	178.59	100.46
Cd3g	19.87	20.35	16.46	16.66	48.33	15.86	25.96	82.47	25.71	129.2	118.01	64.31	38.86	39.88	134.78	316.4	524.17	310.07	347.77	1094.13	1307.69	566.27	960.98	1050.97	941.09	1227.64	1391.42	1258.83	562	728.76	663.13	22.19	194.66	22.24	40.37	22.02	63.18	28.75	19.1	96.34	12.48	123.16	14.74	103.43	248.86	47.33
Cd4	20	29.64	23.88	16.66	54.23	15.86	25.96	67.62	28.92	69.93	81.21	106.8	51.35	46.26	103.57	163.66	261.46	120.45	193.62	447.98	765.47	482.69	711.94	510.47	576.1	920.73	853.43	755.3	406.92	546.57	719.06	26.07	71.07	22.24	57.61	26.66	93.9	56.29	34.01	74.32	48.65	105.33	73.68	130.97	185.91	67.62
Cd40	27.82	23.54	23.88	16.66	81.34	24.63	28.17	174.84	41.77	143.18	114.2	109.1	72.16	74.97	151.81	325.13	242.79	252.83	318.17	237.17	170.11	551.64	1470.76	1763.05	1606.65	2429.07	2892.96	1912.34	227.65	803.78	1054.62	22.19	121.28	22.24	28.07	22.02	50.02	63.48	19.1	85.33	12.48	115.86	34.67	79.56	298.63	89.84
Cd40lg	19.87	20.35	16.46	16.66	29.47	15.86	25.96	17.63	13.32	27.74	15.18	53.98	25.22	23.09	22.72	19.51	29.88	16.59	53.03	33.73	70.43	83.58	348.65	265.96	293.42	815.93	587.31	412.47	48.38	157.18	159.79	22.19	21.74	22.24	17.12	22.02	19.87	19.05	19.1	11.93	12.48	19.03	8.24	11.68	11.23	44.44
Cd44	49.56	44.46	50.06	43.43	61.3	41.37	35.22	51.13	39.63	58.6	49.49	73.5	47.18	67	48.24	19.51	36.11	62.01	60.43	52.7	91.7	133.73	178.72	171.59	189.65	247.02	256.95	385.68	115.25	357.23	311.59	45.14	40.17	39.3	72.87	28.79	51.78	64.68	44.94	33.03	48.65	40.51	56.34	50.79	26.35	53.13
Cd46	19.87	20.35	16.46	16.66	24.33	15.86	25.96	17.63	13.32	27.74	15.18	18.19	25.22	23.09	22.72	19.51	17.93	16.59	21.59	16.35	22.69	25.68	18.62	16.86	21.06	29.11	17.11	10.37	8.24	15.26	10.01	22.19	21.74	22.24	17.12	22.02	19.87	19.05	19.1	11.93	12.48	19.03	8.24	11.68	11.23	14.08
Cd47	1776.35	1716.49	1582	1540.56	1974.6	1357.44	1684.99	1350.85	1702.99	2249.6	2278.98	1890.33	1720.78	2091.21	1616	2024.98	2486.4	2417.37	2360.39	2716.35	2665.87	1740.6	1646.55	1784.5	1574.45	1897.6	2005.11	1998.05	2156.96	1711.15	1366.21	1678.42	2461.81	1474.27	1865.13	1547.43	2246.55	1781.04	1472.03	2032.23	1930.13	2189.25	1288.03	1700.71	1477.04	1555.27
Cd48	92.16	82.82	127.08	58.38	126.14	92.6	78.26	225.97	104.96	303.68	192.88	99.91	152.65	172.27	404.35	584.8	676.07	638.03	673.34	842.21	1351.54	1180.6	779.33	673.48	823.01	512.76	486.37	910.64	1233.56	1518.24	1589.92	62.94	505.96	121.69	119.65	72.52	104.43	62.28	85.02	234.88	98.36	305.46	261.77	219.09	696.8	68.59
Cd5	19.87	20.35	16.46	16.66	24.33	15.86	25.96	17.63	13.32	27.74	27.92	51.68	25.22	23.09	22.72	19.51	61.01	54.86	73.99	89.6	204.66	165.08	278.33	231.64	225.43	460.36	410.66	412.47	153.66	285.79	271.64	22.19	29.35	22.24	17.12	22.02	19.87	19.05	19.1	13.76	12.48	21.07	8.24	13.46	39.52	52.16
Cd53	21.74	38.36	16.46	30.61	87.24	15.86	25.96	80.82	38.56	41.29	60.91	75.8	43.02	46.26	104.99	141.84	140.69	120.45	170.19	128.6	162.13	1046.87	767.61	1209.69	1130.74	1403.55	2038.38	2940.83	197.77	1353.92	2285.01	22.19	65.66	22.24	33.97	22.02	42.12	94.62	19.1	33.03	12.48	22.69	29.47	41.62	137.6	65.69
Cd55	19.87	21.79	16.46	16.66	35.37	15.86	25.96	17.63	17.14	46.62	20.3	36.75	25.22	23.09	73.78	111.29	318.74	90.64	134.42	462.74	213.96	288.36	416.03	694.93	572.53	733.59	809.85	1060.63	290.25	453.69	695.09	22.19	21.74	22.24	23.14	22.02	23.69	19.05	19.1	12.84	12.48	19.03	24.27	20.81	102.47	27.05
Cd59b	19.87	20.35	16.46	18.51	61.3	15.86	25.96	17.63	17.14	27.74	24.11	75.8	25.22	23.09	22.72	19.51	24.9	29.81	81.39	22.14	22.69	206.87	902.38	999.49	1012.66	1882.63	2006.26	1424.88	35.57	228.63	519.32	22.19	21.74	31.69	17.12	22.02	28.08	55.1	19.1	11.93	13.75	19.03	8.24	11.68	11.23	51.2
Cd6	19.87	20.35	16.46	16.66	24.33	15.86	25.96	17.63	13.32	27.74	34.26	22.97	25.22	23.09	38.31	74.19	117.04	79.9	72.76	168.65	301.67	219.4	404.31	476.15	214.7	561.42	505.87	519.6	145.13	289.36	463.39	22.19	23.95	22.24	17.12	22.02	19.87	19.05	19.1	25.69	12.48	21.07	8.24	23.87	62.95	19.32
Cd63	22468.2	22461.7	21568.9	22079.8	22452.7	22887.4	22146.7	20836.7	21674	20976.3	23461	22475	25811.8	21984	23046.8	22488.6	17723.5	19479.7	23084.8	18319.8	12811.1	14735.6	8839.24	10029.2	13733.5	6830.6	7054.6	7745.79	21068.7	13031.9	11313.2	19718.2	22731.8	21641.3	24328.8	23814	22160.1	29094.3	26656.8	22089.4	18029	18423.1	28194.5	25272.7	22464.5	21497.6
Cd68	658.2	577.1	646.97	595.86	582.36	632.42	527.49	808.2	562.31	1110.81	1083.66	754.53	860.39	819.89	788.85	986.3	2293.41	1497.89	1552.63	2059.67	6471.98	5472.56	4133.96	3054.25	2934.2	2586.27	2515.57	2817.63	4895.84	4758.35	4354.3	543.58	1155.59	619.88	813.9	544.96	730.13	435.98	743.3	1218.42	610.24	1054.92	1171.01	1184.2	1248.68	663.65
Cd69	39.13	45.33	71.63	16.66	99.02	19.7	25.96	412.35	65.33	211.11	120.55	112.55	95.75	73.38	517.86	765.91	410.87	490.15	496.99	501.74	510.32	628.96	761.75	1042.39	923.2	1250.09	1827.31	2003.41	297.36	1014.54	1078.59	22.19	121.28	22.24	58.59	22.02	48.27	75.46	19.1	104.59	12.48	186.35	42.47	77.11	843.19	65.69
Cd7	19.87	20.35	16.46	16.66	45.98	15.86	25.96	34.64	24.63	29.97	24.11	80.39	25.22	23.09	39.73	82.92	90.89	64.4	64.13	83.27	86.38	137.91	237.31	403.23	364.99	928.21	838.52	514.24	102.44	200.05	175.77	22.19	54.84	22.24	17.12	22.02	28.08	38.33	19.1	14.68	12.48	19.03	8.24	12.85	51.24	63.76
Cd70	19.87	20.35	16.46	16.66	24.33	15.86	25.96	17.63	13.32	27.74	15.18	29.86	25.22	23.09	22.72	19.51	17.93	16.59	21.59	16.35	22.69	25.68	90.82	102.95	21.06	243.28	197.3	235.69	8.24	82.16	10.01	22.19	21.74	22.24	17.12	22.02	19.87	19.05	19.1	11.93	12.48	19.03	8.24	11.68	11.23	15.46
Cd74	1443.33	1032.16	2145.02	441.38	1893.26	807.77	1057.33	7395.86	3665.18	14541.1	9730.06	3132.94	7138.48	7077.58	13411.8	22942.5	38625.7	22201.2	18985.5	39239.1	24221.4	30933.9	16535.8	14357.5	14098.5	5872.45	8232.66	10215.2	27881.1	25188.5	19750.2	467.29	17651.3	793.55	3713.02	761.45	3805.09	723.43	459.1	15491.7	2186.08	18662.1	2832.62	16663.8	20901	2647.83
Cd79a	19.87	20.35	16.46	16.66	31.83	15.86	25.96	17.63	13.32	27.74	15.18	45.94	25.22	23.09	22.72	19.51	17.93	16.59	21.59	16.35	22.69	56.42	290.05	283.12	189.65	669.96	490.95	364.26	22.76	110.74	135.82	22.19	21.74	22.24	17.12	22.02	27.2	26.35	19.1	11.93	12.48	19.03	8.24	11.68	11.23	55.06
Cd79b	19.87	20.35	16.46	16.66	29.47	15.86	25.96	17.63	13.32	47.28	15.18	52.83	25.22	23.09	58.17	78.56	148.16	113.3	104.82	112.79	260.47	100.3	284.19	313.15	250.48	505.28	473.75	257.12	149.39	139.32	151.8	22.19	78.79	22.24	32.99	22.02	31.59	23.95	19.1	30.28	12.48	34.84	39	32.44	61.48	31.88
Cd80	734.71	765.4	814.88	883.47	614.19	1017.59	797.5	724.08	830.07	804.48	757.54	733.85	704.97	762.47	523.53	565.16	540.36	752.52	731.3	619.8	255.16	468.06	1327.2	1514.25	1306.08	2110.94	2003.97	1580.23	529.28	643.02	878.85	452.03	611.01	334.66	391.44	499.1	593.23	398.85	352.22	350.48	127.97	376.76	299.04	433.9	251.78	407.66
Cd81	8343.52	7625.28	8127.99	8977.13	7670.87	9364.2	7341.03	6529.93	8384.29	7697.79	7791.16	7622.2	8501.23	8064.96	5465.17	5167.19	6839.15	6739.31	5926.88	7464.97	3594.81	5474.65	2950.32	3573.29	3599.76	2264.39	2377.92	2206.96	7466.83	3672.36	3291.69	5658.94	9070.16	6167.11	5623.44	3929.89	7658.45	3649.51	6625.34	6350.83	4945.38	6641.47	5527.42	7358.54	6072.11	6666.43
Cd83	52.17	50.56	63.16	30.61	93.13	47.28	32.87	324.93	97.47	186.47	124.35	93.02	90.2	111.66	300.78	497.52	707.2	620.14	377.37	434.28	718.96	1349.86	1520.57	1664.39	1513.62	1452.2	1932.85	2587.29	839.45	2186.27	3211.8	33.7	295.85	97.61	156.58	39.46	129.88	75.46	52.23	97.25	47.59	128.83	130.02	279.68	1253.07	65.69
Cd84	124.34	109.84	124.77	118.18	116.71	105.4	97.05	339.77	132.81	211.11	167.5	105.66	111.02	103.68	397.26	556.43	646.19	387.59	596.88	660.91	2021.33	2423.89	1391.66	1196.82	1216.62	961.9	976.17	1328.46	1483.97	2293.44	2261.04	93.46	156.81	107.75	171.84	73.59	99.16	47.91	131.17	194.51	116.34	173.39	263.5	230.11	717.29	86.94
Cd86	96.51	81.95	106.29	64.78	147.36	60.09	68.87	560.79	102.82	316.33	189.07	149.3	154.04	132.4	742.03	995.03	709.69	639.23	657.31	726.26	591.38	1172.24	1174.85	1175.37	1198.73	1467.18	1261.8	1130.26	847.99	1314.62	1214.41	62.94	214.74	90	185.13	99.18	153.57	86.24	78.95	225.7	98.36	239.83	150.82	271.11	901.74	96.6
Cd8a	19.87	20.35	16.46	16.66	24.33	15.86	25.96	32.99	16.07	57.94	58.37	51.68	25.22	23.09	63.85	141.84	230.34	151.46	155.39	399.49	417.29	206.87	366.23	386.07	257.64	535.22	482.92	342.83	192.08	221.48	319.58	22.19	91.92	22.24	17.12	22.02	25.45	19.05	19.1	69.73	12.48	110.19	13	49.57	90.76	40.57
Cd8b1	19.87	20.35	16.46	16.66	53.05	15.86	25.96	17.63	13.32	27.74	26.65	55.13	25.22	23.09	22.72	43.64	102.1	72.75	94.96	144.41	205.99	242.39	873.08	952.31	894.57	1852.68	1628.87	1007.06	133.74	496.55	439.43	22.19	32.44	22.24	17.12	22.02	21.94	56.29	19.1	19.27	12.48	27.55	8.24	14.08	42.45	53.13
Cd9	10724.1	11164.6	10006.5	11240.3	11644.8	11556	11351.2	11976.2	10023	9680.34	13882	10431.3	12489.6	14354.5	18682.6	13153.6	6073.44	9383.27	12253.3	5651.96	4046.65	2198.22	1464.9	1651.52	2372.41	1452.2	1524.48	1939.13	6436.72	2940.03	3227.78	13143.8	10197.2	7910.12	10122.3	27420.7	12882.6	18574.5	12132.1	12937.5	14517.8	9183.98	7979.53	8392.19	7319.32	14970.2
Cd96	19.87	20.35	16.46	16.66	62.48	15.86	25.96	17.63	20.35	27.74	24.11	78.09	25.22	23.09	36.89	69.83	28.64	50.09	107.29	43.22	31.89	211.05	1145.56	1368.4	944.67	2009.88	1725.22	916	31.3	317.94	415.46	22.19	21.74	22.24	17.12	22.02	27.2	34.73	19.1	11.93	12.48	19.03	8.67	11.68	33.67	61.82
Cd97	95.64	67.13	85.49	86.85	93.13	73.88	82.96	115.46	108.18	155.83	134.51	114.84	130.45	133.99	133.37	226.94	407.14	322	254.04	398.44	889.07	461.79	530.3	270.25	375.72	288.2	244.33	353.54	401.23	460.83	335.56	85.83	114.32	58.31	146.24	137.57	126.37	178.46	89.88	86.24	92.01	93.99	121.35	147.49	313.27	139.11
Cd99	1576.36	1025.19	1225.4	1448.73	1249.6	1510.13	1138.72	976.44	1289.56	1142.78	1263.84	1349.42	2632.52	1657.34	1238.6	1315.8	1724.42	1502.66	1354.08	1920.53	1218.65	1381.2	1031.29	1153.92	1034.13	621.3	474.9	669.59	1560.81	1078.85	1078.59	1456.54	1445.26	1317.09	1518.49	1676.47	1507.65	1071.98	1370.01	1637.71	2174.44	1613.17	1302.76	2014.66	1551.7	1570.73
Cdh1	45.21	40.97	29.27	25.63	56.59	23.64	48.52	34.64	44.98	75.25	29.19	87.28	41.63	46.26	93.64	82.92	103.34	53.67	130.72	74.84	1253.2	85.67	424.82	343.17	307.73	842.13	632.05	460.68	55.49	207.2	279.63	31.79	26.26	29.16	54.16	30.93	47.39	35.93	19.1	35.78	21.15	42.13	38.14	51.41	150.78	60.86
Cdh5	367.79	305.12	362	314.66	378.42	292.57	325.57	298.54	415.57	615.34	482.19	473.16	376.07	386.02	259.64	421.14	903.92	510.43	499.46	997.16	665.8	915.23	673.86	797.88	704.92	546.45	459.98	498.17	1311.82	553.71	607.21	246.68	174.57	403.11	418.52	73.59	562.51	147.32	822.25	411.95	222.1	247.93	1285.43	1112.59	532.85	333.27
Cdk1	40.87	47.07	38.51	57.66	63.66	33.49	36.78	32.99	32.13	30.63	60.91	58.57	43.02	65.4	22.72	19.51	32.37	63.21	88.79	29.51	22.69	257.02	612.33	827.91	801.54	939.44	1300.8	1285.61	36.99	485.84	615.2	38.78	34.76	22.24	22.16	41.59	26.33	114.98	43.72	42.2	23.27	36.46	26.87	25.09	11.23	55.06
Cdkn1a	4645.62	4334.39	4615.85	5539.34	3284.32	5921.33	4194.87	4270.27	4695.54	4543.15	4745.75	3709.46	6125.44	5782.33	3125.59	2790.89	2468.97	3518.13	3270.52	2250.45	1168.15	1218.21	975.63	883.67	1102.11	1119.1	986.5	921.35	2760.22	1118.14	926.79	2462.95	2807.87	2582.2	3779.98	4415.13	3173.25	4631.65	1865.54	2423.08	1879.37	2153.6	732.42	2253.34	1373.1	2447.87
Ceacam1	57.39	58.41	76.25	75.46	55.41	64.03	69.65	98.96	104.96	111.21	149.73	78.09	49.96	97.3	123.43	139.65	139.45	122.84	144.29	96.98	61.13	181.79	501	617.71	551.06	935.7	1039.26	1076.7	106.71	239.35	455.4	47.05	141.36	48.17	36.44	117.31	104.43	92.23	49.8	109.18	16.92	191.21	20.8	42.84	36.6	93.7
Cebpb	2835.37	3819.18	2228.21	3452.74	3345.62	2330.71	2865.98	1863.81	2373.48	2370.8	3632.91	3511.93	3857.89	3201.42	1291.1	1307.07	1714.46	1895.02	1468.77	1858.34	1273.13	1101.2	881.87	785.01	815.85	445.39	486.37	642.8	2559.61	1118.14	1086.58	3959.54	2811.73	3240.11	3348.17	4167.71	2626.53	4247.18	2364.72	3319.46	3675.19	2217.61	2120.13	3157.86	1193.05	3668.9
Cfb	101.73	74.97	227.98	37.73	155.61	81.76	61.04	547.6	215.28	836.44	501.22	182.6	284.48	250.43	742.03	973.21	927.57	1006.54	924.92	1144.73	866.47	862.99	454.12	557.66	440.13	501.53	732.99	691.01	796.76	900.23	902.82	25.43	659.68	65.92	166.42	22.02	130.76	73.06	19.1	386.26	53.94	810.23	78.88	187.88	897.35	114.96
Cfd	19.87	20.35	16.46	17.8	24.33	15.86	25.96	17.63	58.91	27.74	15.18	56.27	25.22	23.09	185.86	106.92	51.05	16.59	49.33	34.78	172.76	131.64	111.33	210.19	21.06	127.26	100.94	10.37	8.24	15.26	10.01	22.19	21.74	22.24	17.12	22.02	19.87	19.05	19.1	89	12.48	21.88	110.95	370.86	4535.05	41.54
Cfh	92.16	66.25	87.03	62.65	127.32	49.25	57.13	145.15	79.26	150.51	77.4	126.33	69.39	68.59	129.11	322.95	478.11	255.21	325.57	458.52	221.93	1065.68	1286.19	2011.86	1824.93	1504.6	2187.5	2223.03	576.23	1375.35	2165.17	48.32	34.76	90	119.16	22.02	93.9	45.51	89.88	66.06	63.46	32.41	291.24	256.42	715.83	87.91
Cfi	19.87	28.77	16.46	16.66	63.66	15.86	25.96	17.63	16.07	27.74	30.45	59.72	25.22	23.09	22.72	19.51	17.93	16.59	30.83	16.35	22.69	206.87	178.72	261.67	325.62	714.87	808.7	1092.77	56.91	364.38	591.23	22.19	21.74	22.24	17.12	22.02	24.57	56.29	19.1	11.93	12.48	19.03	10.4	11.68	11.23	50.23
Cfp	164.33	153.43	211.04	144.52	223.98	213.76	182.35	283.69	173.51	348.96	197.95	207.87	276.16	199.39	367.47	558.61	740.81	483	679.51	863.29	1516.33	1542.1	1019.57	1192.53	962.56	759.79	692.84	669.59	1705.93	1403.93	1382.19	178.65	253.36	271.28	262.44	135.44	220.27	80.25	160.32	281.67	190.37	239.83	508.8	466.95	480.15	198.03
Chil3	97.38	105.48	43.13	66.92	361.91	27.58	54	146.8	70.69	232.42	196.68	312.38	94.37	98.9	194.37	314.22	173.06	257.6	500.69	120.16	211.3	1159.71	3641.75	4765.82	4480.02	5685.31	6553.32	6524.46	362.81	1661.14	2828.3	55.95	132.09	31.69	103.89	211.16	124.61	354.53	19.1	128.45	98.36	46.18	10.4	23.26	490.39	271.45
Chit1	19.87	20.35	16.46	16.66	24.33	15.86	25.96	17.63	13.32	27.74	15.18	37.9	25.22	23.09	22.72	19.51	17.93	16.59	21.59	16.35	22.69	64.78	196.3	248.8	171.76	471.59	379.69	262.48	8.24	96.45	167.78	22.19	21.74	22.24	17.12	31.99	19.87	19.05	19.1	11.93	12.48	19.03	8.24	11.68	11.23	28.98
Chuk	868.61	964.17	808.72	1019.45	868.82	754.57	907.85	1058.91	911.48	888.39	925.04	941.72	679.99	733.76	917.96	1099.77	1088.19	1082.87	1122.24	1200.59	1342.24	1188.96	1508.85	1595.76	1620.97	1785.31	2036.08	2389.09	1057.14	1518.24	1462.09	1114.5	969.43	787.21	1332.37	1263.75	1218.93	1153.42	868.4	1060.61	887.33	855.61	833.84	934.51	1053.98	1077.1
Ciita	19.87	20.35	16.46	16.66	24.33	15.86	25.96	36.29	18.21	61.93	60.91	47.09	25.22	23.09	22.72	122.2	181.78	102.56	67.83	172.87	118.28	175.52	67.39	128.69	103.77	142.23	121.59	219.62	169.31	167.9	239.69	22.19	129	22.24	17.12	22.02	19.87	19.05	19.1	79.82	12.48	71.3	11.27	64.26	108.33	41.54
Cklf	166.07	166.51	164.05	200.76	146.18	219.67	178.44	329.88	189.58	194.46	190.34	195.23	234.53	175.46	391.59	346.95	282.63	299.34	281.18	234	241.87	290.45	287.12	235.93	332.78	175.91	204.18	251.77	220.53	228.63	367.52	159.58	160.67	173.67	194.49	170.63	179.02	125.76	150.6	146.8	144.89	128.83	141.28	153.61	295.7	177.75
Clec4a2	110.42	127.28	130.94	108.21	199.23	104.42	90.78	352.97	111.39	328.32	189.07	183.75	162.36	181.84	703.72	752.82	643.7	616.57	1069.21	483.82	397.36	2471.95	1898.52	3144.33	2941.35	2747.21	3933.37	3963.96	1321.78	2722.12	3779.06	111.89	394.72	136.91	182.18	95.98	125.49	149.72	127.53	169.73	80.38	139.36	370.98	278.45	689.48	130.41
Clec4n	265.19	242.35	284.21	314.66	252.28	303.41	273.14	722.43	266.69	369.61	433.97	356.02	295.59	245.65	764.73	741.91	763.23	293.38	794.2	991.89	804.01	1955.83	1089.89	1853.14	1885.76	1257.58	1609.37	1473.09	1794.14	1668.28	1382.19	280.37	173.03	290.29	589.38	351.93	371.21	146.12	285.42	353.23	417.76	194.46	420.39	687.26	689.48	272.41
Clec5a	133.03	141.22	151.73	112.48	119.07	121.17	128.35	254.01	136.03	225.76	195.41	129.77	152.65	145.16	248.29	338.22	256.48	261.18	278.71	408.98	291.04	376.12	269.54	248.8	200.38	29.11	108.97	112.49	387	264.35	327.57	106.17	122.82	158.46	125.06	49.06	107.06	50.31	91.09	194.51	96.24	181.49	183.76	271.11	427.45	94.67
Clec7a	35.65	47.95	40.82	16.66	67.2	21.67	25.96	136.9	59.98	167.82	149.73	84.98	58.28	76.57	252.54	379.68	376.01	259.98	442.73	399.49	2272.5	1021.8	1019.57	1059.55	1202.31	1347.41	1545.13	1928.41	813.84	1464.66	1526	40.05	153.72	22.24	159.04	57.59	100.04	63.48	19.1	177.99	50.77	102.09	52.87	186.04	314.73	80.18
Clu	1648.53	1934.43	1903.18	2902.44	1569.07	2094.29	1684.21	1149.62	1747.98	951.65	1059.55	1719.21	1473.77	1062.35	463.94	469.15	537.87	580.79	563.58	490.15	881.09	334.33	688.51	682.06	669.14	1265.06	1190.68	1344.53	404.07	482.27	671.12	2444.52	13090.8	9997.94	6433.89	3817.92	2257.08	4310.66	3879.26	4563.57	4343.6	1154.58	9413.17	5846.32	3967.07	9010.93
Cma1	59.12	31.38	43.9	16.66	86.06	15.86	45.39	227.62	32.13	61.93	62.18	128.63	59.67	23.09	313.55	325.13	332.43	135.95	270.08	326.76	346.86	605.97	1412.17	1672.97	1349.02	2432.82	2228.79	2206.96	610.38	1750.44	1973.42	22.19	67.2	41.83	56.62	22.02	44.76	129.36	59.51	38.53	72.97	54.29	39	54.47	849.04	101.43
Cmah	19.87	20.35	16.46	16.66	30.65	15.86	25.96	17.63	13.32	28.64	15.18	36.75	25.22	23.09	49.66	93.83	135.71	67.98	104.82	156	700.36	175.52	477.56	501.89	411.5	722.36	758.23	787.44	123.78	232.2	351.54	22.19	21.74	22.24	17.12	22.02	25.45	39.53	19.1	11.93	12.48	19.03	36.4	30.6	90.76	31.88
Cmklr1	237.37	169.99	221.82	293.31	265.24	162.54	194.87	244.11	219.57	317	274.09	311.23	288.65	253.63	261.06	373.14	578.96	400.71	313.24	669.34	800.03	858.81	615.26	587.68	558.21	490.31	432.45	530.31	729.89	696.61	838.9	75.66	238.69	102.68	120.63	53.32	130.76	40.72	223.48	163.31	114.22	273.86	243.56	256.42	608.97	136.21
Cmpk2	148.68	81.95	246.47	44.85	222.81	109.34	83.74	282.05	184.22	705.25	345.15	180.31	389.95	244.05	455.43	661.17	850.38	1006.54	612.91	1042.48	1025.95	664.48	1180.71	1012.36	787.22	1665.54	1494.66	787.44	385.58	685.89	719.06	22.19	838.11	96.34	101.92	63.99	165.86	114.98	30.36	322.04	28.56	1609.93	143.02	122.4	619.21	156.49
Col1a1	14017.7	6467.58	10209.9	7272.83	9017.13	7664.93	8349.05	9038.65	11004.1	27281.6	7820.34	10519.7	5828.46	7005.79	15469	25303.5	76027.5	18699.8	33823.7	112193	52259.6	66519.1	21950.1	51008.5	54826.6	15162.1	17480.5	19402	110119	45733	33028.8	8012.54	2970.86	7623.63	9698.85	351.93	6006.01	1624.13	12930	4606.69	2554.12	5527.4	27994.2	19770.9	13953.5	6281.96
Col3a1	21270.1	14859.1	19849	18001.2	18391.5	16434.1	15007.6	23251.4	16672.2	24100.3	10595.5	16886.7	14902.8	11374.9	33623.8	51713.3	55300.9	20440.9	69845	64380.9	47804.9	58401.2	12173.4	45479.1	47126.1	12321.3	18036.8	15084.5	82789.6	50755.7	34251.2	17325.2	20001.9	17717.9	16645.3	4842.78	9675.96	6563.61	22152.1	5389.31	9121.87	10525.7	28287.2	29175.3	33165.3	8256.48
Col4a1	2677.13	1776.64	1584.31	2565	2061.83	1235.29	1612.21	1312.91	1625.87	1743.47	1644.52	1641.12	1629.19	1614.27	1011.6	1067.04	2543.67	1623.11	1560.03	2601.46	2377.49	2534.64	2223.73	2204.89	2071.83	875.81	870.64	1146.33	2832.78	1407.5	1541.98	1983.59	858.2	1284.13	1974.43	787.05	1774.42	1227.68	1778.09	1080.8	1543.05	1101.92	2501.51	3778.41	2831.11	1333.09
Colec12	1014.68	1024.32	955.06	1331.98	1108.13	896.43	978.28	847.79	829	959.64	857.79	995.7	889.53	914.01	783.17	1003.76	961.19	796.65	1143.2	1143.67	495.7	1176.42	682.65	990.91	948.25	958.16	924.55	594.59	1260.6	882.37	854.88	1455.9	911.5	903.83	861.17	1324.54	972.33	858.78	1337.21	703.71	1813.8	443.2	1669.41	1471.83	996.89	778.6
Cr2	19.87	20.35	16.46	16.66	34.19	15.86	25.96	17.63	13.32	27.74	15.18	35.6	25.22	23.09	22.72	19.51	17.93	23.85	44.4	16.35	22.69	119.11	401.38	549.08	411.5	834.64	968.14	744.58	14.23	171.47	279.63	22.19	21.74	22.24	17.12	22.02	19.87	34.73	19.1	11.93	12.48	19.03	8.24	11.68	11.23	25.12
Creb1	425.18	412.34	436.71	491.21	376.06	306.36	396.79	752.12	400.58	459.51	416.21	484.64	270.61	299.88	663.99	800.83	610.08	564.09	537.69	564.98	445.2	1301.8	1227.59	1479.94	1685.38	1321.21	1821.58	2228.39	725.63	1257.46	1837.6	413.88	427.94	368.89	501.24	237.82	320.31	329.38	308.49	297.27	336.32	269	223.63	427.78	835.87	317.82
Creb5	150.42	117.69	117.84	102.51	150.89	77.82	109.57	112.16	123.17	129.2	149.73	148.15	72.16	97.3	73.78	106.92	155.63	156.23	151.69	186.57	204.66	148.36	313.49	484.73	357.83	643.76	618.28	439.25	91.06	175.04	191.75	136.69	209.34	136.91	185.13	60.79	177.27	124.56	72.87	117.44	117.39	117.48	49.41	99.14	81.98	97.57
Crebbp	1549.41	1531.68	1350.17	1573.31	1188.3	858.99	1363.33	1052.31	1438.44	1415.82	1438.95	1378.13	571.74	1166.04	903.77	894.66	1455.48	1284.42	1107.44	1432.49	1145.55	1475.23	1628.97	2007.57	1960.9	1953.74	2304.5	2137.32	1442.71	1653.99	1805.64	1679.69	1113.88	1088.91	1220.11	595.08	1354.95	1192.95	1173.25	1359.71	1117.89	1297.18	1450.98	1530.58	1294.06	1196.89
Crp	19.87	21.79	16.46	16.66	71.91	15.86	25.96	29.69	20.35	27.74	35.53	74.65	25.22	23.09	22.72	45.82	17.93	20.27	77.69	16.35	22.69	537.02	867.22	1235.43	1116.43	1691.74	2052.14	2249.81	24.19	628.73	1342.24	22.19	21.74	22.24	17.12	22.02	27.2	74.26	19.1	11.93	12.48	19.03	8.24	11.68	11.23	49.27
Csf1	1043.37	1096.67	1404.09	978.87	1091.63	1059.95	1244.38	842.84	1119.26	1238.68	960.57	1135.81	1081.04	885.3	543.4	506.24	1053.33	884.9	802.83	1174.24	778.76	934.03	1201.22	1484.23	1302.5	1688	1774.55	1655.22	1660.4	968.1	1254.36	1053.46	804.9	982.43	904.99	307.14	838.07	568.93	1060.3	924.83	659.95	1384.69	2498.04	1821.28	1253.07	759.28
Csf1r	1062.5	765.4	1092.15	914.8	1027.97	858.01	888.28	1161.17	920.04	1699.52	1296.83	1031.3	1112.96	878.91	1353.52	1959.52	4437.42	2827.62	2143.35	4846.64	4689.86	7052.27	4640.82	4465.55	4276.06	2586.27	2630.28	2485.51	5810.69	5269.19	5768.46	799.79	1592.8	1467.94	1210.26	377.53	930.21	303.03	1128.31	1297.32	986.75	1466.52	3683.79	2876.96	3782.63	666.55
Csf2	19.87	20.35	16.46	16.66	24.33	15.86	25.96	17.63	13.32	27.74	15.18	47.09	25.22	23.09	32.63	19.51	22.41	16.59	28.36	18.97	22.69	56.42	222.67	368.91	214.7	699.9	490.95	278.55	19.92	75.02	111.85	27.34	21.74	22.24	93.55	22.02	28.96	19.05	19.1	16.51	12.48	19.03	8.24	12.85	30.74	31.88
Csf2rb	106.08	64.51	77.79	77.6	142.64	46.3	72	211.12	125.31	297.02	181.46	176.86	127.67	141.97	344.77	637.17	800.58	638.03	429.16	822.18	1048.54	1333.14	1300.84	1205.4	1180.84	1324.95	1299.65	1403.46	717.09	860.93	910.81	79.47	204.7	84.93	211.23	47.99	142.16	82.64	57.08	199.09	96.24	136.12	140.42	343.94	749.5	116.89
Csf3	19.87	24.41	16.46	16.66	45.98	15.86	25.96	17.63	13.32	27.74	38.07	49.38	25.22	23.09	22.72	19.51	17.93	16.59	21.59	16.35	22.69	62.69	164.07	171.59	203.96	486.56	504.72	460.68	12.81	85.74	151.8	80.74	54.84	22.24	232.4	53.32	27.2	38.33	19.1	38.53	102.59	19.03	8.24	12.85	11.23	78.25
Csf3r	26.95	35.74	22.34	16.66	95.49	15.86	25.96	44.53	39.63	87.91	101.51	135.52	38.86	65.4	93.64	161.47	367.29	224.21	224.45	394.22	264.46	572.54	1253.96	1535.7	1402.69	2107.19	2499.51	2239.1	344.32	878.79	998.69	22.89	64.89	22.24	65.98	22.02	61.43	89.83	19.1	51.38	23.27	50.23	46.81	59.97	153.71	99.5
Cspg4	545.16	459.42	373.55	558.85	348.94	301.44	486.01	377.71	525.89	649.31	614.16	492.68	421.87	741.73	485.23	434.24	668.6	775.18	499.46	480.66	280.41	181.79	140.63	184.46	293.42	198.37	213.36	289.26	426.84	178.62	167.78	838.57	82.65	257.33	592.82	526.83	768.74	624.02	437.24	1396.41	825.99	929.34	286.04	507.34	789.02	1132.16
Ctla4	19.87	20.35	16.46	16.66	60.12	15.86	25.96	37.94	28.92	44.62	57.1	72.35	25.22	41.47	48.24	122.2	145.67	97.79	136.89	128.6	338.88	484.78	1004.92	1192.53	1094.96	1792.8	1872.05	1906.99	152.24	603.72	647.15	22.19	40.17	22.24	22.65	22.02	33.35	49.11	19.1	19.27	12.48	20.26	8.24	34.27	134.68	61.82
Ctsg	19.87	20.35	16.46	16.66	31.83	15.86	25.96	17.63	13.32	27.74	15.18	42.49	25.22	23.09	22.72	19.51	17.93	16.59	33.3	16.35	22.69	25.68	319.35	411.81	393.61	890.79	839.67	423.18	17.07	67.87	159.79	22.19	21.74	22.24	17.12	22.02	19.87	19.05	19.1	11.93	12.48	19.03	8.24	11.68	11.23	29.95
Ctsh	632.98	485.57	774.06	452.77	720.29	562.48	482.88	2482.33	720.83	2505.33	1639.44	771.75	1364.14	1012.91	3671.82	5241.38	5704.9	4510.36	5024.16	5215.57	7923.19	10769.6	6416.28	6563.2	7238.88	5524.37	6539.56	5828.09	6623.11	8816.52	6519.47	308.35	2317.36	642.7	1195.49	539.63	731.88	373.69	436.02	1413.85	519.29	1545.11	926.58	1476.11	4918.58	494.6
Ctsl	3464	3686.67	3180.18	3606.51	3371.55	3805.38	3194.68	3227.85	3899.74	3570.19	3919.69	3262.72	4485.14	4459.97	2864.53	2705.79	2107.9	2925.41	3075.67	2191.43	2773.52	1684.19	1907.31	1535.7	1688.95	1455.95	1121.85	1307.04	2977.91	1693.29	1454.1	5287.66	5400.23	5596.67	5398.92	8189.32	6428.12	8773.43	3587.77	6413.22	7023.58	3412.7	3435.89	5519.52	3176.59	5530.4
Ctss	1905.9	1549.99	2319.09	1439.47	2288.18	1599.77	1546.47	4455	2292.08	7446.06	5061.71	2080.97	3884.26	3415.17	6828.62	8342.12	12285.1	9600.32	10461.5	13135.9	26470	16720.7	10688	7429.71	7153	5973.5	6905.48	7102.99	17397.9	15382.5	9962.97	1084.61	7605.58	2347.68	2487.49	1603.95	2009.61	953.4	1365.15	5171.87	1921.67	6728.98	3454.96	4868.36	8841.74	1350.48
Ctsw	26.95	30.51	33.89	31.32	35.37	29.55	31.31	155.04	39.63	93.9	85.02	90.73	55.51	59.02	163.16	333.86	352.35	234.94	281.18	562.88	749.53	745.97	785.19	845.07	651.25	1265.06	1253.77	1296.32	443.91	1010.97	759.01	24.79	138.27	22.24	34.47	22.02	61.43	32.34	19.1	58.72	14.81	101.28	29.47	59.36	247.39	66.65
Cx3cl1	137.38	112.46	134.79	130.28	95.49	153.67	106.44	92.37	124.24	117.21	149.73	129.77	142.94	141.97	63.85	100.38	88.4	108.53	73.99	91.7	43.86	75.22	18.62	85.79	21.06	29.11	45.88	10.37	108.13	15.26	10.01	227.6	128.23	273.81	97.49	44.79	163.23	65.88	94.73	319.28	322.57	363.79	226.23	296.81	131.75	154.56
Cx3cr1	379.96	259.78	390.49	307.54	338.33	272.87	335.75	417.3	299.9	579.38	180.19	274.48	296.97	229.7	791.68	726.64	977.38	1163.96	822.56	990.83	285.72	1383.29	1300.84	1136.76	1005.5	1396.06	1078.26	830.29	778.27	839.5	767	264.48	477.38	585.65	375.68	25.59	286.08	86.24	445.74	259.65	167.1	730.83	1994.45	1304.15	2033.31	146.83
Cxcl1	19.87	24.41	16.46	16.66	50.69	15.86	25.96	90.72	16.07	29.3	20.3	33.3	25.22	23.09	38.31	63.28	46.07	53.67	129.49	27.41	22.69	1228.66	1007.85	1475.65	1077.07	1351.15	1768.81	2405.16	213.42	2179.12	2860.26	22.19	21.74	22.24	83.7	22.02	25.45	28.75	19.1	11.93	12.48	19.03	8.24	20.81	48.31	26.08
Cxcl10	881.65	388.8	1145.3	195.77	885.33	464.96	374.88	3036.53	1335.62	3407.03	3238.28	855.59	2472.93	1496.23	3041.88	5808.72	5337.6	5977.24	3494.96	4075.06	1674.48	2005.98	1116.26	763.56	1162.94	666.22	885.55	841	2092.93	1364.63	1637.86	123.34	3034.97	371.42	1079.29	1033.4	774.01	570.12	109.31	2371.7	663.12	9042.19	713.36	1484.07	7578.43	945.72
Cxcl11	20	23.54	31.58	17.09	57.76	16.75	25.96	100.61	32.13	114.54	144.66	87.28	72.16	54.23	110.67	261.85	263.95	224.21	175.12	248.76	85.05	154.63	486.35	583.4	508.12	1530.8	1125.29	883.86	101.02	253.64	319.58	22.19	175.35	22.24	23.14	22.02	62.31	40.72	19.1	114.69	15.86	418.08	10.4	60.59	231.29	71.48
Cxcl12	230.41	102.87	149.42	133.13	134.39	123.14	174.53	240.81	139.24	684.6	209.37	144.7	165.14	154.73	465.36	829.19	2282.21	659.5	982.88	2928.22	2898.44	2687.18	1204.15	2445.11	2325.89	902.01	919.97	760.65	4133.22	1671.85	1949.45	96.64	52.53	116.62	161.01	29.86	149.18	63.48	126.31	136.71	39.13	80.21	215.83	340.27	462.58	65.69
Cxcl13	19.87	20.35	16.46	16.66	36.54	15.86	25.96	17.63	13.32	55.94	15.18	39.05	25.22	23.09	22.72	19.51	17.93	34.59	65.36	16.35	22.69	154.63	380.88	506.18	497.38	684.93	841.96	691.01	31.3	296.5	383.5	22.19	21.74	22.24	17.12	26.66	19.87	31.14	19.1	26.61	12.48	46.18	21.67	40.39	124.43	33.81
Cxcl14	387.79	149.94	452.88	184.38	314.76	212.78	269.22	1372.29	326.67	590.04	291.85	310.08	240.08	223.32	2167.91	1872.23	1459.22	1654.12	764.6	1426.17	1340.91	486.87	366.23	514.76	490.23	404.22	438.19	305.33	406.92	400.1	327.57	268.29	101.19	201.56	866.09	38.39	412.45	85.04	248.98	300.94	101.53	329.76	846.84	1274.77	4335.97	115.92
Cxcl15	19.87	27.02	16.46	16.66	70.73	15.86	25.96	17.63	20.35	27.74	34.26	60.87	25.22	23.09	22.72	19.51	22.41	23.85	127.02	16.35	22.69	307.17	934.61	1342.67	1077.07	1463.43	1808.96	1740.93	21.34	585.86	902.82	22.19	21.74	22.24	17.12	22.02	20.18	53.9	19.1	11.93	12.48	19.03	8.24	11.68	122.96	39.61
Cxcl16	593.85	528.29	668.54	506.16	729.72	613.71	507.92	943.45	755.1	1664.22	1386.93	721.22	1104.63	990.57	1088.21	1540.55	2767.78	2211.05	1774.61	2842.84	1545.57	1744.78	1034.22	1050.97	1170.1	598.85	710.05	696.37	1980.53	1250.32	1070.6	362.39	2016.1	765.66	792.24	434.05	696.78	280.27	528.33	1358.8	556.3	1351.47	930.05	1224.59	1525.35	408.62
Cxcl2	19.87	20.35	16.46	16.66	31.83	15.86	25.96	36.29	13.32	39.29	43.14	32.16	25.22	23.09	34.05	19.51	17.93	16.59	28.36	16.35	22.69	407.46	336.93	493.31	329.2	542.71	551.75	707.08	671.56	728.76	1230.39	22.19	21.74	22.24	124.08	22.02	32.47	19.05	19.1	12.84	12.48	19.03	8.24	11.68	11.23	15.46
Cxcl3	19.87	20.35	16.94	16.66	24.33	15.86	25.96	39.59	13.32	38.63	54.56	18.19	25.22	23.09	22.72	19.51	17.93	16.59	21.59	16.35	22.69	206.87	90.82	287.41	85.88	29.11	79.15	198.2	571.96	332.23	383.5	27.97	21.74	22.24	132.94	22.02	27.2	19.05	19.1	11.93	12.48	19.03	8.24	11.68	11.23	30.91
Cxcl5	80.86	56.66	33.12	30.61	114.35	45.31	48.52	283.69	63.19	445.52	172.57	157.34	72.16	100.49	622.85	1051.77	1278.68	336.31	998.91	1868.88	30.57	748.06	1271.54	2101.94	2175.6	2500.19	3219.88	4140.73	1129.7	1521.81	1869.55	52.77	21.74	32.96	120.14	22.02	58.8	79.05	70.44	58.72	38.07	19.03	83.21	266.21	231.29	77.28
Cxcl9	45.21	22.67	73.94	16.66	71.91	34.48	25.96	1062.21	261.34	1443.79	1747.3	283.66	378.85	668.36	1468.44	2343.56	3308.14	1428.72	2324.63	2654.16	1160.17	1094.93	999.07	1115.31	1091.38	988.1	1359.3	1210.61	1577.88	950.24	1038.64	22.19	699.07	38.03	281.64	37.33	225.53	52.7	19.1	2127.65	248.54	3486.43	71.94	1329.85	2336.33	507.15
Cxcr1	19.87	20.35	16.46	16.66	37.72	15.86	25.96	17.63	13.32	27.74	15.18	40.2	25.22	23.09	22.72	19.51	17.93	16.59	29.6	16.35	22.69	56.42	498.07	609.13	415.08	1283.78	1089.73	546.38	8.24	89.31	255.67	22.19	21.74	22.24	17.12	22.02	19.87	25.15	19.1	11.93	12.48	19.03	8.24	11.68	11.23	30.91
Cxcr2	19.87	20.35	16.46	17.8	48.33	15.86	25.96	17.63	13.32	48.61	45.68	62.02	25.22	23.09	22.72	19.51	93.38	45.32	93.73	163.38	22.69	131.64	644.56	900.83	751.44	1444.72	1673.6	1280.25	143.7	353.66	535.3	22.19	21.74	22.24	32.5	25.59	31.59	49.11	19.1	11.93	47.59	19.03	11.27	13.46	11.23	47.33
Cxcr3	19.87	20.35	26.19	16.66	36.54	15.86	25.96	17.63	16.07	57.94	48.22	99.91	47.18	23.09	69.52	154.93	324.96	215.86	184.98	563.93	1007.34	338.51	503.93	433.26	397.19	913.24	833.93	717.8	344.32	392.96	407.47	22.19	67.2	22.24	18.22	22.02	33.35	37.13	19.1	29.36	17.98	48.61	27.74	42.84	101.01	68.59
Cxcr4	893.82	1150.72	802.55	903.41	1096.34	1076.7	829.58	1017.67	1219.94	1419.15	1610.26	1146.14	1519.56	1746.66	1095.3	1112.86	1484.12	2028.59	1403.41	1562.14	1451.21	856.72	1130.91	990.91	1198.73	1493.38	1059.91	942.78	1703.09	1057.41	846.89	769.28	893.73	602.13	549.99	885.16	1342.66	1130.67	433.59	1259.71	932.81	488.57	584.21	952.87	529.92	1372.7
Cxcr5	19.87	20.35	16.46	16.66	24.33	15.86	25.96	17.63	13.32	27.74	15.18	42.49	25.22	23.09	22.72	19.51	17.93	16.59	21.59	16.35	22.69	54.33	339.86	313.15	225.43	422.94	509.31	305.33	15.65	67.87	10.01	22.19	21.74	22.24	17.12	22.02	19.87	19.05	19.1	11.93	12.48	19.03	8.24	11.68	11.23	28.98
Cxcr6	65.21	101.12	51.6	86.14	136.75	61.08	82.18	168.24	71.76	184.47	239.83	137.81	104.08	165.89	310.71	678.63	842.91	519.97	731.3	1807.74	2291.11	1270.45	2226.66	2792.58	1982.37	3087.81	3583.51	3969.32	759.77	1800.46	2165.17	492.08	200.07	225.64	180.21	89.58	218.51	98.21	80.16	383.51	70.86	218.76	127.42	328.64	367.43	260.82
Cybb	282.58	231.89	360.46	137.4	345.41	196.03	242.61	643.26	343.81	1183.4	794.34	316.97	442.69	575.84	900.93	1095.41	2104.16	1584.95	1365.18	2248.34	3299.78	2756.13	1453.19	1145.34	1148.63	684.93	930.29	787.44	2524.04	1879.05	1222.4	122.07	1514.78	319.45	420.49	145.04	335.23	158.1	157.89	868.86	285.55	1112.45	512.26	773.55	1275.03	199.96
Cyfip2	31.3	25.28	56.23	16.66	33.01	22.66	25.96	239.16	64.26	208.44	144.66	51.68	51.35	73.38	319.23	475.7	531.64	356.58	363.8	532.31	1032.59	942.39	641.63	390.36	361.41	209.6	355.6	562.45	497.98	957.39	575.25	22.19	240.23	22.24	68.93	22.02	48.27	27.55	19.1	152.3	29.61	140.17	34.67	89.35	389.39	47.33
Cyld	346.05	362.65	221.82	322.49	489.23	390.09	291.92	156.69	365.23	223.76	492.34	521.39	471.83	537.56	104.99	168.02	282.63	239.71	187.45	316.22	358.82	267.46	237.31	175.88	139.55	142.23	133.06	176.77	308.75	325.08	503.34	268.93	455.75	581.85	171.35	366.86	573.92	322.19	299.99	383.51	295.07	478.85	253.96	164.01	311.8	534.2
Ddx58	867.74	762.79	1250.82	445.65	1301.47	634.39	662.1	1436.62	1094.63	2412.09	1795.52	914.16	1193.45	973.03	1415.95	1832.95	2278.47	2162.16	1727.75	2291.56	1549.55	1742.69	1107.47	1149.63	1230.93	1489.63	1675.9	1558.8	1705.93	1586.12	1573.94	351.58	2196.09	655.37	1152.16	332.73	665.19	383.28	394.73	1734.96	347.95	3287.11	975.12	805.99	2167.98	861.68
Ddx60	126.94	88.05	132.48	42	186.26	67.97	57.91	260.6	144.59	344.97	260.13	163.08	148.49	165.89	309.3	691.72	725.87	820.5	575.92	828.5	708.33	877.62	1183.64	1342.67	1159.37	1785.31	2034.94	1880.2	332.93	793.06	814.93	22.19	308.98	57.04	108.82	37.33	86.88	117.38	19.1	223.87	39.13	418.89	58.07	84.45	565.05	85.97
Defb1	19.87	23.54	16.46	19.93	99.02	15.86	25.96	17.63	27.85	27.74	48.22	97.62	25.22	23.09	52.5	76.37	24.9	42.93	160.32	16.35	296.36	476.42	1672.92	2599.54	2096.88	2878.21	3500.92	3047.96	36.99	918.09	1581.93	22.19	21.74	22.24	17.12	22.02	43	80.25	19.1	11.93	12.48	19.03	8.24	11.68	40.99	44.44
Dll4	103.47	95.02	79.33	81.87	95.49	67.97	80.61	87.42	93.18	139.85	119.28	192.94	87.43	105.28	65.26	111.29	212.91	157.42	106.06	176.03	130.24	231.94	193.37	278.83	221.85	262	207.62	203.55	294.52	246.49	239.69	62.3	57.93	87.47	174.3	38.39	172	33.54	148.17	114.69	95.18	79.4	233.16	256.42	101.01	156.49
Dmbt1	19.87	20.35	16.46	16.66	24.33	15.86	25.96	17.63	13.32	27.74	15.18	18.19	25.22	23.09	22.72	19.51	17.93	16.59	21.59	16.35	22.69	62.69	18.62	193.04	21.06	29.11	17.11	10.37	8.24	15.26	10.01	22.19	21.74	22.24	17.12	22.02	19.87	19.05	19.1	11.93	12.48	19.03	8.24	11.68	907.6	14.08
Dock9	178.24	166.51	147.88	143.09	200.41	124.12	141.66	191.33	179.94	175.81	170.03	231.98	119.34	149.94	256.8	322.95	512.97	305.3	358.87	549.17	1338.25	461.79	574.24	600.55	615.47	625.05	607.96	541.03	330.09	539.42	631.17	147.5	232.51	134.37	312.17	137.57	297.49	179.66	200.4	227.54	160.76	145.03	281.7	294.37	404.03	327.48
Dpp4	22.61	20.35	26.19	16.66	83.7	15.86	25.96	102.26	34.27	43.95	53.29	48.23	25.22	23.09	156.07	294.58	437.02	215.86	309.54	454.31	792.05	735.53	1195.36	1415.59	1377.64	2043.57	2473.12	2903.33	381.31	1221.74	1366.21	22.19	72.61	22.24	41.36	22.02	26.33	55.1	24.29	40.37	12.48	29.98	17.34	36.72	415.74	44.44
Dusp4	1330.3	1283.23	1035.16	1164.68	1193.01	1235.29	1099.59	844.49	1162.1	925.68	1461.79	1358.6	883.98	1268.13	591.63	392.78	435.77	690.51	563.58	365.76	229.91	401.2	1154.35	1346.96	1238.09	2249.42	2429.54	2662.28	634.57	778.77	798.96	1888.86	264.95	685.8	3579.09	2001.74	2042.08	1010.89	1305.64	1345.95	2345.77	406.74	611.08	710.52	270.81	2734.77
Dusp6	3882.22	3545.44	4006.61	3830.76	3406.92	4029.97	3474.86	2830.35	3882.61	3056.07	3126.61	3734.73	4213.15	3381.67	2143.79	2356.66	2353.18	2847.9	2179.11	2302.1	1085.75	1301.8	1280.33	1707.29	1585.18	1613.15	1377.65	1264.18	2245.17	1314.62	1621.88	3117.79	4786.9	5019.89	2660.81	3314.55	2802.92	3687.84	4169.53	3871.79	3192.92	3602.29	5364.47	5118.67	3299.55	4360.57
Ebi3	26.95	21.79	32.35	18.51	56.59	15.86	25.96	54.43	46.06	81.25	77.4	63.16	55.51	65.4	89.38	117.83	202.95	188.43	173.88	147.57	179.41	422.09	752.96	917.99	858.79	1134.07	1133.32	803.51	328.67	478.69	567.26	22.19	114.32	43.1	48.25	22.02	46.51	33.54	19.1	64.22	17.98	84.26	73.68	47.74	105.4	39.61
Ecsit	100.86	95.89	76.25	100.38	84.88	89.64	93.92	62.68	92.11	74.59	77.4	98.77	102.69	89.33	103.57	98.19	105.83	88.25	83.86	105.41	134.22	106.57	143.56	137.27	128.82	291.94	221.39	171.41	109.56	125.03	119.84	100.45	74.93	88.74	105.86	84.25	93.9	95.82	97.16	119.27	86.72	102.9	130.88	85.07	71.73	98.53
Egfr	65.21	35.74	52.37	35.6	82.52	45.31	38.35	69.27	67.48	111.21	67.25	101.06	56.9	49.45	116.34	181.11	429.55	127.61	249.11	469.06	970.13	578.81	963.91	1265.45	1041.28	1744.14	1299.65	728.51	446.76	535.85	479.37	48.95	54.07	51.97	90.11	58.66	80.74	38.33	60.73	71.56	68.74	54.29	130.88	127.91	193.23	107.23
Egr1	2760.6	2879.42	3076.97	1967.71	3233.63	2533.63	2952.85	2175.54	2406.68	2596.56	3004.8	3416.61	2153.76	2643.12	1616	1368.17	1623.57	2354.17	1482.34	1275.43	511.65	693.73	389.66	561.95	765.75	321.88	206.48	283.91	1274.82	675.17	375.51	2353.6	3506.17	1727.8	2830.18	3100.19	3089.88	3469.85	2580.91	3044.22	2281.26	2793.68	3516.5	3225.18	1698.08	3326.94
Egr2	20.87	23.54	23.11	17.09	38.9	17.73	25.96	34.64	26.78	27.74	46.95	43.64	25.22	39.88	43.98	63.28	37.35	60.82	41.93	36.89	46.51	25.68	18.62	94.37	110.93	172.17	126.18	123.2	39.84	15.26	10.01	22.19	43.26	22.24	32.5	31.99	28.08	41.92	19.1	25.69	12.48	19.03	51.14	70.38	95.15	46.37
Egr3	215.63	194.4	294.99	133.13	173.29	200.96	177.66	138.55	173.51	133.86	170.03	285.96	188.73	165.89	85.13	87.28	105.83	113.3	98.66	75.89	301.67	62.69	79.1	16.86	93.04	123.51	106.68	96.42	91.06	85.74	10.01	121.43	81.11	159.72	67.95	84.25	90.39	137.74	262.34	83.49	56.05	82.64	179.42	205.63	101.01	300.43
Elane	19.87	20.35	16.46	16.66	24.33	15.86	25.96	17.63	13.32	27.74	15.18	40.2	25.22	23.09	22.72	19.51	17.93	16.59	21.59	16.35	22.69	25.68	67.39	85.79	107.35	224.57	203.03	128.56	14.23	67.87	10.01	22.19	21.74	22.24	17.12	22.02	19.87	19.05	19.1	11.93	12.48	19.03	8.24	11.68	11.23	29.95
Elk1	26.95	27.9	26.96	19.93	57.76	15.86	25.96	17.63	29.99	27.74	31.72	52.83	25.22	23.09	22.72	19.51	36.11	28.62	87.56	23.19	34.55	227.76	559.59	742.11	619.04	973.13	1234.27	1162.4	32.72	353.66	511.33	33.06	21.74	22.24	24.13	22.02	31.59	34.73	25.51	13.76	14.81	23.5	22.54	34.88	55.63	31.88
Emr1	339.1	333.88	439.79	352.39	450.33	445.26	316.96	466.78	354.52	854.42	496.15	389.32	520.4	497.68	587.38	737.55	1865.11	1350.01	1206.09	1701.28	1872.49	3073.74	3120.25	3676.25	3571.13	3798.94	4309.62	2544.43	3697.84	2893.59	3155.87	314.07	811.08	708.62	413.6	195.16	344	147.32	484.6	467	392.37	947.16	1433.65	1034.87	1023.24	264.69
Eng	238.24	167.38	248.01	243.47	226.34	160.57	176.87	372.76	240.99	436.87	289.31	266.44	227.59	224.91	509.34	700.45	1058.31	678.58	754.73	1301.78	1003.36	1433.44	767.61	905.12	948.25	613.82	547.16	412.47	1121.16	832.35	830.91	200.9	184.62	214.23	249.14	66.12	231.68	85.04	234.41	243.13	144.89	230.92	520.06	641.98	786.1	229.91
Entpd1	173.9	112.46	151.73	164.45	179.19	160.57	122.87	192.98	179.94	338.97	258.86	207.87	180.4	154.73	200.05	412.41	1001.03	522.35	477.26	1101.51	736.24	888.06	1239.31	1424.17	1281.03	1512.09	1734.4	1864.13	842.29	796.63	1118.54	151.31	258	223.11	238.8	85.32	200.08	99.41	221.05	266.07	152.3	330.57	312.04	536.1	445.01	151.66
Eomes	19.87	24.41	16.46	16.66	50.69	15.86	25.96	44.53	24.63	27.74	31.72	52.83	25.22	23.09	22.72	45.82	36.11	46.51	106.06	26.35	43.86	422.09	849.64	1205.4	1034.13	1482.15	1888.11	2485.51	106.71	978.82	1342.24	22.19	38.62	22.24	17.12	22.02	30.71	39.53	19.1	15.6	19.04	22.69	14.74	14.69	55.63	39.61
Ep300	809.48	863.91	777.14	944.7	722.64	489.59	824.1	933.55	893.27	925.01	916.16	826.88	434.36	638.05	896.67	792.1	992.32	899.21	882.99	1104.67	1209.34	1650.75	1582.1	1600.05	1459.94	1916.31	2046.41	1601.65	1206.53	1539.68	1693.78	912.96	1038.95	621.15	729.21	325.27	775.76	687.5	683.79	878.03	686.39	822.39	804.37	842.1	906.13	762.18
Epcam	19.87	29.64	16.46	16.66	54.23	15.86	25.96	17.63	20.35	27.74	22.84	60.87	25.22	23.09	73.78	100.38	26.15	25.04	78.93	17.92	389.38	104.48	442.4	622	493.8	800.96	880.96	508.89	21.34	214.34	247.68	22.19	21.74	30.42	17.12	22.02	25.45	44.32	19.1	11.93	19.04	19.03	8.24	15.3	376.21	39.61
Epsti1	19.87	20.35	16.46	16.66	24.33	15.86	25.96	17.63	13.32	27.74	15.18	21.82	25.22	23.09	22.72	19.51	17.93	16.59	21.59	16.35	22.69	25.68	125.98	150.14	161.02	378.02	352.16	262.48	8.24	15.26	111.85	22.19	21.74	22.24	17.12	22.02	19.87	19.05	19.1	11.93	12.48	19.03	8.24	11.68	11.23	16.42
Erbb2	153.03	142.1	164.05	198.62	160.33	139.88	157.31	184.73	173.51	167.16	164.96	214.76	170.69	138.78	188.7	115.65	185.51	164.58	156.62	198.17	402.67	231.94	281.26	334.59	325.62	666.22	563.22	374.97	202.04	232.2	271.64	111.26	184.62	130.57	106.85	104.51	119.35	134.15	139.67	101.84	93.07	130.45	133.48	107.71	118.57	162.29
Ets1	1612.01	1305.02	1375.59	1287.84	1333.3	1283.56	1414.99	1108.39	1487.71	1561.67	1639.44	1517.09	1129.61	1370.21	1086.79	1189.24	2105.41	1742.37	1466.31	2412.78	1445.9	1408.36	1711.01	1891.74	1771.25	2036.08	2326.3	2528.36	1848.21	1450.37	1813.63	1314.13	1258.33	1071.16	2129.04	1586.89	1659.46	1745.11	1591.05	1314.76	1094.62	1129.46	1444.05	1733.15	1140.35	1438.39
Ewsr1	2833.63	2759.12	2686.48	2640.46	2703.14	2535.6	2801.02	2162.35	2664.81	2270.91	2819.54	2894.07	2180.12	2389.5	1513.85	1664.93	2126.57	2132.34	1867.1	1967.96	2073.16	1625.68	1374.08	1338.38	1517.2	1519.58	1319.15	1365.96	1731.54	1568.26	1717.75	2393.65	2462.58	2340.08	2616.99	2578.69	2267.61	2642.21	2572.41	2619.42	2344.72	2609.76	1874.83	1873.91	1844.47	2489.41
F12	19.87	20.35	16.46	16.66	24.33	15.86	25.96	17.63	13.32	27.74	15.18	31.01	25.22	23.09	22.72	19.51	17.93	16.59	21.59	16.35	22.69	25.68	175.79	227.35	164.6	389.25	333.8	305.33	17.07	96.45	143.81	22.19	21.74	22.24	17.12	22.02	19.87	19.05	19.1	11.93	12.48	19.03	8.24	11.68	11.23	28.98
F13a1	306.06	180.45	201.02	652.11	193.33	191.11	200.35	405.75	205.64	160.5	171.3	197.53	126.28	111.66	353.28	325.13	423.32	176.5	377.37	343.63	481.08	2415.53	969.77	1578.6	1660.33	1104.12	1147.09	1173.12	1657.56	1796.88	1925.48	487	73.38	262.4	280.16	479.91	160.59	162.89	369.22	155.06	500.25	47.8	507.93	207.46	622.14	235.71
F2rl1	3012.74	2637.07	2909.07	2144.97	2473.26	2766.11	2587.36	1959.47	3090.02	3137.32	2421.1	2589.73	2868.44	2732.45	1925.29	1512.19	1613.61	2503.24	1970.69	1696.01	194.03	271.64	316.42	416.1	393.61	748.56	595.34	412.47	956.12	235.77	199.74	1862.79	3579.55	2423.74	3892.24	2765.32	3256.62	3255.45	2548.11	2551.53	1393.93	1731.47	2081.13	2940.6	1519.49	3103.79
Fadd	73.04	84.56	57	91.84	96.67	76.84	50.87	62.68	71.76	90.57	96.44	104.51	86.04	103.68	61.01	69.83	104.59	85.87	109.76	68.51	67.78	190.15	433.61	574.82	511.7	1066.7	1196.41	1098.12	61.18	300.08	391.49	55.31	80.34	73.52	53.67	59.72	85.12	87.43	69.23	69.73	55	63.2	39.87	58.14	57.09	103.36
Fap	56.52	33.13	67.01	51.26	47.15	56.15	39.13	67.62	39.63	52.61	25.38	44.79	25.22	23.09	93.64	120.01	197.97	124.03	150.45	121.22	633.91	509.85	178.72	321.73	347.09	138.48	134.21	123.2	303.06	264.35	375.51	51.5	183.84	59.58	114.72	101.31	86	19.05	132.39	22.02	81.44	29.98	166.42	164.62	270.81	24.15
Fas	76.51	73.23	67.78	75.46	108.46	55.16	39.91	186.38	70.69	178.48	162.42	112.55	98.53	81.35	202.89	440.78	417.1	300.53	330.5	366.82	310.97	553.73	714.87	939.44	919.62	898.27	1094.32	1371.32	384.15	632.3	1030.65	63.58	186.16	38.03	142.79	70.39	83.37	75.46	34.01	92.67	99.42	136.12	77.14	129.74	594.33	84.04
Fasl	19.87	20.35	16.46	16.66	24.33	15.86	25.96	17.63	13.32	27.74	15.18	32.16	25.22	23.09	22.72	87.28	95.87	81.1	59.19	141.25	77.08	142.09	372.09	587.68	461.6	696.16	758.23	562.45	61.18	275.07	239.69	22.19	26.26	22.24	17.12	22.02	19.87	19.05	19.1	11.93	12.48	19.03	8.24	11.68	32.21	19.32
Fcer1a	19.87	20.35	16.46	16.66	75.45	15.86	25.96	56.08	21.42	27.74	44.41	72.35	25.22	39.88	41.14	98.19	43.58	39.36	130.72	42.16	63.79	879.71	963.91	1677.26	1223.78	1695.49	2288.44	2801.56	105.29	1150.29	2340.94	22.19	53.3	22.24	17.12	22.02	34.22	75.46	19.1	11.93	23.27	19.03	10.4	12.85	60.02	40.57
Fcer1g	488.65	412.34	596.91	380.16	483.33	501.41	413.23	1147.97	560.17	1734.82	1210.55	503.02	908.96	816.7	1546.48	2120.99	3669.21	2870.56	2380.13	3074.74	3346.29	6024.21	3260.88	3161.49	3266.98	1830.23	2192.09	2442.66	4712.3	6037.25	6048.09	333.78	2114.98	584.39	1016.27	383.92	602.01	265.9	397.16	1322.1	535.15	1584.81	1212.62	1169.51	3128.28	426.98
Fcer2a	19.87	20.35	16.46	16.66	30.65	15.86	25.96	17.63	13.32	27.74	15.18	39.05	25.22	23.09	22.72	19.51	17.93	16.59	45.63	16.35	22.69	25.68	284.19	386.07	254.06	699.9	537.98	562.45	12.81	196.48	271.64	22.19	21.74	22.24	17.12	22.02	19.87	19.05	19.1	11.93	12.48	19.03	8.24	11.68	11.23	17.39
Fcgr1	433.87	298.14	613.08	206.45	452.68	384.18	311.49	938.5	471.27	1480.42	956.76	424.92	763.25	618.91	1478.38	1817.68	2313.33	2208.67	1964.53	2290.51	2697.77	3117.63	2059.66	1951.8	1749.78	2241.93	2267.8	1848.06	2632.17	3079.35	2125.22	188.19	1405.87	490.58	545.06	172.77	335.23	156.9	239.27	798.21	253.83	1025.75	827.77	785.79	2406.59	282.07
Fcgr2b	1696.35	1406.15	1525.01	1811.09	1730.57	1428.37	1249.07	1585.06	1625.87	2821.66	2266.29	1860.47	1783.23	1540.89	1593.3	2299.92	5303.99	3049.44	2938.78	5738.39	3528.36	4728.68	3325.33	4384.04	4923.73	3323.6	4002.2	3701.48	5620.04	3190.1	4058.69	1683.51	2664.97	1954.71	2504.23	1527.17	1636.65	820.45	1487.82	2463.45	2146.94	1545.11	3594.51	3066.06	3693.33	1205.58
Fcgr3	279.97	218.81	264.18	305.41	279.39	279.76	206.61	394.2	264.55	408.23	380.68	226.24	278.93	247.24	471.04	604.44	803.07	440.06	622.78	860.13	808	1132.54	843.79	1020.94	987.61	909.5	957.82	857.07	1246.37	1018.12	902.82	284.82	386.23	390.44	390.95	328.47	227.29	111.39	268.41	395.44	365.93	292.49	535.67	492.65	600.18	174.85
Fcgr4	153.9	102	254.17	72.61	205.12	109.34	104.09	905.51	334.17	2001.2	1588.69	318.12	521.79	713.02	1579.11	1800.22	4215.8	3103.11	2647.74	2999.9	1994.75	2352.85	2159.27	2492.3	2261.48	2829.55	3568.6	2292.67	3080.35	2990.04	2133.21	52.13	3608.13	193.95	626.8	127.97	394.9	168.88	78.95	1293.65	230.56	1942.13	462.86	858.62	2036.24	335.21
Fez1	480.82	437.62	549.93	407.92	403.17	621.59	457.05	349.67	448.78	394.25	367.99	405.4	487.09	376.45	374.56	386.23	256.48	318.42	313.24	287.76	57.14	175.52	117.19	128.69	103.77	29.11	59.65	107.13	231.92	107.17	10.01	392.27	502.1	607.2	179.72	419.12	289.59	353.33	463.96	311.95	115.28	266.57	347.58	454.1	516.74	179.68
Flt3	19.87	20.35	16.46	16.66	36.54	15.86	25.96	17.63	16.07	27.74	15.18	59.72	25.22	23.09	22.72	19.51	38.6	31.01	27.13	21.08	58.47	83.58	172.86	128.69	153.87	568.9	396.89	305.33	32.72	96.45	103.86	22.19	25.49	22.24	17.12	22.02	21.94	26.35	19.1	11.93	12.48	19.03	8.24	17.14	30.74	39.61
Flt3l	26.95	20.35	30.81	17.09	24.33	21.67	25.96	17.63	27.85	52.61	27.92	36.75	40.24	23.09	45.4	76.37	117.04	95.41	88.79	132.81	194.03	102.39	90.82	111.53	21.06	29.11	50.47	58.92	76.83	92.88	111.85	22.19	78.79	22.24	19.2	22.02	24.57	19.05	19.1	38.53	16.92	63.2	19.94	31.21	86.37	24.15
Fn1	23834.2	19442.8	19324.5	18008.4	16495.8	14333.9	17795.3	16188.8	17530.1	10532.1	11440.6	17918	8670.54	10258.3	9644.92	10404.2	10815.9	7701.72	10021.2	12799.6	5966.98	31053	11121.6	16086.3	15089.6	7156.23	8146.63	6845.87	17305.5	14646.6	14509	16983.8	8793.62	23560.5	8587.06	596.15	8260.46	2736.83	26130.9	6599.47	9165.23	7657.5	32334.2	30801.3	16191.8	5350.73
Fos	772.97	898.78	533.75	477.69	1209.52	492.54	728.62	514.61	444.49	681.27	984.68	1161.07	573.13	832.66	567.52	652.44	976.13	961.22	646.21	848.53	356.16	733.44	536.16	561.95	712.08	535.22	503.57	974.92	1284.78	1746.87	751.02	613.51	822.66	479.17	1183.68	1008.87	1383.91	1566.64	688.65	967.95	538.32	853.98	1993.58	1312.1	2942.37	789.23
Foxj1	19.87	20.35	16.46	16.66	24.33	15.86	25.96	17.63	13.32	27.74	15.18	62.02	25.22	23.09	22.72	19.51	17.93	16.59	21.59	16.35	22.69	25.68	67.39	94.37	21.06	164.68	142.24	171.41	15.65	64.3	10.01	22.19	21.74	22.24	17.12	22.02	19.87	19.05	19.1	11.93	12.48	19.03	8.24	11.68	11.23	46.37
Foxp3	19.87	20.35	16.46	16.66	24.33	15.86	25.96	17.63	13.32	27.74	15.18	18.19	25.22	23.09	22.72	19.51	17.93	16.59	21.59	16.35	65.12	25.68	18.62	16.86	21.06	29.11	21.79	10.37	21.34	15.26	10.01	22.19	21.74	22.24	17.12	22.02	19.87	19.05	19.1	11.93	12.48	19.03	8.24	15.3	33.67	17.39
Fpr2	25.21	37.49	41.59	21.36	90.77	15.86	25.96	125.35	32.13	261.05	220.79	101.06	72.16	121.23	225.59	377.5	611.33	420.98	489.59	543.9	140.87	768.96	1286.19	1973.25	1603.07	2170.82	2810.37	2260.53	674.4	946.67	1478.07	22.19	350.69	22.24	87.64	27.73	64.94	93.42	19.1	196.34	38.07	138.55	35.54	75.89	203.48	92.74
Fut7	19.87	20.35	16.46	16.66	24.33	15.86	25.96	17.63	13.32	27.74	21.57	58.57	25.22	23.09	32.63	19.51	72.21	38.16	37	47.43	34.55	56.42	93.75	16.86	21.06	187.14	142.24	160.7	31.3	85.74	119.84	22.19	21.74	22.24	17.12	22.02	23.69	19.05	19.1	11.93	12.48	19.03	8.24	11.68	46.84	58.93
Fyn	524.3	507.36	442.1	462.74	398.46	415.71	446.88	616.87	492.69	636.65	517.72	472.01	420.48	515.23	743.44	864.11	1048.35	799.03	801.6	1120.48	1012.66	1216.12	717.8	682.06	826.59	411.71	551.75	541.03	1209.38	1089.56	1142.51	443.13	716.06	442.41	661.76	252.75	685.37	252.72	544.12	578.93	394.49	593.9	599.81	757.03	942.73	561.25
Gata3	19.87	20.35	16.46	16.66	24.33	15.86	25.96	34.64	32.13	27.74	38.07	62.02	25.22	23.09	61.01	100.38	103.34	42.93	98.66	100.14	740.22	131.64	398.45	330.3	282.68	628.79	634.34	407.11	64.03	196.48	159.79	22.19	21.74	22.24	17.12	22.02	26.33	28.75	19.1	26.61	12.48	23.5	11.27	22.03	245.93	55.06
Gbp2b	19.87	29.64	16.46	16.66	80.16	15.86	25.96	49.48	13.32	63.93	98.98	43.64	25.22	23.09	45.4	109.1	224.11	119.26	191.15	244.55	22.69	775.23	1394.59	2076.2	1993.11	2357.96	3257.73	3251.52	105.29	1000.25	1733.73	22.19	109.69	22.24	17.12	22.02	37.74	41.92	19.1	63.31	12.48	174.2	8.24	29.99	38.06	55.06
Gbp5	69.56	34.87	97.82	35.6	84.88	49.25	35.22	392.55	181.01	723.23	786.73	107.95	173.47	245.65	417.12	750.64	1321.02	801.42	562.35	1158.43	596.7	593.44	301.77	295.99	386.46	123.51	188.12	224.98	764.04	471.55	439.43	22.19	801.03	32.96	140.33	42.66	134.27	46.71	19.1	791.79	75.09	1474.62	56.34	323.13	709.97	213.49
Gfi1	19.87	20.35	16.46	18.51	24.33	15.86	25.96	17.63	24.63	27.74	25.38	36.75	25.22	23.09	22.72	19.51	22.41	29.81	34.53	31.62	57.14	25.68	155.28	175.88	103.77	325.62	238.59	160.7	34.15	71.45	119.84	22.19	21.74	22.24	24.62	22.02	21.06	19.05	19.1	11.93	12.48	19.03	8.24	12.85	21.96	38.64
Glycam1	19.87	20.35	16.46	16.66	24.33	15.86	25.96	17.63	13.32	27.74	15.18	18.19	25.22	23.09	22.72	19.51	23.66	16.59	21.59	27.41	22.69	25.68	55.67	16.86	21.06	29.11	30.97	10.37	18.5	15.26	10.01	22.19	21.74	22.24	17.12	22.02	19.87	19.05	19.1	12.84	12.48	19.03	8.24	11.68	11.23	14.08
Gpi1	10199	8125.67	6621.46	4710.68	9993.23	6524.21	7741.73	5505.66	7221.11	5127.86	7607.16	7042.23	6060.22	6469.83	4388.31	2836.71	2810.12	3472.81	3247.08	2605.68	2356.23	3330.76	3193.49	2179.15	2386.72	2256.91	2348.09	2362.31	4272.65	2825.72	2668.51	5451.68	7083.4	6641.21	7197.08	6842.39	6203.46	8071.56	7616.41	6429.74	5566.19	4139.48	2960.9	3566.67	2236.78	5136.27
Gpr183	62.6	52.31	71.63	38.44	81.34	31.52	52.44	84.12	49.27	65.93	38.07	104.51	83.26	43.07	119.18	172.38	123.26	128.8	155.39	170.76	180.74	321.79	621.12	682.06	583.26	1033.01	1113.82	744.58	172.16	400.1	431.44	31.15	64.11	54.51	57.12	22.02	50.02	50.31	49.8	67.89	38.07	47.8	121.35	126.68	166.88	54.1
Gpr44	19.87	20.35	16.46	16.66	35.37	15.86	25.96	17.63	13.32	27.74	15.18	60.87	25.22	23.09	22.72	19.51	17.93	20.27	21.59	16.35	22.69	25.68	246.1	326.01	207.54	553.93	447.36	230.34	19.92	82.16	87.89	22.19	21.74	22.24	17.12	22.02	19.87	23.95	19.1	11.93	12.48	19.03	8.24	11.68	11.23	39.61
Gtf3c1	628.63	555.31	589.98	589.46	468.01	513.23	548.62	484.92	584.8	567.39	493.61	531.73	407.99	489.7	354.7	325.13	394.69	349.43	409.43	481.71	413.3	482.69	530.3	523.34	522.43	864.59	832.79	680.3	505.09	453.69	463.39	598.25	616.42	438.61	447.57	205.83	440.53	377.29	555.05	447.73	414.58	470.74	491.46	579.55	418.67	535.17
Gzma	33.91	20.35	33.12	16.66	24.33	15.86	25.96	174.84	24.63	130.53	71.06	27.56	38.86	41.47	463.94	707	669.85	560.52	620.31	326.76	782.75	417.91	243.17	141.56	264.79	123.51	188.12	385.68	570.54	746.62	838.9	22.19	322.89	22.24	19.2	22.02	48.27	35.93	19.1	85.33	22.21	94.8	14.74	31.21	357.18	35.74
Gzmb	19.87	20.35	16.46	16.66	57.76	15.86	25.96	36.29	17.14	80.58	78.67	59.72	48.57	51.04	52.5	157.11	322.47	256.41	215.81	403.71	631.25	190.15	571.31	566.24	504.54	920.73	1066.79	691.01	239.03	317.94	319.58	22.19	283.49	22.24	26.59	22.02	60.55	33.54	19.1	79.82	14.81	146.65	8.67	28.76	108.33	75.35
Gzmk	19.87	20.35	16.46	16.66	24.33	15.86	25.96	17.63	13.32	27.74	15.18	18.19	25.22	23.09	39.73	115.65	148.16	112.1	93.73	246.65	384.07	160.9	99.61	77.21	21.06	29.11	105.53	166.06	176.43	267.93	159.79	22.19	39.4	22.24	17.12	22.02	19.87	19.05	19.1	11.93	12.48	27.55	9.53	17.75	43.92	14.08
Gzmm	19.87	20.35	16.46	16.66	24.33	15.86	25.96	17.63	13.32	27.74	15.18	58.57	25.22	23.09	22.72	19.51	22.41	16.59	21.59	16.35	22.69	25.68	146.49	158.72	139.55	441.65	309.71	235.69	8.24	85.74	10.01	22.19	21.74	22.24	17.12	22.02	19.87	19.05	19.1	11.93	12.48	19.03	8.24	11.68	11.23	52.16
H2-Aa	1647.66	992.93	2216.65	442.09	2103.09	731.92	1023.67	7115.46	3956.51	14998	10589.1	3755.4	7692.19	6485.78	10741.6	23045	35384.8	23119.5	21072.1	35849.1	19695	29038.6	14004.5	11903.8	14592.3	6579.83	9084.95	10600.9	24826.3	22755.8	19806.1	413.25	20962.9	718.76	3916.86	903.29	3827.03	768.95	395.94	14471.5	1851.87	16298.6	2106.26	13768.5	26968.8	2297.17
H2-Ab1	1034.68	627.67	1394.84	284.76	1413.46	488.6	676.19	4572.11	2540.56	9671.02	7376.22	2449.62	6185.11	4585.99	7736.65	13611.9	24407	14740.4	13247.3	24817.2	13741.3	15448.1	10605.9	6923.53	8212.18	4132.05	4650.3	5447.77	15393.2	13421.3	14549	277.83	13339.5	495.65	2205.85	565.22	2527.37	433.58	337.64	10163.9	1200.39	11870.7	1565.4	8595.98	15269.6	1879.85
H2-D1	7299.27	7212.06	9431.18	6807.24	9356.65	7424.57	6279.79	10780.4	12228.3	22379.5	21665.5	9958.12	18214	18050.5	14121.2	17240.7	24791.8	23254.2	19533.1	25890.2	26472.7	20007.5	10585.4	9368.64	9607.71	5505.65	7247.31	7804.71	27290.6	15771.9	13158.8	1920.65	28919.9	7555.18	9259.65	5114.73	9708.43	4588.54	3899.9	32253.3	4747.6	30574.1	6585.75	12315.6	14771.9	9352.9
H2-DMb1	67.82	32.26	91.65	25.63	97.85	41.37	58.7	291.94	127.46	364.94	288.04	134.37	263.67	167.49	385.91	682.99	743.31	558.13	524.12	680.93	393.37	603.88	492.21	574.82	475.91	464.11	540.28	632.09	479.48	628.73	471.38	25.43	556.94	54.51	142.3	41.59	116.72	45.51	30.36	297.27	56.05	341.92	45.07	312.11	702.65	79.21
H2-DMb2	40.87	27.9	39.28	17.8	68.37	38.42	36	36.29	38.56	65.26	60.91	103.36	69.39	23.09	35.47	76.37	80.93	73.94	93.73	95.92	108.97	188.06	562.52	836.49	801.54	1246.35	1320.3	878.5	82.52	310.79	423.45	22.19	87.29	22.24	48.75	22.02	56.16	38.33	26.72	43.12	31.73	56.72	65.01	91.19	86.37	71.48
H2-Dma	148.68	112.46	192.55	76.89	160.33	114.27	110.35	249.06	223.85	540.09	465.69	271.03	395.5	307.86	327.74	578.25	1151.69	689.31	580.85	1096.24	657.83	706.27	609.4	669.19	769.33	860.84	778.87	701.73	1079.9	746.62	623.18	76.93	687.48	157.19	242.74	111.98	234.31	93.42	102.02	521.13	186.14	783.49	326.77	661.56	729	174.85
H2-Ea-ps	19.87	20.35	16.46	16.66	24.33	15.86	25.96	17.63	13.32	27.74	15.18	18.19	25.22	23.09	22.72	19.51	17.93	16.59	21.59	16.35	22.69	25.68	18.62	16.86	21.06	29.11	17.11	10.37	8.24	15.26	10.01	22.19	21.74	22.24	17.12	22.02	19.87	19.05	19.1	11.93	12.48	19.03	8.24	11.68	11.23	14.08
H2-Eb1	631.24	357.42	885.74	171.57	805.16	287.64	379.57	2429.55	1685.85	6020.24	4465.32	1464.26	3776.01	3164.73	4371.28	8095.55	17580.3	10265.8	7686.7	18607.6	10032.2	12403.6	7512.03	5447.88	5431.85	3117.75	3495.18	4322.86	11763.7	9727.47	10074.8	182.46	8920.3	342.26	1380.13	286.88	1703.34	311.41	173.68	6716.91	885.22	8314.6	1000.26	5804.71	8945.67	1266.44
H2-K1	4755.18	3908.97	6407.35	3817.95	5639.69	4908.67	3625.91	7127.01	8155.08	17562.6	16515	5992.56	13474.9	11264.8	9786.8	13365.3	20605.9	19040.8	15303.1	21769.8	19789.4	8788.7	5833.25	4885.93	5277.98	3338.57	4581.48	4130.02	16665.2	7305.43	5400.94	780.72	24772.6	4197.18	6681.07	2101.99	5716.42	2278.1	1621.42	22140.8	2256.94	25481.8	3752.27	9327.92	11595.3	5832.76
H2-M3	169.55	115.94	197.17	96.82	175.65	109.34	98.61	1133.13	246.34	618.67	422.55	214.76	298.36	280.74	1552.15	1839.5	1268.72	1113.88	1261.59	1156.32	992.72	2532.55	1497.13	1608.63	1767.68	1759.11	1987.91	2169.46	1385.8	2379.18	2796.34	45.78	599.42	115.36	213.69	63.99	165.86	105.4	86.23	440.39	83.55	572.02	219.29	278.45	1627.82	136.21
H2-Ob	24.35	43.59	16.46	34.17	70.73	26.6	25.96	34.64	27.85	27.74	50.76	83.84	52.73	41.47	43.98	111.29	62.25	91.83	140.59	42.16	62.46	756.42	1476.62	2213.47	2129.08	2541.36	3320.82	4087.16	68.29	1228.88	1765.69	36.87	21.74	35.49	28.07	22.02	51.78	86.24	19.1	21.1	37.02	20.26	15.6	29.99	70.27	51.2
H2-Q1	19.87	20.35	16.46	16.66	24.33	15.86	25.96	17.63	13.32	27.74	15.18	70.05	25.22	23.09	22.72	19.51	17.93	16.59	21.59	16.35	22.69	25.68	96.68	128.69	96.61	299.42	248.92	171.41	8.24	75.02	10.01	22.19	21.74	22.24	17.12	22.02	19.87	19.05	19.1	11.93	12.48	19.03	8.24	11.68	11.23	67.62
H2-Q10	19.87	20.35	16.46	16.66	64.84	15.86	25.96	17.63	13.32	27.74	29.19	63.16	25.22	23.09	34.05	69.83	54.78	65.59	106.06	79.06	33.22	269.55	852.57	1059.55	837.32	1680.52	1903.02	1885.56	64.03	578.72	695.09	22.19	21.74	22.24	18.22	22.02	31.59	56.29	19.1	11.93	19.04	19.03	8.24	11.68	54.16	48.3
H2-Q2	19.87	20.35	16.46	16.66	24.33	15.86	25.96	17.63	13.32	27.74	15.18	34.45	25.22	23.09	22.72	19.51	17.93	16.59	21.59	16.35	22.69	25.68	55.67	85.79	21.06	160.94	107.83	96.42	15.65	15.26	10.01	22.19	21.74	22.24	17.12	22.02	19.87	19.05	19.1	11.93	12.48	19.03	8.24	11.68	20.49	48.3
H2-T23	1078.15	736.64	1162.24	496.2	1168.25	716.16	648.8	2540.06	1448.08	4523.84	5352.29	1482.64	3187.62	2809.02	2989.39	5086.45	8542.41	6913.42	4899.61	8403.1	8062.73	5284.5	3369.28	2629.57	2748.13	1482.15	2231.09	3010.47	6159.28	5501.4	6040.1	424.06	5522.27	657.91	1718.4	1337.34	1495.36	1536.7	465.17	6352.67	690.62	9145.09	754.09	1976.72	5811.54	1969.69
H60a	19.87	20.35	16.46	16.66	24.33	15.86	25.96	17.63	13.32	27.74	15.18	18.19	25.22	23.09	22.72	19.51	17.93	16.59	21.59	16.35	22.69	25.68	18.62	16.86	21.06	29.11	17.11	10.37	8.24	15.26	10.01	22.19	21.74	22.24	17.12	22.02	19.87	19.05	19.1	11.93	12.48	19.03	8.24	11.68	11.23	14.08
Hamp	19.87	20.35	16.46	16.66	57.76	15.86	25.96	17.63	21.42	27.74	24.11	37.9	25.22	23.09	22.72	19.51	17.93	16.59	41.93	16.35	22.69	75.22	542.01	579.11	443.71	1459.69	1149.38	776.72	21.34	185.76	279.63	22.19	21.74	22.24	17.12	22.02	21.94	37.13	19.1	11.93	12.48	19.03	8.24	11.68	11.23	37.67
Havcr2	88.69	75.84	110.14	98.24	122.6	66	69.65	229.27	102.82	269.71	219.52	126.33	144.32	108.47	244.03	410.23	519.19	461.53	478.49	597.66	386.72	616.42	1573.31	1548.57	1220.2	2006.14	1883.52	1478.45	475.21	782.34	862.87	68.03	234.83	98.88	139.34	61.85	108.82	110.19	63.16	177.99	66.63	234.16	104.01	228.88	428.91	121.72
Hc	19.87	20.35	16.46	16.66	34.19	15.86	25.96	17.63	13.32	27.74	15.18	18.19	25.22	23.09	22.72	19.51	17.93	16.59	21.59	27.41	22.69	25.68	169.93	175.88	132.4	172.17	138.8	69.64	25.61	15.26	10.01	22.19	21.74	22.24	17.12	22.02	19.87	19.05	19.1	11.93	12.48	19.03	19.94	17.14	20.49	14.08
Hck	81.73	81.07	117.84	50.55	161.5	62.06	67.31	262.25	106.04	421.55	308.35	151.59	253.95	213.75	346.18	488.79	755.76	717.94	574.68	750.5	582.08	1021.8	1265.68	1449.91	1417	2110.94	2728.93	2940.83	721.36	1318.19	1398.17	41.96	566.98	93.81	151.16	42.66	125.49	92.23	51.01	267.91	76.15	401.06	197.62	212.36	658.74	112.06
Hcst	19.87	20.35	25.42	16.66	31.83	15.86	25.96	102.26	25.71	57.94	41.87	104.51	25.22	39.88	167.42	362.23	221.62	201.55	209.65	329.93	540.88	645.67	852.57	557.66	658.41	591.36	637.78	648.16	300.21	696.61	647.15	22.19	30.13	22.24	33.97	24.53	29.84	23.95	19.1	32.11	12.48	37.27	15.6	41	336.69	68.59
Herc6	290.41	233.63	424.38	231.37	321.83	259.08	224.61	377.71	435.92	936.33	775.31	302.04	494.03	425.9	404.35	608.8	956.21	883.71	695.54	1037.21	462.47	298.81	143.56	115.82	203.96	119.77	122.74	117.85	579.08	200.05	159.79	160.21	1042.81	286.49	308.72	179.16	242.21	130.55	177.32	669.76	177.68	1625.33	207.16	217.87	478.68	252.13
Hif1a	8320.91	8238.99	7705.91	7820.28	8150.67	6590.21	7748.78	8154.58	7766.28	7473.36	7742.94	7921.94	5539.82	5989.7	6465.41	6149.12	5760.93	5476.36	6462.1	6056.72	4275.23	9409.3	4453.31	6430.22	7220.99	4105.85	5577.15	5694.17	9147.15	7598.36	7046.78	9610.22	8240.54	7915.19	12299.6	5315.22	7160	7635.58	7243.55	8059.19	7880.24	5354.01	6395.06	7605.17	7033.87	6192.12
Hmgb1	1625.93	1629.32	1697.53	2036.76	1767.12	1692.37	1613.77	1535.58	1691.21	1574.99	1560.77	1761.71	1699.97	1518.56	1566.34	1549.28	1222.66	1403.67	1805.44	1220.62	1113.66	1546.28	2458.11	3423.16	3138.16	3518.23	4407.12	5308.49	1320.35	1975.5	2700.47	1773.78	1574.26	1881.19	1554.44	1725.53	1534.85	1745.11	1515.75	1226.68	1498.63	1312.58	1120.74	1628.5	1440.44	1363.04
Hras	19.87	20.35	16.46	16.66	24.33	15.86	25.96	17.63	19.28	27.74	15.18	47.09	25.22	23.09	22.72	19.51	23.66	35.78	37	21.08	37.21	77.31	418.96	377.49	275.53	669.96	515.04	262.48	27.03	107.17	143.81	22.19	21.74	22.24	17.12	22.02	25.45	19.05	19.1	11.93	12.48	19.03	8.24	11.68	17.57	44.44
Hsd11b1	129.55	262.4	180.23	336.02	380.77	245.29	249.66	428.84	123.17	299.68	164.96	308.93	437.13	181.84	543.4	809.55	415.85	468.69	511.79	411.09	135.55	213.14	468.77	579.11	636.94	1047.98	1100.06	1205.26	277.44	410.82	551.28	50.86	65.66	174.94	52.19	31.99	50.9	64.68	262.34	81.66	58.17	108.57	335.44	413.7	683.62	101.43
Hspb2	19.87	20.35	16.46	17.09	44.8	15.86	25.96	41.23	13.32	27.74	15.18	107.95	25.22	23.09	90.8	98.19	82.17	35.78	72.76	82.22	86.38	190.15	290.05	210.19	211.12	415.45	355.6	337.47	138.01	325.08	231.7	22.19	21.74	22.24	17.12	22.02	21.06	26.35	24.29	11.93	12.48	19.03	13.87	12.85	33.67	104.33
Icam1	133.9	135.12	135.56	138.11	139.11	157.61	106.44	159.99	124.24	255.06	269.01	191.79	167.92	169.08	242.61	274.94	368.54	265.95	392.17	430.06	330.91	470.15	852.57	875.09	794.38	1261.32	1246.89	1007.06	571.96	621.59	607.21	90.28	841.2	98.88	73.36	57.59	101.8	63.48	65.59	444.98	352.18	281.15	189.82	261.32	209.33	164.22
Icam2	113.03	95.89	120.15	64.07	148.54	96.54	82.18	118.76	118.89	229.09	159.88	165.38	137.39	121.23	134.78	178.93	305.04	240.9	220.75	360.49	353.5	386.57	501	570.53	561.79	875.81	814.43	546.38	486.6	382.24	287.62	80.74	112.01	128.03	146.24	35.19	126.37	64.68	139.67	126.61	58.17	115.86	191.56	211.14	149.31	131.38
Icam4	19.87	20.35	16.46	16.66	24.33	15.86	25.96	17.63	13.32	27.74	15.18	48.23	25.22	23.09	22.72	19.51	17.93	16.59	21.59	16.35	22.69	25.68	178.72	150.14	107.35	400.48	342.98	326.76	24.19	114.31	87.89	22.19	21.74	22.24	17.12	22.02	19.87	19.05	19.1	11.93	12.48	19.03	8.24	11.68	11.23	45.4
Icos	22.61	20.92	16.46	16.66	87.24	15.86	25.96	103.91	20.35	92.57	109.13	53.98	41.63	23.09	97.9	207.3	253.99	183.66	236.78	323.6	641.88	612.24	1505.92	1814.53	1395.53	2582.53	2685.34	2555.15	321.55	935.95	1166.47	22.19	53.3	22.24	21.66	22.02	25.45	69.47	19.1	44.96	12.48	55.91	12.13	51.41	218.12	56.99
Icosl	69.56	65.38	72.4	48.41	99.02	48.27	54.78	89.07	81.4	119.21	81.21	99.91	97.14	95.71	156.07	200.75	262.71	243.29	210.88	284.6	245.86	323.88	597.68	544.79	422.24	969.38	822.46	744.58	209.15	257.21	311.59	30.52	124.37	69.72	65.98	35.19	62.31	74.26	61.94	70.65	44.42	115.05	100.55	113.22	262.03	70.52
Ido1	19.87	20.35	16.46	16.66	41.26	15.86	25.96	17.63	13.32	27.74	15.18	34.45	25.22	23.09	22.72	19.51	17.93	16.59	91.26	16.35	22.69	292.54	981.49	1312.64	966.14	1762.86	1658.69	1210.61	41.26	375.1	527.31	22.19	21.74	22.24	17.12	22.02	21.94	40.72	19.1	11.93	12.48	23.5	8.24	11.68	30.74	34.78
Ifi27	1215.53	1190.82	1425.65	1084.23	1261.39	1350.55	1108.2	1655.99	1459.86	1863.35	1833.59	1341.38	1917.84	1577.58	2105.48	1950.79	1831.49	1872.36	2169.24	1825.66	1416.66	1590.16	1333.06	1334.09	1349.02	1500.86	1085.15	1098.12	2191.1	1378.92	1653.84	755.92	1639.92	1052.15	1590.38	1025.93	1170.66	1288.77	863.54	1728.54	894.74	1438.97	1319.23	1156.05	1772.74	1008.51
Ifi35	560.81	465.52	805.64	450.64	713.21	615.68	462.53	917.06	694.05	1592.3	1338.71	628.2	1211.49	799.16	976.13	1370.35	1514	1656.5	1516.87	1663.33	1266.49	1297.62	495.14	480.44	583.26	235.8	509.31	332.12	1170.96	993.11	663.13	288.64	1744.2	532.41	588.88	511.9	474.76	324.59	307.28	1174.38	340.55	2317.26	408.25	452.87	1381.89	552.56
Ifi44	1231.18	907.5	2149.65	518.98	1781.26	757.53	676.97	3254.24	1872.22	4705.65	3280.15	1235.72	2339.71	1686.05	3656.22	4626.03	3890.83	5247.38	3945.09	3955.95	1546.9	1782.4	1318.41	1797.37	1749.78	1744.14	2632.57	3203.31	1774.22	2146.97	2492.74	232.69	3641.35	697.21	1220.6	444.71	992.52	537.78	217.4	2676.31	151.24	7851.15	598.94	685.43	4589.21	921.57
Ifi44l	19.87	20.35	16.46	16.66	58.94	15.86	25.96	17.63	13.32	27.74	15.18	63.16	25.22	23.09	22.72	19.51	26.15	31.01	101.12	16.35	22.69	309.26	1488.34	1878.88	1474.26	2122.17	2554.57	1671.29	34.15	417.96	814.93	22.19	21.74	22.24	17.12	22.02	22.82	39.53	19.1	11.93	12.48	19.03	8.24	11.68	11.23	68.59
Ifih1	400.83	312.96	622.33	190.08	537.56	257.11	236.35	1085.3	503.4	1436.47	791.8	395.06	630.03	484.92	1242.86	1789.31	1659.67	1753.1	1413.28	1875.2	1631.95	1659.11	1280.33	1239.71	1162.94	1804.03	1811.25	1376.67	1196.57	1682.57	1262.35	78.2	1483.11	201.56	326.45	237.82	298.37	222.78	143.32	647.74	71.92	1238.84	388.32	345.77	1802.02	207.69
Ifit1	327.79	258.04	630.8	119.6	549.35	239.38	199.57	681.2	392.01	1284.63	909.81	357.16	781.29	460.99	804.45	1051.77	1085.7	1265.33	848.46	1262.78	956.84	432.54	550.8	506.18	422.24	1089.15	891.29	696.37	463.83	517.99	511.33	48.95	734.6	191.41	278.19	231.42	210.61	214.4	58.3	548.66	76.15	1887.84	201.09	206.85	805.13	214.45
Ifit2	725.15	548.34	844.15	471.28	682.56	535.89	502.45	844.49	714.4	1628.26	1386.93	658.06	692.48	768.85	970.45	1328.89	2073.04	2152.62	1433.01	2062.83	2117.02	1400.01	1040.08	1012.36	923.2	1175.24	1701.13	1215.97	897.78	993.11	527.31	463.47	1303.13	469.03	658.31	496.97	639.74	500.65	374.08	967.03	356.41	2177.9	412.58	457.77	1567.8	676.21
Ifit3	2170.22	1046.98	2633.34	468.43	2270.49	1076.7	777.15	5086.72	2468.8	7556.6	5519.79	1829.46	3689.97	2657.48	6634.25	10467.5	10405	12116.7	7940.74	9575.23	8388.32	6475.55	4787.31	3989.39	3900.34	5273.6	6374.38	3738.98	2491.31	4061.75	3044.02	178.01	3201.05	657.91	1693.29	628.14	1203.13	830.03	195.54	2596.48	271.81	11143.9	823.44	861.68	10263.1	1118.64
Ifitm1	7268.84	7531.13	7903.09	7930.63	6473.15	9637.07	6965.37	6356.75	9574.24	8317.13	8001.8	8514.53	8528.99	6203.45	4013.75	3593.9	3016.8	3843.71	3896.99	2717.41	336.22	791.94	512.72	827.91	994.76	1062.95	801.82	551.74	3440.32	735.9	591.23	3553.29	19359.2	11355.6	7156.21	808.37	2275.51	1646.89	12599.7	3560.76	1155.97	5421.26	3929.96	3555.04	913.45	2655.56
Ifitm2	13284.8	11807.1	13226.8	14031.7	14108.6	13055.3	11568.8	14738.9	13267.3	14171.5	12870.6	13338	15581.4	10998.4	15179.6	18137.5	15603.2	15971.1	13593.9	13920.1	6234.1	15753.2	9557.04	13332.3	15189.8	9791.15	9604.58	10708	15066	14932.4	15611.6	12249.9	18512.6	12443.2	13803.3	10872.5	9056.4	10019.1	15204.9	10868.5	10620.5	11180.4	10343.2	11976	22470.3	11823
Ifna1	19.87	92.41	16.46	34.17	411.42	15.86	46.96	61.03	93.18	27.74	147.19	592.6	102.69	39.88	61.01	120.01	68.48	140.73	435.33	16.35	49.17	672.84	4362.49	5053.23	3914.65	8428.78	7839.21	7456.53	139.43	1907.63	2596.6	22.19	21.74	22.24	20.68	22.02	179.02	347.34	25.51	11.93	12.48	19.03	8.24	11.68	11.23	426.01
Ifna2	19.87	20.35	16.46	16.66	31.83	15.86	25.96	17.63	13.32	27.74	15.18	79.24	25.22	23.09	22.72	19.51	17.93	16.59	46.86	16.35	22.69	54.33	442.4	536.21	429.39	1111.61	812.14	541.03	14.23	135.75	223.71	22.19	21.74	22.24	17.12	22.02	23.69	28.75	19.1	11.93	12.48	19.03	8.24	11.68	11.23	65.69
Ifna4	19.87	38.36	16.46	22.78	126.14	15.86	25.96	17.63	24.63	27.74	39.34	167.67	25.22	23.09	38.31	43.64	24.9	42.93	85.09	16.35	22.69	150.45	1160.2	1119.6	1009.08	1983.68	1914.49	1853.42	44.11	475.12	759.01	22.19	21.74	22.24	17.12	22.02	41.25	114.98	19.1	11.93	12.48	19.03	8.24	11.68	11.23	94.67
Ifnar1	989.47	1014.73	1042.86	1114.13	1038.58	914.16	997.07	1093.55	1028.22	1114.81	1129.34	1078.39	856.23	914.01	1054.16	1143.41	1694.54	1090.02	1299.82	1717.09	1714.34	3232.55	2173.92	2187.73	2265.06	2152.11	2045.26	2223.03	2646.4	2764.99	2708.46	1243.56	864.38	1063.56	1197.95	813.71	1195.23	824.04	1083.37	999.14	1142.22	853.17	1498.65	1369.63	1364.32	933.16
Ifnar2	406.92	411.47	429.78	385.85	506.91	455.11	386.62	412.35	426.28	618.67	571.01	457.08	595.34	473.75	349.02	473.51	658.64	645.19	622.78	741.02	928.94	791.94	1224.66	1329.8	1238.09	1197.69	1496.95	1349.89	960.39	768.05	735.04	483.82	502.87	494.38	499.76	432.98	623.07	329.38	544.12	600.04	424.1	542.05	609.34	709.29	587.01	393.17
Ifnb1	19.87	22.67	16.46	16.66	93.13	15.86	25.96	31.34	22.49	27.74	39.34	82.69	25.22	23.09	43.98	45.82	32.37	71.56	130.72	17.92	22.69	380.3	1139.7	1651.52	1445.63	2298.08	2925.08	2780.13	41.26	564.43	1126.53	22.19	21.74	22.24	17.12	22.02	49.14	52.7	19.1	11.93	12.48	27.55	8.24	11.68	33.67	68.59
Ifng	19.87	20.35	16.46	16.66	24.33	15.86	25.96	17.63	13.32	27.74	29.19	50.53	25.22	23.09	22.72	56.73	47.31	25.04	49.33	53.76	39.87	77.31	413.1	381.78	390.03	737.33	707.75	498.17	32.72	171.47	271.64	22.19	21.74	22.24	17.12	22.02	19.87	25.15	19.1	21.1	12.48	29.98	8.24	11.68	11.23	38.64
Ifngr1	1235.53	1102.78	1188.43	1373.27	1143.5	1169.29	1046.37	1349.2	1269.21	1610.28	1376.78	1184.04	1214.26	1113.4	1424.46	2295.56	2974.47	2414.99	2086.62	3176.99	2766.87	3694.34	2534.29	2595.25	2808.96	1729.17	1860.58	2019.48	3406.17	2754.27	2580.62	1026.76	2328.95	1563.01	1277.72	1069.66	1223.32	924.65	1164.75	1256.96	1090.39	1239.66	1498.65	2018.34	2842.82	901.29
Ifnl2	19.87	20.35	16.46	16.66	29.47	15.86	25.96	17.63	14.99	27.74	15.18	133.22	25.22	23.09	22.72	19.51	17.93	16.59	33.3	16.35	22.69	77.31	216.81	295.99	225.43	868.33	661.87	492.82	25.61	157.18	215.72	22.19	21.74	22.24	17.12	22.02	25.45	32.34	19.1	11.93	12.48	19.03	8.24	11.68	11.23	106.26
Igf1r	1313.78	1318.97	1090.61	1643.79	1064.51	783.14	1148.89	1067.15	1302.41	1145.44	1237.19	1327.6	671.66	987.38	780.33	925.21	1017.22	1082.87	809	1028.78	591.38	890.15	1289.12	1389.85	1306.08	1467.18	1288.18	1012.42	850.83	860.93	942.77	1203.5	1415.91	839.18	1118.68	405.25	1024.11	921.06	1011.72	1160.62	843.97	881.53	1132.01	993.87	822.69	1231.66
Igf2r	1860.68	1845.51	1881.61	1873.74	1498.34	1529.83	1688.91	1288.17	1879.72	1487.75	1596.3	1753.67	1075.49	1502.61	892.42	875.02	994.81	925.45	991.51	947.61	964.82	1180.6	811.56	733.53	769.33	479.08	442.78	583.88	1828.29	935.95	934.78	1850.08	1370.33	1590.9	1017.74	512.97	912.66	887.52	1599.56	1445.04	1076.65	1318.25	2043.85	1507.33	986.64	1177.57
Igll1	19.87	20.35	16.46	16.66	51.87	15.86	25.96	17.63	13.32	27.74	20.3	65.46	25.22	23.09	22.72	19.51	17.93	29.81	80.16	16.35	22.69	284.18	750.03	1205.4	980.45	1736.66	1935.14	1869.49	29.88	571.57	806.94	22.19	21.74	22.24	17.12	22.02	20.18	32.34	19.1	11.93	12.48	19.03	8.24	11.68	11.23	31.88
Ikbkb	386.05	453.31	398.2	452.06	449.15	394.03	425.75	385.96	425.21	492.14	474.58	474.31	367.75	414.73	296.53	440.78	791.86	593.91	514.26	729.42	1023.29	695.82	1292.05	1364.12	1345.44	1848.94	1836.49	1499.88	672.98	996.68	1270.34	403.71	563.89	377.76	482.04	362.6	518.64	353.33	335.21	512.87	386.03	426.99	527	529.37	506.5	368.05
Ikbke	42.6	32.26	40.05	42	38.9	39.4	37.57	64.33	42.84	65.93	58.37	89.58	44.41	49.45	133.37	172.38	398.42	267.14	194.85	392.12	889.07	656.12	867.22	527.63	694.19	613.82	573.54	632.09	350.01	517.99	559.27	33.06	63.34	54.51	73.36	22.02	50.02	19.05	41.29	44.96	31.73	51.85	65.01	67.32	311.8	70.52
Ikbkg	113.9	88.92	122.46	120.31	107.28	94.57	111.92	98.96	136.03	121.87	166.23	134.37	109.63	113.25	96.48	141.84	168.08	162.19	154.15	171.81	196.68	250.75	298.84	364.62	350.67	482.82	453.1	358.9	162.2	328.65	303.6	120.16	121.28	136.91	134.91	119.44	127.25	162.89	109.31	133.95	98.36	110.19	92.74	126.07	137.6	131.38
Ikzf1	19.87	27.02	36.2	19.22	48.33	15.86	25.96	105.56	35.35	94.57	60.91	53.98	38.86	54.23	117.76	181.11	267.69	232.55	188.68	263.52	297.68	491.05	858.43	870.8	794.38	1452.2	1446.48	1135.62	287.4	678.74	790.97	22.19	120.5	46.9	40.87	22.02	43.88	37.13	19.1	57.8	15.86	76.97	57.21	72.83	292.77	37.67
Ikzf2	22.61	26.15	26.96	18.51	50.69	15.86	25.96	32.99	47.13	64.6	63.45	87.28	25.22	23.09	36.89	69.83	134.47	107.33	128.26	104.35	170.11	286.27	937.54	1076.71	704.92	1508.35	1339.8	969.56	128.05	460.83	623.18	22.19	63.34	22.24	21.17	22.02	41.25	47.91	19.1	25.69	12.48	92.37	33.8	45.9	128.82	77.28
Il10	19.87	20.35	16.46	16.66	29.47	15.86	25.96	17.63	13.32	27.74	26.65	34.45	25.22	23.09	22.72	19.51	17.93	16.59	57.96	16.35	30.57	167.16	424.82	489.02	479.49	741.07	668.75	492.82	19.92	207.2	295.61	22.19	21.74	22.24	17.12	22.02	19.87	32.34	19.1	11.93	12.48	19.03	8.24	11.68	11.23	28.01
Il10ra	113.9	70.61	141.72	60.51	129.68	87.67	80.61	189.68	146.74	380.93	285.51	119.44	191.51	169.08	270.99	482.24	874.04	822.88	538.92	1016.13	927.61	647.76	571.31	454.71	450.86	250.77	342.98	224.98	611.8	528.71	359.53	48.95	461.93	84.93	114.72	53.32	125.49	56.29	64.37	216.53	81.44	325.71	156.02	227.66	587.01	76.31
Il11	70.43	102	78.56	73.33	97.85	81.76	79.83	82.47	102.82	117.87	126.89	127.48	185.96	173.87	106.41	120.01	94.63	108.53	110.99	86.43	22.69	25.68	120.12	120.11	146.71	190.88	157.15	144.63	44.11	60.73	10.01	68.66	109.69	53.24	67.46	66.12	44.76	49.11	60.73	97.25	67.69	29.98	35.54	72.83	30.74	110.13
Il11ra1	43.47	40.1	49.29	43.43	49.51	38.42	44.61	97.31	44.98	73.92	46.95	101.06	49.96	46.26	204.31	268.4	253.99	151.46	168.95	207.65	288.38	445.08	439.47	553.37	568.95	883.3	802.96	685.66	234.76	503.7	527.31	35.6	21.74	39.3	26.1	22.02	40.37	26.35	36.44	37.62	13.75	19.03	34.67	54.47	234.22	82.11
Il12a	19.87	20.35	16.46	16.66	24.33	15.86	25.96	17.63	13.32	27.74	15.18	18.19	25.22	23.09	22.72	19.51	17.93	16.59	21.59	16.35	22.69	25.68	18.62	16.86	21.06	29.11	17.11	10.37	12.81	15.26	10.01	22.19	21.74	22.24	17.12	22.02	19.87	19.05	19.1	11.93	12.48	19.03	8.24	11.68	11.23	14.08
Il12b	19.87	20.35	16.46	16.66	37.72	15.86	25.96	31.34	17.14	27.74	27.92	59.72	25.22	23.09	43.98	19.51	47.31	53.67	33.3	27.41	115.62	83.58	243.17	240.22	161.02	535.22	423.28	310.69	49.8	128.6	87.89	22.19	59.48	22.24	17.12	22.02	19.87	19.05	19.1	15.6	12.48	19.03	8.24	11.68	57.09	42.5
Il12rb1	19.87	20.35	16.46	16.66	24.33	15.86	25.96	17.63	13.32	27.74	25.38	63.16	25.22	23.09	22.72	19.51	75.95	35.78	34.53	94.87	138.21	167.16	184.58	90.08	21.06	29.11	97.5	85.71	76.83	110.74	10.01	22.19	21.74	22.24	17.12	22.02	19.87	19.05	19.1	21.1	12.48	59.96	8.24	12.24	43.92	45.4
Il12rb2	19.87	20.35	16.46	16.66	24.33	15.86	25.96	17.63	13.32	27.74	30.45	18.19	25.22	23.09	22.72	69.83	107.08	66.78	57.96	120.16	116.95	98.21	73.25	16.86	21.06	29.11	34.41	10.37	109.56	96.45	103.86	22.19	24.72	22.24	17.12	22.02	19.87	19.05	19.1	27.52	12.48	32.41	8.24	14.69	40.99	14.08
Il13	19.87	20.35	16.46	16.66	24.33	15.86	25.96	17.63	13.32	27.74	15.18	71.2	25.22	23.09	22.72	19.51	17.93	23.85	28.36	16.35	22.69	85.67	445.33	441.84	343.52	1272.55	776.58	562.45	27.03	200.05	167.78	22.19	21.74	22.24	17.12	22.02	21.94	19.05	19.1	11.93	12.48	19.03	8.24	11.68	11.23	71.48
Il13ra1	2369.33	2271.8	2323.71	2404.11	2218.62	2076.55	2055.96	2079.88	2301.72	2644.51	2818.27	2391.05	2493.75	1936.48	1966.44	1994.43	2019.5	2190.78	2234.61	1916.31	805.34	1370.75	873.08	1218.27	1281.03	714.87	707.75	851.72	1980.53	1443.22	1829.61	2758.58	5550.08	2890.24	3771.61	3619.55	1975.38	3254.26	2436.38	2888.24	3126.29	3162.34	1819.36	2646.24	2119.68	2156.13
Il13ra2	19.87	44.46	31.58	16.66	24.33	15.86	32.87	67.62	47.13	71.26	60.91	39.05	25.22	49.45	107.83	128.74	65.99	73.94	82.63	82.22	22.69	25.68	18.62	16.86	21.06	29.11	17.11	10.37	64.03	15.26	10.01	27.97	170.71	22.24	303.3	66.12	54.41	130.55	19.1	44.04	44.42	19.03	27.74	70.38	52.7	46.37
Il15	23.48	20.35	32.35	16.66	24.33	15.86	25.96	127	18.21	66.6	27.92	18.19	25.22	23.09	197.21	283.67	206.68	194.39	204.72	153.9	139.54	361.49	167	120.11	171.76	29.11	133.06	187.48	193.5	325.08	319.58	22.19	108.92	22.24	60.56	36.26	48.27	34.73	19.1	60.55	27.5	82.64	57.21	56.91	354.26	33.81
Il15ra	36.52	23.54	16.46	17.09	24.33	15.86	25.96	82.47	28.92	78.58	36.8	39.05	25.22	38.28	154.65	235.67	261.46	146.69	183.75	353.12	146.18	211.05	301.77	334.59	286.26	456.62	408.36	283.91	187.81	246.49	207.73	22.19	46.35	22.24	50.22	22.02	20.18	19.05	19.1	44.04	13.75	54.29	18.2	36.11	141.99	41.54
Il16	57.39	50.56	59.31	46.27	73.09	50.24	47.74	59.38	52.48	124.53	85.02	96.47	84.65	57.42	102.15	226.94	341.15	261.18	226.91	412.14	520.95	357.32	366.23	428.97	318.47	804.7	653.84	460.68	382.73	325.08	511.33	57.22	214.74	41.83	52.68	27.73	62.31	38.33	68.01	102.76	50.77	90.75	141.28	92.41	169.81	102.4
Il17a	19.87	20.35	16.46	16.66	24.33	15.86	25.96	17.63	13.32	27.74	15.18	39.05	25.22	23.09	22.72	19.51	17.93	16.59	21.59	16.35	22.69	25.68	137.7	120.11	128.82	475.34	297.1	299.98	8.24	71.45	103.86	22.19	21.74	22.24	17.12	22.02	19.87	23.95	19.1	11.93	12.48	19.03	8.24	11.68	11.23	28.98
Il17b	19.87	20.35	16.46	16.66	24.33	15.86	25.96	17.63	13.32	27.74	15.18	37.9	25.22	23.09	22.72	19.51	17.93	16.59	21.59	16.35	22.69	25.68	18.62	16.86	21.06	29.11	17.11	10.37	8.24	15.26	87.89	22.19	21.74	22.24	17.12	22.02	19.87	19.05	19.1	11.93	12.48	19.03	8.24	11.68	11.23	51.2
Il17f	19.87	20.35	16.46	16.66	73.09	15.86	25.96	17.63	14.99	27.74	26.65	70.05	25.22	23.09	22.72	45.82	17.93	21.47	75.23	16.35	22.69	305.08	890.66	1269.74	1209.46	2324.28	2658.95	3047.96	27.03	728.76	958.75	22.19	21.74	22.24	17.12	22.02	25.45	67.07	19.1	11.93	12.48	19.03	8.24	11.68	11.23	56.99
Il17ra	199.98	209.22	185.62	193.64	251.1	195.05	224.61	192.98	194.93	287.69	286.78	256.1	199.83	256.82	228.42	281.49	550.32	382.82	340.37	548.12	442.54	384.48	498.07	652.03	508.12	1081.67	916.52	648.16	381.31	314.37	391.49	233.96	263.41	229.44	216.65	207.96	252.74	229.97	189.47	234.88	211.52	224.43	247.03	228.88	178.59	189.34
Il17rb	19.87	20.35	16.46	16.66	24.33	15.86	25.96	17.63	13.32	27.74	15.18	65.46	25.22	23.09	22.72	19.51	17.93	16.59	32.06	16.35	22.69	91.94	436.54	566.24	465.18	1044.24	1010.59	653.52	12.81	192.91	303.6	22.19	21.74	22.24	17.12	22.02	19.87	19.05	19.1	11.93	12.48	19.03	8.24	11.68	11.23	38.64
Il18	51.3	72.36	77.02	68.34	127.32	61.08	55.57	150.09	84.61	124.53	110.4	102.21	101.3	98.9	151.81	242.21	179.29	170.54	203.48	192.9	219.28	733.44	767.61	1205.4	1166.52	1774.09	2150.79	2544.43	438.22	1353.92	1861.57	46.41	141.36	70.99	88.63	90.65	68.45	87.43	63.16	67.89	58.17	76.97	130.88	75.27	310.34	75.35
Il18r1	19.87	20.35	16.94	16.66	64.84	15.86	25.96	51.13	16.07	39.96	67.25	70.05	25.22	23.09	53.91	159.29	258.97	194.39	233.08	435.33	583.41	422.09	1608.47	1527.12	1345.44	2066.02	2139.32	1542.73	237.61	625.16	878.85	22.19	55.62	22.24	17.12	22.02	32.47	47.91	19.1	28.44	12.48	32.41	17.34	40.39	105.4	52.16
Il18rap	106.95	106.35	103.21	112.48	101.38	77.82	90	159.99	95.32	129.2	162.42	181.45	123.51	94.11	175.93	235.67	256.48	182.47	214.58	307.79	272.43	300.9	395.52	308.86	307.73	531.48	534.54	514.24	261.79	310.79	207.73	127.79	106.6	119.16	210.25	146.1	174.63	105.4	60.73	199.09	144.89	187.97	184.62	230.11	187.37	264.69
Il19	19.87	37.49	16.46	16.66	69.55	15.86	25.96	44.53	14.99	27.74	44.41	66.61	25.22	23.09	22.72	19.51	17.93	34.59	160.32	16.35	22.69	537.02	1423.89	2312.13	2021.73	2709.78	3371.3	2346.24	73.99	839.5	1326.27	22.19	21.74	22.24	17.12	22.02	28.96	81.45	19.1	11.93	12.48	19.03	8.24	11.68	11.23	50.23
Il1a	19.87	20.35	16.46	16.66	24.33	15.86	25.96	17.63	13.32	27.74	27.92	18.19	25.22	23.09	22.72	19.51	17.93	16.59	21.59	16.35	66.45	108.66	366.23	398.94	325.62	827.16	624.02	466.03	72.56	146.47	359.53	22.19	21.74	22.24	219.11	22.02	52.65	25.15	19.1	61.47	12.48	19.03	8.24	11.68	11.23	47.33
Il1b	104.34	97.64	143.26	39.15	167.4	68.96	86.87	768.62	186.37	596.03	430.16	230.84	262.28	189.82	1674.17	1603.83	988.58	1053.05	1023.58	928.64	116.95	1218.21	1640.69	2612.41	2397.45	2878.21	3463.06	2887.26	1326.04	2179.12	2005.38	99.82	1111.56	73.52	825.72	94.91	334.35	166.49	49.8	528.47	85.67	286.82	231.43	671.35	1412.63	191.27
Il1r1	1389.43	1548.24	1220.01	1714.27	1572.61	1180.13	1401.68	1469.61	1294.92	1691.53	1223.24	1499.86	1108.8	1159.66	1325.15	1616.93	2420.41	1489.54	1678.42	3165.39	746.87	1667.47	1585.03	2449.4	2540.59	2125.91	2327.44	2062.33	2232.36	1403.93	2077.28	1949.89	1283.82	1658.08	1430.36	1009.93	846.84	968.97	1622.63	1121.17	1419.31	705.71	1324.43	1539.76	1518.03	1121.54
Il1r2	66.08	67.13	77.02	36.31	129.68	43.34	54.78	159.99	133.88	233.08	282.97	163.08	183.18	119.63	218.49	353.5	268.93	295.76	292.27	259.3	93.03	453.43	761.75	1231.14	1155.79	1852.68	1997.08	1735.57	220.53	764.48	1030.65	40.05	469.65	58.31	305.27	92.78	164.1	118.58	32.79	241.3	92.01	63.2	27.74	111.99	216.65	106.26
Il1rap	1219.88	1318.1	951.2	1450.86	1128.17	970.31	1141.07	785.11	1106.41	1004.26	1327.29	1115.14	865.94	1091.07	497.99	510.61	648.68	671.43	643.74	727.31	259.14	442.99	1066.45	1394.14	1281.03	1777.83	2077.38	1730.21	775.42	696.61	910.81	1761.7	958.62	1385.54	1161.03	2861.3	1451.48	1884.04	708.08	2327.66	2732.86	1119.74	1001.99	1529.97	775.85	2237.28
Il1rapl2	19.87	20.35	16.46	16.66	34.19	15.86	25.96	17.63	16.07	27.74	15.18	79.24	25.22	23.09	22.72	19.51	17.93	21.47	44.4	16.35	22.69	89.85	539.09	634.87	461.6	1201.44	989.94	605.31	17.07	153.61	247.68	22.19	21.74	22.24	17.12	22.02	19.87	23.95	19.1	11.93	12.48	19.03	8.24	11.68	11.23	39.61
Il1rl1	10285.9	17104.8	11389	11124.2	11577.6	10474.4	12212.9	10683.1	10291.9	13993.1	16993.3	15641.8	15756.3	12041.6	7069.82	8878.92	7142.95	11962.8	8483.36	5757.37	247.18	2108.37	1989.34	2342.16	4816.38	2260.65	2871.16	3256.88	4810.47	2450.62	2069.29	9694.78	23338.2	14818.8	23228.4	16561	8577.26	11200	4679.64	13770.5	8689.31	7884.37	6326.59	14182.2	8023.44	10734.3
Il1rl2	130.42	176.1	144.03	209.3	183.9	161.55	167.48	145.15	132.81	211.77	151	176.86	155.43	129.21	139.04	168.02	252.75	121.64	205.95	308.84	312.3	234.03	123.05	188.75	186.07	29.11	95.21	10.37	273.18	196.48	231.7	158.31	109.69	147.05	92.07	146.1	77.23	95.82	190.68	94.5	132.2	87.51	135.22	123.62	105.4	111.09
Il1rn	129.55	169.12	150.96	117.46	145	116.24	129.92	404.1	177.8	717.9	584.97	178.01	259.51	282.34	608.66	824.83	1035.9	864.63	929.85	1010.86	2154.23	967.47	811.56	613.42	687.03	479.08	532.25	632.09	2139.88	1536.1	1422.14	169.11	611.01	172.4	328.42	154.64	282.57	138.94	83.8	617.47	136.43	435.9	173.35	372.09	695.34	270.48
Il2	19.87	20.92	16.46	16.66	73.09	15.86	25.96	29.69	14.99	27.74	30.45	58.57	25.22	23.09	22.72	50.19	23.66	46.51	106.06	20.03	22.69	524.48	1040.08	1823.11	1592.34	1935.03	2377.92	3240.8	52.64	971.68	1653.84	22.19	21.74	22.24	17.12	22.02	19.87	63.48	19.1	11.93	12.48	19.03	8.24	11.68	21.96	44.44
Il21	19.87	36.61	16.46	16.66	114.35	15.86	25.96	17.63	23.56	27.74	46.95	91.88	25.22	23.09	22.72	52.37	32.37	56.05	175.12	16.35	37.21	871.35	1919.03	2762.55	2655.09	3473.31	4408.26	3872.9	56.91	1010.97	1989.4	22.19	21.74	22.24	17.12	22.02	32.47	89.83	19.1	11.93	12.48	19.03	8.24	11.68	11.23	75.35
Il21r	35.65	34	67.01	21.36	77.81	38.42	28.17	120.41	66.41	145.18	85.02	104.51	92.98	59.02	130.53	185.48	321.23	319.61	173.88	349.95	348.18	555.82	571.31	587.68	529.59	1036.75	735.28	498.17	263.22	382.24	399.48	23.52	166.08	55.78	62.04	22.02	71.08	35.93	38.87	76.15	21.15	131.26	110.08	115.05	283.99	65.69
Il22	19.87	20.35	16.46	16.66	24.33	15.86	25.96	17.63	13.32	27.74	15.18	18.19	25.22	23.09	22.72	19.51	17.93	16.59	21.59	16.35	22.69	25.68	18.62	16.86	21.06	29.11	17.11	10.37	14.23	15.26	10.01	22.19	21.74	22.24	17.12	22.02	19.87	19.05	19.1	11.93	12.48	19.03	8.24	11.68	11.23	14.08
Il22ra1	19.87	20.35	16.46	16.66	24.33	15.86	25.96	17.63	13.32	27.74	15.18	110.25	25.22	23.09	22.72	19.51	17.93	25.04	30.83	16.35	67.78	83.58	304.7	364.62	271.95	718.62	628.6	541.03	32.72	232.2	215.72	22.19	21.74	22.24	17.12	22.02	19.87	23.95	19.1	11.93	12.48	19.03	8.24	11.68	11.23	71.48
Il22ra2	19.87	20.35	16.46	16.66	24.33	15.86	25.96	17.63	13.32	27.74	15.18	18.19	25.22	23.09	22.72	19.51	17.93	16.59	21.59	16.35	22.69	25.68	18.62	16.86	21.06	29.11	17.11	10.37	8.24	15.26	10.01	22.19	21.74	22.24	17.12	22.02	19.87	19.05	19.1	11.93	12.48	19.03	8.24	11.68	11.23	14.08
Il23a	19.87	20.35	16.46	16.66	66.02	15.86	25.96	17.63	20.35	27.74	29.19	82.69	25.22	23.09	22.72	19.51	17.93	22.66	67.83	16.35	22.69	250.75	1022.5	1205.4	948.25	2043.57	2002.82	1655.22	46.95	471.55	727.05	22.19	21.74	22.24	17.12	22.02	27.2	44.32	19.1	11.93	12.48	19.03	8.24	11.68	11.23	52.16
Il23r	19.87	20.92	16.46	16.66	44.8	15.86	25.96	17.63	13.32	27.74	22.84	18.19	25.22	23.09	22.72	19.51	17.93	23.85	76.46	16.35	22.69	384.48	694.36	1046.68	901.73	1324.95	1619.69	1842.71	42.68	721.61	1158.48	22.19	21.74	22.24	17.12	22.02	19.87	43.12	19.1	11.93	12.48	19.03	8.24	11.68	11.23	40.57
Il24	19.87	20.35	16.46	16.66	24.33	15.86	25.96	17.63	13.32	27.74	15.18	18.19	25.22	23.09	22.72	19.51	17.93	16.59	21.59	16.35	22.69	25.68	18.62	16.86	21.06	29.11	17.11	10.37	8.24	15.26	10.01	22.19	21.74	22.24	17.12	22.02	19.87	19.05	19.1	11.93	12.48	19.03	8.24	11.68	11.23	14.08
Il25	19.87	20.35	16.46	16.66	37.72	15.86	25.96	17.63	16.07	27.74	29.19	124.03	38.86	23.09	22.72	52.37	17.93	56.05	124.56	16.35	22.69	334.33	1497.13	1947.51	1599.5	3046.64	2985.87	2458.73	86.79	789.49	1062.61	22.19	21.74	22.24	17.12	22.02	37.74	46.71	19.1	11.93	12.48	19.03	8.24	11.68	11.23	96.6
Il27	19.87	20.35	16.46	16.66	24.33	15.86	25.96	17.63	13.32	27.74	15.18	18.19	25.22	23.09	22.72	19.51	17.93	16.59	21.59	16.35	22.69	25.68	18.62	16.86	21.06	29.11	17.11	10.37	8.24	15.26	10.01	22.19	21.74	22.24	17.12	22.02	19.87	19.05	19.1	11.93	12.48	19.03	8.24	11.68	11.23	14.08
Il2ra	98.25	68.87	142.49	24.2	111.99	58.12	70.44	100.61	107.11	169.15	91.36	91.88	137.39	68.59	59.59	102.56	154.39	151.46	120.86	237.17	304.33	160.9	134.77	111.53	93.04	29.11	90.62	91.06	173.58	225.06	215.72	27.34	77.25	22.24	37.42	22.02	53.53	19.05	30.36	106.43	13.75	134.5	44.21	93.63	244.47	56.99
Il2rb	68.69	34.87	77.02	16.66	57.76	33.49	29.74	582.23	138.17	485.48	403.52	149.3	145.71	151.54	495.16	1313.62	1611.12	1218.82	749.8	1420.9	1994.75	1947.47	2736.44	1672.97	1849.98	1946.25	1849.11	2340.88	1336	2397.04	2644.54	22.19	715.29	41.83	169.38	25.59	219.39	65.88	25.51	346.81	40.19	465.88	69.34	237.45	2077.22	166.15
Il2rg	147.81	131.64	126.31	88.99	145	91.61	92.35	166.59	152.09	400.91	322.31	236.58	212.32	256.82	158.9	401.5	907.65	628.49	516.72	1037.21	1085.75	595.53	1192.43	1179.66	973.3	1665.54	1477.45	1055.27	677.25	671.6	551.28	199.63	375.41	214.23	291.98	51.19	236.94	99.41	193.11	506.45	100.47	471.56	221.03	397.18	434.77	275.31
Il3	19.87	20.35	16.46	16.66	24.33	15.86	25.96	17.63	13.32	27.74	15.18	18.19	25.22	23.09	22.72	19.51	17.93	16.59	21.59	16.35	22.69	25.68	18.62	72.92	21.06	29.11	39	10.37	8.24	15.26	10.01	22.19	21.74	22.24	17.12	22.02	19.87	19.05	19.1	11.93	12.48	19.03	8.24	11.68	11.23	14.08
Il34	549.51	433.26	475.22	523.25	404.35	564.45	426.53	509.66	564.45	600.03	771.5	553.55	584.23	641.24	554.75	456.06	586.43	629.69	515.49	415.31	135.55	217.31	222.67	308.86	361.41	610.08	533.4	310.69	341.47	260.78	311.59	684.08	825.75	562.84	886.77	855.3	894.23	595.28	329.14	1120.25	678.98	1107.59	741.09	764.98	777.31	982.43
Il3ra	216.5	241.48	263.41	353.11	242.85	266.96	229.31	282.05	332.03	374.93	422.55	273.33	394.12	339.76	300.78	425.51	641.21	486.58	429.16	533.36	465.13	764.78	635.77	493.31	687.03	318.14	318.89	337.47	543.51	425.11	551.28	252.4	289.67	240.85	322.01	319.94	323.82	453.94	306.07	406.45	286.61	273.86	193.29	277.84	538.7	322.65
Il4	19.87	20.35	16.46	16.66	36.54	15.86	25.96	17.63	13.32	27.74	15.18	34.45	25.22	23.09	22.72	19.51	17.93	16.59	34.53	16.35	22.69	25.68	416.03	377.49	279.11	617.56	525.37	369.61	14.23	64.3	183.76	22.19	21.74	22.24	17.12	22.02	19.87	23.95	19.1	11.93	12.48	19.03	8.24	11.68	11.23	31.88
Il4ra	917.3	754.94	789.46	1035.82	836.99	777.23	730.19	674.6	862.21	1203.38	1054.47	880.85	1065.78	883.7	910.86	1095.41	2371.85	1664.85	1134.57	2484.46	835.91	1431.35	943.4	1557.15	1714	1141.55	969.29	1033.84	1764.27	1161.01	926.79	911.69	1371.11	901.3	1140.84	1214.69	910.91	1206.12	774.88	1172.55	638.8	807.8	1184.01	1269.88	1248.68	845.26
Il5	19.87	20.35	16.46	16.66	24.33	15.86	25.96	17.63	13.32	27.74	15.18	18.19	25.22	23.09	22.72	19.51	17.93	16.59	21.59	16.35	22.69	25.68	18.62	16.86	21.06	29.11	17.11	10.37	8.24	15.26	10.01	22.19	21.74	22.24	17.12	22.02	19.87	19.05	19.1	11.93	12.48	19.03	8.24	11.68	11.23	14.08
Il5ra	19.87	20.35	16.46	16.66	41.26	15.86	25.96	17.63	13.32	27.74	15.18	35.6	25.22	23.09	22.72	19.51	17.93	31.01	81.39	16.35	22.69	288.36	890.66	1209.69	1130.74	1429.75	1685.07	1258.83	17.07	410.82	631.17	22.19	21.74	22.24	17.12	22.02	19.87	26.35	19.1	11.93	12.48	19.03	8.24	11.68	11.23	21.25
Il6	40.87	80.2	38.51	19.93	61.3	27.58	61.04	89.07	27.85	77.92	140.85	82.69	91.59	67	144.72	146.2	77.19	106.14	125.79	84.33	22.69	175.52	401.38	510.47	443.71	763.53	731.84	610.66	126.63	400.1	343.55	85.83	167.62	22.24	364.36	997.14	98.29	318.6	53.44	166.06	243.25	38.89	42.47	69.15	108.33	198.03
Il6ra	533.86	495.16	470.6	600.85	484.51	389.11	460.18	470.08	504.47	494.14	610.35	578.81	381.63	445.04	488.06	652.44	953.72	855.08	569.75	798.99	760.16	894.33	1242.24	1020.94	1116.43	1396.06	1304.24	1189.19	816.68	957.39	982.71	656.74	550.76	488.04	422.95	397.79	502.84	562.94	389.87	754.17	487.56	754.33	511.4	604.64	1049.59	664.61
Il6st	490.39	474.24	463.66	484.1	397.28	355.61	437.49	488.22	515.18	673.95	541.83	470.86	351.1	421.11	547.65	608.8	1228.88	684.54	582.08	1119.43	1033.92	1163.89	758.82	965.18	905.31	602.59	644.66	808.86	1069.94	896.66	894.83	515.61	794.86	425.93	639.11	404.19	525.66	744.99	502.82	407.36	541.5	377.57	705.55	613.21	925.16	439.53
Il7	19.87	20.35	16.46	16.66	36.54	15.86	25.96	17.63	21.42	27.74	46.95	37.9	25.22	23.09	39.73	54.55	51.05	45.32	91.26	40.05	51.83	493.14	624.05	1171.08	969.72	1332.44	1783.72	1757	44.11	857.36	1006.68	22.19	77.25	22.24	17.12	36.26	23.69	52.7	19.1	24.77	12.48	19.03	8.24	14.08	19.03	37.67
Il7r	36.52	41.84	36.2	27.76	51.87	29.55	33.65	122.05	93.18	139.18	194.14	109.1	68	86.14	175.93	318.58	663.62	336.31	335.44	749.45	1921.66	1007.17	1377.01	1042.39	994.76	1440.98	1121.85	1178.47	865.06	1203.88	1326.27	27.34	61.8	32.96	92.07	25.59	89.51	39.53	19.1	188.08	29.61	119.1	13	82.62	469.9	111.09
Il9	19.87	20.35	16.46	16.66	30.65	15.86	25.96	17.63	13.32	27.74	15.18	50.53	25.22	23.09	22.72	19.51	17.93	20.27	53.03	16.35	22.69	162.99	647.49	802.17	572.53	1205.18	1189.53	776.72	21.34	264.35	319.58	22.19	21.74	22.24	17.12	22.02	19.87	32.34	19.1	11.93	12.48	19.03	8.24	11.68	11.23	47.33
Ilf3	466.91	568.39	500.63	499.05	468.01	455.11	488.36	366.16	466.98	436.87	473.31	531.73	516.24	537.56	312.13	244.39	305.04	367.32	402.03	321.49	239.21	321.79	814.49	767.85	808.69	1616.89	1475.16	985.63	335.78	375.1	511.33	528.32	402.45	462.69	387.01	424.45	449.31	535.39	402.01	478.93	521.4	499.91	445.52	467.56	204.94	533.24
Inpp5d	91.3	81.95	93.19	74.75	77.81	67.97	72.78	197.93	91.04	206.45	106.59	89.58	79.1	102.09	302.2	384.05	483.09	361.35	302.14	476.44	512.97	806.57	518.58	403.23	436.55	205.85	258.1	299.98	537.82	646.59	719.06	61.67	196.2	92.54	118.17	40.53	87.76	41.92	72.87	134.87	65.57	188.78	232.3	247.86	535.77	67.62
Irak1	501.69	462.9	439.02	429.99	412.6	428.51	453.14	369.46	427.35	448.85	447.93	468.56	471.83	494.49	327.74	301.13	429.55	447.22	436.56	521.77	352.17	386.57	542.01	570.53	568.95	857.1	979.61	921.35	478.06	407.25	527.31	616.06	512.91	469.03	391.93	365.79	387	435.98	480.96	481.68	501.31	537.99	428.19	509.79	345.47	499.43
Irak2	273.89	234.5	248.78	201.47	236.95	207.85	237.14	272.15	292.4	338.31	456.81	341.09	321.95	350.93	314.97	386.23	586.43	499.69	372.43	531.25	524.93	672.84	691.44	497.6	529.59	651.25	710.05	626.73	654.49	839.5	934.78	425.33	354.56	372.69	379.62	99.18	447.55	168.88	234.41	820.23	184.02	715.43	390.92	526.92	550.41	419.25
Irak3	37.39	54.92	32.35	66.21	106.1	39.4	36	72.57	59.98	91.24	86.29	98.77	69.39	65.4	80.87	117.83	225.36	153.84	192.38	198.17	158.14	672.84	1312.55	1647.23	1663.91	2481.47	2786.28	2983.68	268.91	946.67	1390.18	45.78	85.74	63.38	80.26	53.32	104.43	161.69	49.8	89.91	49.71	36.46	93.61	89.96	136.14	100.46
Irak4	132.16	163.89	164.82	168.01	182.72	151.7	175.31	158.34	162.8	207.11	201.76	171.12	138.77	141.97	129.11	194.21	283.88	251.64	271.31	351.01	344.2	378.21	606.47	553.37	526.01	771.02	687.11	385.68	421.15	425.11	487.36	162.76	279.63	171.13	179.23	130.11	197.45	149.72	166.39	202.76	150.18	151.51	251.36	250.3	187.37	194.17
Irf1	661.67	744.48	867.25	677.73	782.77	720.1	675.41	1329.41	1112.84	2310.87	3589.77	915.31	1261.45	1486.66	1122.26	1758.76	3356.7	2028.59	2033.59	2888.17	1734.28	1899.41	1110.4	913.7	1187.99	744.82	708.9	905.28	3399.06	1818.32	2069.29	642.12	3880.81	837.92	1047.29	373.26	899.5	461.13	658.28	3455.25	784.75	4803.06	882.38	1566.69	2150.42	1483.79
Irf2	414.74	465.52	455.19	466.3	418.5	417.68	420.27	450.28	490.55	655.97	666.18	461.67	383.01	464.18	412.87	510.61	958.7	820.5	636.34	924.42	1008.67	677.02	1163.13	1166.79	1145.05	1635.6	1569.22	1199.9	761.2	828.78	966.74	417.7	784.04	499.45	551.46	500.17	514.25	434.78	361.93	576.18	459	689.51	365.78	448.59	592.87	398.96
Irf3	312.14	333.01	357.38	317.51	317.11	359.56	344.36	354.62	364.16	412.23	379.41	362.91	441.3	350.93	309.3	394.96	479.35	455.57	400.8	529.15	503.67	476.42	533.23	527.63	504.54	737.33	700.87	878.5	441.07	478.69	495.35	317.88	464.24	346.07	238.31	285.81	272.04	234.76	308.49	312.86	229.5	423.75	381.38	367.19	478.68	330.38
Irf4	19.87	20.35	16.46	16.66	41.26	15.86	25.96	17.63	13.32	27.74	43.14	35.6	25.22	23.09	22.72	19.51	110.81	47.7	73.99	152.84	374.76	194.33	594.75	806.46	823.01	1306.24	1367.33	1178.47	86.79	289.36	375.51	22.19	27.04	22.24	17.12	22.02	21.94	47.91	19.1	22.02	12.48	30.79	12.13	26.32	21.96	30.91
Irf5	115.64	81.95	129.39	79.73	107.28	78.81	84.52	443.69	141.38	351.62	228.41	130.92	194.28	148.35	573.19	792.1	647.43	599.87	637.58	636.66	822.62	1193.14	1171.92	1055.26	1052.02	1134.07	1312.27	1119.55	813.84	1243.17	1310.29	64.21	347.6	105.21	183.66	56.52	140.41	68.27	78.95	257.81	74.03	318.42	258.3	296.81	797.81	130.41
Irf7	330.4	236.25	563.02	130.99	498.66	249.23	175.31	600.38	400.58	1567.66	900.93	382.43	1032.47	543.94	1022.95	1512.19	2023.23	2510.39	1674.72	2478.13	2218.02	894.33	553.73	373.2	357.83	456.62	705.46	610.66	930.51	828.78	431.44	56.58	1608.25	204.09	359.44	109.85	288.72	154.51	41.29	816.56	109.99	1969.67	220.16	310.89	1573.65	296.56
Irf8	69.56	75.84	98.59	55.53	133.21	82.75	72.78	148.45	129.6	281.7	232.21	178.01	185.96	129.21	227.01	290.22	566.51	418.6	345.3	450.09	947.54	921.5	1429.75	1334.09	1209.46	1804.03	1899.58	1274.9	791.07	996.68	1006.68	46.41	383.14	91.27	110.78	50.12	139.53	79.05	75.3	245.89	78.26	340.3	178.56	264.38	387.92	114.96
Irgm2	139.12	101.12	181	63.36	185.08	94.57	74.35	445.34	266.69	767.85	777.85	211.31	374.69	350.93	438.41	840.1	1216.43	778.76	817.63	1155.27	815.97	992.54	876.01	990.91	1037.7	1089.15	1389.13	1682	957.54	1053.84	1118.54	31.79	794.08	79.86	152.14	60.79	135.14	85.04	44.94	767.02	99.42	1503.79	105.75	260.09	832.94	214.45
Isg15	1288.57	825.56	2024.87	353.82	1656.3	853.08	630.8	3435.68	1604.45	4174.88	2905.82	1161.07	2733.83	1698.81	4477.69	6906.31	4837.09	6559.22	5505.12	4845.59	3511.08	3163.6	1300.84	1342.67	1356.17	1332.44	2080.82	1140.98	1811.22	2118.39	1014.67	146.23	2912.92	630.02	1466.79	551.36	745.92	532.99	178.54	1878.09	198.83	5570.35	285.17	668.9	4395.98	715.81
Isg20	430.39	260.66	432.86	175.84	456.22	281.73	237.92	489.87	450.92	873.07	725.82	375.54	543.99	411.54	515.02	896.84	1144.22	1153.23	802.83	1407.19	1024.62	549.55	550.8	458.99	558.21	834.64	750.2	674.94	616.07	618.01	583.24	257.48	1056.72	281.42	895.14	292.21	532.68	288.65	205.26	849.59	172.39	1828.69	281.7	322.52	1217.94	371.91
Itch	1045.98	1011.24	983.55	967.48	1032.69	884.6	909.41	897.27	1098.91	1031.57	963.11	958.95	836.8	890.08	794.52	1019.04	1720.68	1370.28	1146.9	1748.71	2132.96	1868.07	2519.64	2835.47	2687.3	2590.01	3239.38	3299.73	1529.5	2175.55	2908.2	987.98	924.63	941.86	1077.81	756.12	776.64	870.76	953.42	840.42	687.45	803.75	967.32	1053.84	1553.16	779.57
Itga1	188.68	98.51	175.61	128.14	137.93	108.36	121.31	463.48	176.73	430.87	229.67	157.34	104.08	133.99	601.57	667.72	864.08	391.17	706.64	943.4	846.54	1176.42	583.03	819.33	851.63	381.77	439.34	626.73	1283.36	918.09	1142.51	94.09	156.81	107.75	363.87	47.99	207.98	61.08	137.24	184.41	82.49	153.13	390.92	403.3	645.56	170.02
Itga2	57.39	39.23	56.23	34.88	40.08	45.31	37.57	59.38	48.2	47.28	38.07	41.34	25.22	23.09	80.87	61.1	67.23	65.59	87.56	75.89	74.42	125.37	96.68	132.98	139.55	29.11	68.83	80.35	98.17	121.46	135.82	45.14	39.4	39.3	111.28	22.02	61.43	19.05	40.08	41.29	39.13	19.03	75.41	83.23	80.51	23.18
Itga2b	19.87	20.35	16.46	16.66	24.33	15.86	25.96	17.63	13.32	27.74	15.18	64.31	25.22	23.09	22.72	19.51	17.93	16.59	21.59	27.41	31.89	60.6	143.56	193.04	171.76	494.05	371.66	267.84	8.24	132.18	159.79	22.19	21.74	22.24	17.12	22.02	19.87	23.95	19.1	11.93	17.98	19.03	8.24	11.68	11.23	45.4
Itga4	36.52	35.74	43.13	31.32	101.38	23.64	25.96	214.42	44.98	148.51	98.98	78.09	25.22	63.81	283.76	408.05	495.54	288.61	342.84	494.36	942.22	1253.74	881.87	913.7	808.69	729.85	1007.14	1108.84	749.81	1153.86	1286.32	27.34	156.04	41.83	61.55	22.02	60.55	58.69	26.72	88.08	26.44	107.76	113.55	144.43	427.45	46.37
Itga5	2114.57	1495.07	1630.53	1636.67	1717.61	1432.31	1692.82	1217.25	1673	1972.56	1789.17	1981.06	1544.54	1794.52	1266.98	1082.32	1509.02	1751.91	1646.36	1626.44	677.76	1751.05	2317.48	2569.51	2286.53	2975.52	3206.11	2699.78	1926.46	1671.85	1597.91	2056.7	1082.98	1376.67	2426.93	1664.74	2697.61	1361.83	1616.56	1810.2	1497.57	2001.27	1690.21	1976.72	1316.01	2044.08
Itga6	2080.66	1341.64	2040.28	1347.64	1523.09	1898.26	1516.73	1395.38	2182.83	1658.23	1982.05	1584.85	1301.69	1732.31	1301.03	1134.69	1675.86	1773.38	1307.22	1393.49	1048.54	879.71	1822.34	2020.43	1581.6	2451.53	2321.71	1633.79	1308.97	943.1	990.7	1452.09	4067.74	2603.75	2216.19	2107.32	2511.57	2576.34	1121.02	2739.61	3300.79	2712.66	2402.7	2403.89	1348.22	2032.48
Itgae	19.87	20.35	16.46	16.66	34.19	15.86	25.96	17.63	13.32	27.74	27.92	70.05	36.08	23.09	22.72	48.01	26.15	42.93	43.16	28.46	71.76	114.93	334	368.91	271.95	744.82	579.28	519.6	46.95	175.04	199.74	22.19	24.72	22.24	17.23	22.02	19.87	19.05	19.1	15.6	12.48	19.03	10.4	17.75	45.38	49.27
Itgal	44.34	36.61	50.83	41.29	77.81	32.51	46.96	164.94	85.69	264.38	230.94	129.77	88.81	119.63	229.84	373.14	671.09	403.09	446.43	1063.56	1253.2	944.48	1139.7	1012.36	941.09	1193.95	1222.8	1055.27	1082.75	982.39	1070.6	34.33	357.65	53.24	106.35	22.02	112.33	55.1	32.79	274.33	82.49	357.31	69.34	183.6	267.89	110.13
Itgam	244.32	218.81	262.64	195.77	205.12	190.12	249.66	534.4	230.28	471.5	336.26	210.16	228.98	223.32	761.89	733.18	1033.41	795.46	892.86	908.61	996.71	2896.13	1467.83	1827.4	1656.75	1216.41	1304.24	1435.6	2299.24	2486.35	1869.55	198.36	406.31	311.84	525.86	89.58	233.43	118.58	233.19	356.9	210.46	226.05	819.97	608.93	1058.37	241.5
Itgax	48.69	45.33	58.54	27.05	50.69	29.55	36	148.45	93.18	229.75	190.34	76.95	142.94	156.32	242.61	357.86	374.77	447.22	294.74	365.76	438.55	165.08	169.93	98.66	107.35	116.03	84.88	117.85	167.89	146.47	183.76	22.19	340.65	36.76	105.37	22.02	106.18	32.34	19.1	222.95	45.48	264.95	38.14	94.25	152.24	70.52
Itgb1	21241.4	19084.5	20314.2	19910.6	19895.7	21293.5	19521	15400.4	21434.1	17110.4	18763.5	20179.2	16258.6	17120.5	11441.1	10705.3	11722.3	13433.3	13454.5	11303.9	5000.83	8613.17	6035.41	6696.18	7210.26	4599.9	4731.74	4778.18	12332.8	6555.24	6871.01	20787.6	11681.8	21045.5	23351.5	16352	23606.3	11707.9	19102.4	17628.6	16605.5	12280.7	19968.8	19247.6	13647.6	17880.8
Itgb2	278.23	186.56	318.1	217.13	225.16	218.69	217.57	587.18	317.03	913.69	760.08	312.38	456.56	414.73	862.62	1091.04	1975.92	1339.27	1333.12	2171.4	3584.17	4446.59	3120.25	2449.4	2447.55	2455.27	2259.77	2137.32	3117.34	3072.21	2812.32	197.72	1036.63	267.47	562.79	127.97	324.7	150.92	193.11	856.01	223.16	803.75	393.52	626.68	1519.49	317.82
Itgb3	119.99	92.41	138.64	89.7	119.07	75.85	90	136.9	113.53	153.17	125.62	172.27	81.88	135.59	100.73	122.2	319.98	203.93	177.58	302.52	167.45	639.41	1098.68	1282.61	1220.2	1987.42	2180.62	2083.76	364.24	1007.4	1110.55	125.88	103.51	98.88	141.31	39.46	165.86	74.26	148.17	138.54	62.4	128.02	227.09	219.7	237.15	109.16
Itgb4	224.33	169.99	194.86	200.76	150.89	195.05	169.05	136.9	239.92	150.51	219.52	122.88	123.51	220.13	99.32	82.92	124.51	122.84	129.49	87.49	164.79	64.78	18.62	16.86	21.06	29.11	17.11	10.37	85.37	15.26	10.01	132.24	157.58	119.16	62.53	30.93	382.62	111.39	71.66	299.1	219.98	260.08	82.34	134.64	92.22	172.92
Itk	19.87	20.35	16.46	16.66	24.33	15.86	25.96	17.63	13.32	27.74	34.26	18.19	25.22	23.09	22.72	54.55	135.71	97.79	94.96	232.95	259.14	104.48	158.21	132.98	150.29	220.82	219.09	208.91	118.09	125.03	103.86	22.19	44.03	22.24	17.12	22.02	19.87	19.05	19.1	34.86	12.48	27.55	8.24	11.68	49.77	20.29
Jak1	2020.67	1969.3	1832.32	1924.28	1976.96	1683.51	1822.74	1543.83	1940.77	2033.16	1899.57	1951.2	1702.74	1770.59	1406.02	1470.73	2029.46	1605.22	1683.35	2206.18	1562.84	1928.67	1623.11	2041.88	2075.41	2107.19	2451.33	2517.65	2216.71	2293.44	2500.73	2054.16	2406.19	2030.77	2968.05	1836.44	2097.36	1850.51	1934.77	1923.97	1649.87	1693.39	1944.18	2171.33	1787.38	1770.69
Jak2	832.09	927.55	724.76	950.39	908.9	706.3	869.5	806.55	939.32	1425.15	1493.52	895.78	639.74	998.55	790.26	957.94	1633.53	1291.57	1281.32	1721.31	987.41	1207.77	1655.34	2282.1	2139.82	2054.79	2896.4	2180.18	1341.7	1268.18	1358.22	960	1109.24	655.37	1538.19	1078.19	1011.82	852.79	757.88	2057.92	755.13	1009.55	609.34	827.41	717.29	1639.32
Jak3	223.46	244.96	197.17	230.66	223.98	195.05	196.44	268.85	233.49	257.06	321.04	250.36	205.38	232.89	259.64	366.59	588.92	512.81	352.7	570.26	506.33	424.18	404.31	398.94	450.86	265.74	219.09	358.9	422.57	432.25	543.29	151.31	334.47	171.13	271.3	195.16	291.35	416.81	128.74	259.65	234.79	212.28	149.09	235.62	459.65	202.86
Jam3	80.86	65.38	69.32	69.77	64.84	82.75	73.57	59.38	78.19	89.9	57.1	62.02	70.77	43.07	87.96	141.84	209.17	91.83	129.49	258.25	144.86	202.69	90.82	150.14	171.76	29.11	66.53	107.13	288.83	200.05	191.75	40.05	21.74	30.42	48.25	22.02	41.25	19.05	228.33	24.77	25.38	29.98	146.48	104.04	48.31	25.12
Jun	2769.29	2748.66	2893.67	1983.37	3053.26	2353.36	2764.23	1781.34	2530.92	2516.65	3250.97	2745.92	1966.41	2451.71	1291.1	1163.05	1698.27	1997.58	1414.51	1471.49	641.88	768.96	626.98	656.32	873.1	842.13	913.08	1344.53	1738.65	1043.12	1374.2	2477.58	3521.62	2537.83	3670.18	3271.89	3031.09	2266.12	2036.79	2852.46	2561.53	3148.56	2095.86	2289.45	1452.15	2910.59
Kdr	208.67	150.81	232.6	143.8	212.2	171.4	158.87	221.02	219.57	494.14	236.02	195.23	163.75	178.65	363.21	528.07	956.21	620.14	702.94	1285.97	591.38	679.11	377.95	510.47	619.04	288.2	264.98	160.7	816.68	457.26	367.52	167.84	228.65	187.61	217.14	51.19	200.96	62.28	194.33	145.88	106.82	135.31	550.4	601.58	466.97	114.96
Kit	33.04	45.33	36.97	24.92	62.48	22.66	36	41.23	56.77	47.95	67.25	78.09	45.8	38.28	42.56	19.51	88.4	40.55	43.16	49.54	61.13	79.4	199.23	253.09	239.75	437.91	379.69	273.19	66.87	114.31	10.01	22.19	37.85	48.17	38.9	22.02	57.04	43.12	68.01	44.04	24.32	22.69	40.74	56.91	54.16	38.64
Klra1	19.87	28.77	16.46	17.09	62.48	15.86	25.96	32.99	13.32	27.74	30.45	74.65	25.22	23.09	22.72	54.55	17.93	31.01	61.66	16.35	22.69	328.06	416.03	729.24	708.5	1036.75	1354.71	2030.19	42.68	603.72	1190.44	22.19	21.74	22.24	17.12	22.02	24.57	79.05	19.1	11.93	12.48	19.03	8.24	11.68	11.23	32.84
Klra15	19.87	20.35	16.46	16.66	24.33	15.86	25.96	17.63	13.32	27.74	15.18	18.19	25.22	23.09	22.72	19.51	17.93	16.59	21.59	16.35	22.69	25.68	18.62	16.86	21.06	29.11	17.11	10.37	8.24	15.26	10.01	22.19	21.74	22.24	17.12	22.02	19.87	19.05	19.1	11.93	12.48	19.03	8.24	11.68	11.23	14.08
Klra17	19.87	20.35	16.46	16.66	24.33	15.86	25.96	17.63	13.32	63.93	36.8	18.19	25.22	23.09	86.55	61.1	143.18	193.2	106.06	71.68	30.57	25.68	18.62	16.86	21.06	29.11	17.11	10.37	41.26	15.26	10.01	22.19	157.58	22.24	32.5	22.02	19.87	19.05	19.1	29.36	12.48	24.31	8.24	15.91	58.55	14.08
Klra2	77.38	58.41	96.28	42	96.67	26.6	43.83	1001.18	185.29	625.33	299.46	130.92	185.96	215.34	1371.97	2040.25	1636.02	1824.66	1382.45	1207.97	236.55	1700.9	990.28	1591.47	1628.12	1358.64	1995.94	2496.22	802.46	2011.22	2692.48	27.34	563.12	30.42	252.1	24.53	152.7	74.26	19.1	385.34	43.36	375.95	112.68	381.27	2422.7	75.35
Klra20	19.87	20.35	16.46	16.66	24.33	15.86	25.96	17.63	13.32	27.74	15.18	18.19	25.22	23.09	22.72	19.51	17.93	16.59	21.59	16.35	22.69	25.68	18.62	16.86	21.06	29.11	17.11	10.37	8.24	15.26	10.01	22.19	21.74	22.24	17.12	22.02	19.87	19.05	19.1	11.93	12.48	19.03	8.24	11.68	11.23	14.08
Klra21	19.87	20.35	16.46	16.66	24.33	15.86	25.96	17.63	13.32	27.74	15.18	18.19	25.22	23.09	22.72	19.51	17.93	16.59	21.59	16.35	22.69	25.68	18.62	16.86	21.06	29.11	17.11	10.37	8.24	15.26	10.01	22.19	21.74	22.24	17.12	22.02	19.87	19.05	19.1	11.93	12.48	19.03	8.24	11.68	11.23	14.08
Klra27	19.87	20.35	16.46	16.66	24.33	15.86	25.96	17.63	13.32	27.74	15.18	18.19	25.22	23.09	22.72	19.51	17.93	16.59	21.59	16.35	22.69	25.68	18.62	16.86	21.06	116.03	55.06	155.34	8.24	15.26	111.85	22.19	21.74	22.24	17.12	22.02	19.87	19.05	19.1	11.93	12.48	19.03	8.24	11.68	11.23	14.08
Klra3	19.87	22.67	16.46	16.66	70.73	15.86	25.96	17.63	13.32	27.74	44.41	63.16	25.22	23.09	22.72	19.51	36.11	45.32	120.86	16.35	30.57	539.11	1330.13	1874.59	1459.94	2125.91	2555.72	2346.24	68.29	964.53	1541.98	22.19	21.74	22.24	17.12	22.02	21.06	68.27	19.1	11.93	12.48	19.03	8.24	11.68	11.23	46.37
Klra4	357.36	253.68	300.38	274.08	299.43	203.91	275.48	663.05	255.98	299.01	267.74	390.47	283.1	250.43	845.6	813.92	305.04	453.18	595.65	213.98	22.69	167.16	251.96	368.91	390.03	460.36	562.07	535.67	167.89	332.23	343.55	270.84	406.31	214.23	600.7	541.76	320.31	413.22	315.78	325.71	180.85	271.43	290.37	378.82	699.73	250.2
Klra5	19.87	20.35	16.46	16.66	24.33	15.86	25.96	17.63	13.32	27.74	15.18	18.19	25.22	23.09	22.72	19.51	17.93	23.85	21.59	16.35	22.69	25.68	18.62	16.86	21.06	29.11	17.11	10.37	8.24	15.26	10.01	22.19	21.74	22.24	17.12	22.02	19.87	19.05	19.1	11.93	12.48	19.03	8.24	11.68	17.57	14.08
Klra6	53.04	66.25	36.97	64.07	99.02	29.55	39.91	64.33	69.62	45.29	69.79	99.91	63.84	60.61	85.13	135.29	102.1	145.5	134.42	66.41	22.69	361.49	685.58	1020.94	923.2	1141.55	1543.98	1842.71	64.03	582.29	1038.64	55.95	72.61	38.03	87.64	157.84	81.61	137.74	55.87	55.05	49.71	47.8	36.4	41	101.01	85.01
Klra7	19.87	22.67	16.46	16.66	51.87	15.86	25.96	122.05	17.14	35.3	32.99	32.16	25.22	23.09	58.17	78.56	57.27	67.98	92.49	16.35	47.84	938.21	741.24	1102.45	919.62	1676.77	1691.96	2726.56	140.86	1586.12	2852.27	22.19	81.11	22.24	17.12	22.02	25.45	51.5	19.1	11.93	12.48	19.45	9.53	11.68	152.24	32.84
Klrb1	19.87	20.35	16.46	16.66	24.33	15.86	25.96	17.63	13.32	27.74	15.18	18.19	25.22	23.09	22.72	19.51	17.93	16.59	21.59	16.35	22.69	91.94	164.07	184.46	196.81	280.71	367.07	449.96	15.65	146.47	247.68	22.19	21.74	22.24	17.12	22.02	19.87	19.05	19.1	11.93	12.48	19.03	8.24	11.68	11.23	14.08
Klrb1c	19.87	20.35	16.46	16.66	38.9	15.86	25.96	17.63	14.99	27.74	22.84	79.24	25.22	23.09	22.72	19.51	44.82	53.67	103.59	16.35	22.69	330.15	1034.22	1162.5	1141.47	2028.6	1932.85	2281.96	58.33	628.73	910.81	22.19	21.74	22.24	17.12	22.02	20.18	41.92	19.1	11.93	12.48	19.03	8.24	11.68	21.96	41.54
Klrc1	19.87	20.35	16.46	16.66	37.72	15.86	25.96	131.95	26.78	112.55	130.7	67.76	56.9	38.28	184.44	486.61	473.13	318.42	373.67	865.4	910.33	545.38	717.8	604.84	626.2	1190.21	1014.03	824.93	559.16	893.08	543.29	22.19	256.45	22.24	31.02	22.02	57.04	34.73	19.1	139.46	15.86	130.45	10.4	97.31	288.38	49.27
Klrc2	19.87	39.23	16.46	16.66	110.81	15.86	25.96	62.68	20.35	27.74	54.56	89.58	25.22	49.45	46.82	148.38	149.41	100.18	154.15	192.9	232.57	476.42	770.54	1183.95	1123.58	1774.09	2373.33	3031.89	135.17	796.63	1230.39	22.19	50.98	22.24	17.12	22.02	34.22	97.02	19.1	11.93	12.48	19.03	8.24	16.52	62.95	85.01
Klrd1	55.65	73.23	75.48	38.44	139.11	45.31	27.39	672.95	107.11	326.32	298.2	156.19	160.98	156.32	696.62	1510.01	1079.47	849.12	923.69	1668.6	1396.72	1740.6	1397.52	1827.4	1828.51	2241.93	2829.87	4258.58	1064.25	2847.15	3795.04	32.42	672.81	49.44	129	27.73	148.31	114.98	29.15	331.21	38.07	395.39	64.14	291.31	1620.5	99.5
Klrg1	19.87	20.35	17.71	16.66	78.98	15.86	25.96	17.63	25.71	33.96	34.26	98.77	25.22	23.09	32.63	54.55	58.52	51.28	78.93	40.05	138.21	332.24	887.73	1115.31	1069.91	1721.69	1867.46	1473.09	79.68	464.4	711.07	22.19	22.4	31.69	27.57	22.02	22.82	67.07	19.1	19.27	14.81	27.55	18.2	26.32	109.79	73.42
Klrk1	41.73	20.35	71.63	16.66	29.47	22.66	25.96	192.98	59.98	294.35	205.56	37.9	99.92	92.52	297.95	750.64	773.19	567.67	548.79	1025.62	851.86	376.12	301.77	214.48	214.7	29.11	198.45	380.33	446.76	475.12	511.33	22.19	461.93	22.24	48.75	22.02	62.31	25.15	19.1	242.22	20.09	271.43	32.94	134.64	764.14	40.57
Lag3	22.61	21.79	16.46	16.66	24.33	22.66	25.96	110.51	39.63	91.24	123.09	45.94	52.73	52.64	78.03	154.93	261.46	166.96	151.69	390.01	459.82	265.37	146.49	120.11	125.24	29.11	79.15	182.13	187.81	282.21	183.76	22.19	159.9	22.24	32.5	22.02	54.41	27.55	19.1	99.09	22.21	136.12	14.74	65.48	193.23	34.78
Lamp1	8255.7	9428.07	9205.51	9751.68	9367.26	9963.13	9100.37	9117.82	9301.12	8307.14	9546.07	8984.25	10104.1	9559.59	8919.92	9461.54	8193.79	8147.75	8860.73	8175.42	11422.3	12577.1	7529.61	7725.7	7940.23	5326	5846.71	6395.9	11822	11006.4	11337.2	13382.2	8323.19	12234.1	10380.8	10706.2	13201.1	8568.62	8925.69	11545.6	13607.2	8958.74	15524.8	13859.1	12186.7	10650.2
Lamp2	5533.36	6819.77	6120.83	6151.58	6430.71	5868.14	5934.65	5055.38	5990.46	6134.79	6861.04	6124.63	5863.16	5989.7	3957	3977.95	4564.42	4912.26	5248.61	4744.4	4845.35	4574.05	3255.02	3757.75	4093.56	2926.87	3145.32	2967.61	6404	3740.24	4266.42	7293.49	7783.25	6589.23	6401.4	6725.08	4975.76	5514.39	6902.26	6589.38	6040	5190.35	7179.49	6777.15	5035.69	5913.91
Lamp3	19.87	20.35	16.46	16.66	74.27	15.86	25.96	17.63	13.32	27.74	35.53	53.98	25.22	23.09	22.72	54.55	22.41	36.97	141.82	16.35	22.69	620.6	1485.41	2234.92	2053.94	2784.64	3725.75	3706.84	36.99	1046.69	1861.57	22.19	21.74	22.24	17.12	22.02	22.82	68.27	19.1	11.93	12.48	19.03	8.24	11.68	11.23	41.54
Lbp	42.6	20.92	32.35	39.15	62.48	30.54	35.22	39.59	31.06	61.27	30.45	59.72	25.22	23.09	122.02	137.47	206.68	69.17	103.59	140.19	271.11	190.15	260.75	377.49	250.48	497.79	446.22	369.61	271.75	192.91	319.58	26.07	21.74	22.24	42.84	22.02	38.61	19.05	46.15	40.37	15.86	28.36	68.48	64.87	163.95	43.47
Lck	19.87	20.35	23.88	16.66	24.33	18.72	25.96	57.73	38.56	87.24	101.51	59.72	38.86	57.42	93.64	209.48	291.35	196.78	213.35	532.31	745.54	608.06	457.05	321.73	236.17	348.08	361.33	353.54	415.46	621.59	559.27	22.19	180.75	22.24	28.07	22.02	33.35	19.05	19.1	81.66	17.98	102.9	20.8	52.63	158.1	39.61
Lcn2	19.87	47.95	17.71	82.58	56.59	17.73	40.7	36.29	48.2	47.28	58.37	96.47	44.41	23.09	22.72	19.51	43.58	36.97	41.93	33.73	103.66	117.02	445.33	510.47	397.19	1212.67	1020.91	878.5	86.79	278.64	439.43	169.75	95.01	69.72	197.94	205.83	102.67	149.72	19.1	114.69	351.13	20.26	42.47	66.09	355.72	152.63
Lcp1	939.91	859.55	1071.36	715.47	957.24	903.32	885.93	1222.2	980.02	2412.76	1521.43	1060.01	1076.88	1063.95	1505.33	1782.77	3518.56	2896.79	2719.26	3881.11	4319.08	4808.08	6164.32	5795.34	5295.87	6385.21	7046.57	4933.52	5365.36	4290.38	4026.73	876.08	2754.57	1296.8	1405.74	437.25	1061.85	498.26	953.42	1672.58	813.3	1722.55	2203.34	2010.38	2804.76	857.82
Lgals3	12157	13795.6	9588.3	8455.3	14610.9	9153.39	12414	11608.4	9287.19	10306.3	18881.5	13621.6	15310.8	15184	11554.6	11196.3	10132.4	11628.9	11747.7	7843.38	21954.2	17071.7	15044.6	9797.61	10652.6	10700.6	11481.2	14211.3	17574.4	20773.1	20964.6	10452	13850.1	9995.4	14982	29448.1	16031.2	21147.3	9870.61	20940.7	9093.31	11929.9	5779.65	7908.11	8641.19	14826.3
Lif	226.06	184.81	177.92	101.8	183.9	171.4	160.44	174.84	194.93	223.1	249.98	252.66	156.81	170.68	144.72	181.11	168.08	220.63	260.21	165.49	37.21	716.72	1400.45	1896.03	1610.23	2840.78	3466.5	3615.77	223.38	1253.89	1749.71	111.89	590.15	76.06	353.03	198.36	149.18	190.44	55.87	130.28	198.83	140.98	185.49	270.5	218.12	137.17
Lilra5	19.87	40.1	16.94	25.63	69.55	15.86	25.96	57.73	37.49	77.25	79.94	81.54	43.02	47.85	107.83	148.38	136.96	133.57	228.15	75.89	35.88	451.35	1145.56	1578.6	1277.45	1841.46	2162.26	2249.81	88.21	689.46	1078.59	22.19	153.72	22.24	53.67	27.73	75.47	59.89	19.1	51.38	40.19	135.31	69.34	88.74	191.77	54.1
Litaf	2475.41	2575.18	2195.86	2414.07	2429.64	2321.84	2406.57	1779.69	2244.95	1936.6	2263.75	2271.61	2280.04	2373.55	1337.92	1121.59	1393.23	1357.16	1412.04	1304.95	1053.86	1195.23	1051.8	1497.09	1699.69	1669.29	1978.73	2217.67	1647.6	1350.34	1717.75	2860.94	1583.53	3162.78	2050.26	2290.75	2587.04	1964.29	2682.93	2816.68	1641.41	1780.08	2304.75	2721.51	993.96	2204.43
Lrp1	10102.5	10332.1	9134.65	12073.2	8156.56	6404.02	9778.13	6445.81	10173	9510.52	9193.31	9648.04	5947.81	8497.24	3935.72	3757.56	6611.31	5148.4	4613.5	8218.63	3932.36	4037.03	3131.97	3341.65	3610.5	2305.56	2094.59	2190.89	8094.28	3072.21	2165.17	8896.89	4576.79	5544.69	8776.13	2226.76	9354.77	9579.51	11133.7	6495.8	5105.07	5165.23	13133.4	11922.1	5401.66	8584.92
Lrrn3	121.73	163.02	189.47	295.44	209.84	158.6	151.83	133.6	153.16	138.52	178.92	187.2	154.04	114.85	79.45	137.47	151.9	143.11	156.62	163.38	87.71	165.08	691.44	660.61	533.17	1018.04	883.26	658.87	91.06	175.04	199.74	382.09	340.65	289.02	32.5	135.44	68.45	244.34	189.47	165.15	324.69	334.63	286.04	184.82	310.34	140.07
Lta	19.87	20.35	16.46	16.66	50.69	15.86	25.96	17.63	13.32	27.74	25.38	64.31	25.22	23.09	22.72	19.51	17.93	33.39	73.99	27.41	51.83	213.14	744.17	960.89	747.86	1437.23	1504.98	1098.12	45.53	360.81	503.34	22.19	21.74	22.24	17.12	22.02	20.18	46.71	19.1	11.93	12.48	19.03	8.24	11.68	21.96	33.81
Ltb	20	20.35	16.46	16.66	24.33	15.86	25.96	32.99	23.56	75.25	76.14	59.72	25.22	23.09	72.36	178.93	298.82	201.55	191.15	671.45	1073.79	545.38	471.7	291.7	347.09	583.88	549.46	594.59	475.21	700.18	655.14	22.19	95.01	22.24	29.54	22.02	32.47	19.05	19.1	51.38	12.48	79.4	29.47	61.2	108.33	43.47
Ltbr	640.81	597.15	663.92	707.63	666.06	661.98	626.1	549.25	634.07	674.61	725.82	722.37	732.72	681.12	463.94	643.72	755.76	601.06	644.98	827.45	649.86	848.36	832.07	935.15	1012.66	1074.18	1118.41	1130.26	812.42	807.35	990.7	834.76	821.89	741.57	602.18	851.03	630.09	773.74	756.66	708.3	667.35	691.13	880.64	780.9	676.31	677.17
Ltf	19.87	20.35	16.46	16.66	36.54	15.86	25.96	17.63	13.32	27.74	15.18	53.98	25.22	23.09	22.72	19.51	17.93	16.59	30.83	16.35	22.69	100.3	442.4	574.82	372.14	722.36	798.37	680.3	35.57	214.34	303.6	22.19	21.74	22.24	17.12	22.02	19.87	19.05	19.1	11.93	12.48	19.03	8.24	11.68	11.23	40.57
Ltk	19.87	20.35	16.46	16.66	24.33	15.86	25.96	17.63	13.32	27.74	15.18	41.34	25.22	23.09	22.72	19.51	17.93	16.59	21.59	16.35	22.69	77.31	228.53	265.96	168.18	449.14	357.89	396.4	8.24	128.6	159.79	22.19	21.74	22.24	17.12	22.02	19.87	19.05	19.1	11.93	12.48	19.03	8.24	11.68	20.49	26.08
Ly86	324.32	226.66	438.25	144.52	379.59	349.7	249.66	635.01	413.43	1328.58	668.72	323.86	580.07	529.58	927.89	1293.98	2493.87	2169.31	1761.05	2106.04	2341.61	2377.92	1552.8	1484.23	1606.65	1324.95	1531.36	1601.65	2267.93	2000.51	1669.82	128.42	1811.4	529.88	579.04	150.37	375.6	196.43	263.56	733.99	260.17	1153.77	923.11	1044.66	2170.91	198.03
Ly9	20	20.35	24.65	16.66	49.51	15.86	25.96	54.43	23.56	83.24	62.18	40.2	25.22	43.07	79.45	98.19	280.14	144.3	162.79	363.66	999.37	589.26	662.14	579.11	479.49	920.73	775.43	835.65	569.12	650.17	790.97	22.19	77.25	22.24	22.65	22.02	31.59	19.05	31.58	63.31	12.48	76.16	25.14	46.51	128.82	58.93
Ly96	346.05	450.7	358.15	412.19	351.3	398.96	362.36	590.48	429.5	488.81	531.68	507.61	416.32	386.02	602.98	691.72	622.53	599.87	699.24	540.74	582.08	762.69	911.17	900.83	905.31	1283.78	1535.95	1617.72	764.04	1025.26	1150.5	490.17	368.46	342.26	514.04	495.9	454.58	415.62	442.09	478.93	392.37	277.91	417.79	474.29	696.8	364.19
Lyn	205.2	135.99	247.24	141.67	207.48	178.3	164.35	453.58	203.5	634.66	385.75	231.98	306.69	334.98	622.85	848.83	1475.4	1196.16	1033.44	1390.33	998.04	2135.53	2106.53	2239.21	1928.7	2062.28	2122.12	1773.07	1656.13	2032.66	1861.57	139.23	717.61	238.32	360.42	110.91	247.47	110.19	201.61	392.68	218.92	537.18	490.59	592.4	1223.79	215.42
Lyve1	25.21	20.35	17.71	20.65	42.44	19.7	25.96	17.63	19.28	27.74	27.92	51.68	48.57	23.09	62.43	65.46	38.6	36.97	76.46	52.7	398.68	71.05	398.45	510.47	347.09	737.33	727.25	567.81	89.64	160.76	223.71	28.61	21.74	22.24	21.66	22.02	19.87	34.73	35.22	18.35	49.71	19.03	51.14	42.23	136.14	40.57
Lyz2	4768.22	3085.16	4282.35	4609.59	3286.67	4472.28	3323.81	15309.6	4745.88	8052.08	6460.06	4390.49	5519	4413.71	15581.1	36798.7	35063.6	16421.9	32935.8	34666.5	93694.9	141896	101146	91696	103821	50902	47759.1	78497.1	72103	117380	164721	4252.63	2808.64	5935.13	6011.43	2434.72	4298.28	1575.03	5152.1	6766.46	5203.43	5014.53	13213.1	17171.2	58027.6	3744.25
Maf	69.56	55.79	57	54.82	61.3	55.16	43.04	77.52	58.91	101.23	59.64	70.05	49.96	55.83	72.36	183.3	442	217.05	151.69	575.53	515.63	580.9	418.96	553.37	529.59	303.17	301.68	294.62	593.31	517.99	471.38	101.72	99.65	149.58	81.24	30.93	89.51	23.95	75.3	100.92	198.83	83.45	249.63	197.67	330.83	50.23
Map2k1	1222.49	1278.87	1189.97	1130.51	1359.23	1241.2	1136.37	1088.6	1237.08	1441.13	1520.16	1158.78	1540.38	1346.29	1017.27	1001.58	1114.33	1142.5	1207.33	985.56	691.05	1132.54	1388.73	1660.1	1524.35	2084.74	2291.88	1692.72	1304.7	1146.72	1214.41	1226.39	1514.01	1182.72	1827.7	1690.33	1389.17	1506.76	1215.76	1601.01	1169.71	1327.16	796.57	1016.51	840.26	1227.8
Map2k2	926.86	810.74	837.98	880.63	829.92	932.87	841.32	707.59	814.01	884.39	903.47	907.27	960.31	760.88	591.63	665.54	851.63	824.08	720.2	807.42	734.91	697.91	752.96	669.19	751.44	651.25	638.93	808.86	859.37	671.6	790.97	886.26	940.85	1119.33	859.69	787.05	837.19	889.92	1140.46	940.42	776.28	1115.69	1358.24	1102.19	830.01	1053.92
Map2k4	942.52	924.94	837.98	946.83	981.99	868.84	936.02	656.46	897.55	909.03	922.5	933.68	720.23	781.61	530.63	525.88	789.37	689.31	737.47	703.07	458.49	601.79	1133.84	1565.73	1352.59	1680.52	2114.09	2089.11	529.28	539.42	862.87	891.34	1291.54	1003.98	845.9	985.41	799.46	815.66	901.19	836.75	723.4	935.01	619.74	716.03	461.12	789.23
Map3k1	139.99	118.56	113.99	91.84	114.35	74.87	91.57	181.43	104.96	203.12	180.19	101.06	104.08	103.68	191.54	279.31	440.75	324.38	251.58	392.12	697.7	654.03	413.1	330.3	286.26	190.88	211.06	294.62	428.26	446.54	319.58	100.45	224.01	96.34	238.8	94.91	197.45	189.24	98.38	153.22	132.2	110.19	127.42	146.27	345.47	120.75
Map3k5	245.19	267.63	280.36	321.07	239.31	263.02	267.66	217.72	263.48	244.41	265.2	268.73	179.02	250.43	124.85	141.84	344.88	280.26	181.28	359.44	523.61	162.99	149.42	167.3	121.66	29.11	78	74.99	202.04	100.03	111.85	311.52	446.48	375.22	300.84	248.48	320.31	414.42	212.55	329.38	317.28	365.41	221.89	329.25	276.67	305.26
Map3k7	859.05	986.83	662.38	1035.11	779.23	804.81	867.15	763.67	815.08	751.86	779.12	886.6	736.88	885.3	851.27	680.81	684.79	746.56	749.8	646.15	455.83	601.79	779.33	845.07	762.18	1175.24	1054.18	642.8	276.02	300.08	375.51	1200.96	706.8	874.68	849.35	778.51	759.97	736.61	887.83	397.27	611.3	464.26	258.3	368.42	185.91	412.49
Map4k2	196.5	175.22	164.05	171.57	117.89	154.66	148.7	107.21	149.95	146.51	142.12	175.71	134.61	175.46	146.14	137.47	225.36	144.3	136.89	215.03	372.11	173.43	164.07	120.11	121.66	29.11	92.91	101.78	214.84	189.33	215.72	217.43	139.04	162.26	150.67	100.25	189.55	172.47	155.46	162.39	129.03	149.08	137.82	131.58	171.27	205.76
Mapk1	2838.85	2538.56	2881.34	2695.99	2470.9	2319.87	2534.14	4855.8	2799.76	2641.85	2320.85	2480.63	2191.23	2166.18	4806.85	4342.36	2146.5	2330.31	2716.8	2072.31	1242.57	3788.38	1965.9	2569.51	2758.86	1785.31	2512.13	3326.51	2788.68	3886.7	4042.71	2916.89	1912.6	2629.1	3252.64	2237.43	3067.07	1644.49	2567.55	2600.15	2035.9	2010.19	2538.78	2745.38	4985.92	2181.25
Mapk11	85.21	62.77	65.47	77.6	50.69	69.94	61.83	95.66	78.19	97.23	60.91	115.99	74.94	86.14	96.48	85.1	109.57	89.44	85.09	128.6	110.3	87.76	105.47	158.72	100.19	119.77	118.15	107.13	103.86	132.18	10.01	57.85	81.11	79.86	95.03	59.72	119.35	57.49	59.51	76.15	68.74	64.82	89.28	72.83	115.65	125.58
Mapk14	704.28	816.84	757.88	830.79	786.3	632.42	702.02	686.15	835.43	963.64	833.68	761.42	625.87	764.07	557.58	652.44	1227.64	963.61	791.73	1313.38	1122.96	959.11	987.35	1081	1044.86	1246.35	1063.35	835.65	1343.12	953.81	982.71	954.28	1110.02	779.6	663.72	608.95	695.03	830.03	828.32	863.35	616.59	793.22	951.72	851.89	834.4	710.98
Mapk3	1893.72	1866.44	1701.39	1765.53	1869.68	1521.95	1742.91	1740.11	1841.16	1599.63	2079.76	1865.07	2260.61	2158.21	1430.14	1457.64	1638.51	1633.84	1572.36	1587.44	1572.15	3098.82	2276.46	2423.66	2497.65	2986.75	2758.75	2287.31	2148.42	2104.11	2436.81	1831	1524.82	1483.15	2071.43	1878.03	2227.24	2330.8	1711.29	1734.96	2110.99	1504.6	1204.82	1433.89	1488.75	2192.84
Mapk8	694.71	667.77	575.34	664.92	694.35	505.35	611.23	635.01	594.44	549.41	645.88	698.25	530.11	529.58	595.89	717.91	646.19	630.88	605.51	578.69	442.54	944.48	873.08	1269.74	1105.69	1104.12	1576.1	2174.82	532.13	1203.88	1581.93	597.62	516	526.07	907.45	683.6	700.29	594.08	559.91	636.73	479.1	337.06	419.52	599.14	668.99	568.01
Mapkapk2	1222.49	1244.87	1032.08	1107.01	1256.67	1006.75	1068.28	684.5	1089.27	1096.83	1183.9	1157.63	1212.88	1189.96	710.81	711.36	1093.17	1020.85	841.06	1055.13	940.9	766.87	773.47	746.4	747.86	1276.29	967	691.01	1022.99	653.74	559.27	1478.15	1229.75	1112.99	1132.96	1168.84	1183.83	1209.72	916.98	1178.97	1096.74	977.14	1083.47	1328.63	745.11	1072.27
Marco	19.87	20.35	16.46	16.66	24.33	15.86	25.96	17.63	13.32	27.74	64.71	18.19	25.22	23.09	22.72	19.51	17.93	16.59	21.59	16.35	22.69	110.75	18.62	16.86	21.06	29.11	35.56	10.37	86.79	67.87	127.83	22.19	21.74	22.24	17.12	22.02	19.87	19.05	19.1	11.93	12.48	19.03	8.24	11.68	11.23	14.08
Masp1	240.85	257.17	254.94	198.62	220.45	211.79	224.61	176.48	157.45	295.68	227.14	245.77	163.75	143.56	266.73	325.13	611.33	290.99	399.57	840.1	87.71	183.88	424.82	549.08	450.86	711.13	848.85	691.01	472.37	314.37	295.61	544.21	346.83	524.81	231.91	118.38	215.88	149.72	651	194.51	400.83	118.29	1136.34	1321.89	338.15	171.95
Masp2	19.87	20.35	16.46	16.66	24.33	15.86	25.96	17.63	13.32	27.74	15.18	93.02	25.22	23.09	22.72	19.51	17.93	16.59	28.36	16.35	22.69	64.78	190.44	257.38	243.32	587.62	516.19	466.03	27.03	153.61	111.85	22.19	21.74	22.24	17.12	22.02	23.69	19.05	19.1	11.93	12.48	19.03	8.24	11.68	11.23	58.93
Mavs	491.26	442.85	494.47	484.1	558.78	510.27	477.4	315.03	475.55	464.84	444.12	524.84	428.81	409.95	270.99	285.85	383.48	418.6	423	337.3	360.15	626.87	1593.82	1973.25	1796.3	2769.67	3161.38	2774.77	465.25	821.64	974.73	501.62	454.2	527.34	398.33	436.18	418.6	522.21	484.6	434.89	438.91	466.69	512.26	465.11	332.3	462.72
Mbl2	19.87	20.35	16.46	16.66	68.37	15.86	25.96	17.63	13.32	27.74	25.38	56.27	25.22	23.09	22.72	19.51	17.93	16.59	39.46	16.35	22.69	282.09	536.16	746.4	719.24	1242.61	1396.01	1708.79	27.03	600.15	854.88	22.19	21.74	22.24	17.12	22.02	28.08	79.05	19.1	11.93	12.48	19.03	8.24	11.68	11.23	43.47
Mcam	847.74	592.8	840.3	511.86	690.81	691.53	726.28	801.6	806.51	1105.49	694.1	725.81	487.09	488.11	709.39	861.92	1536.41	995.81	993.98	1399.81	664.47	1527.47	1640.69	2011.86	1914.39	1755.37	1772.25	1269.54	1785.61	1085.99	1422.14	724.14	366.14	810.03	847.87	147.17	683.62	183.25	986.21	472.51	498.13	367.04	1268.09	1367.79	1015.92	455.96
Mef2c	250.41	245.84	193.32	330.32	269.96	218.69	281.75	315.03	240.99	338.97	305.81	252.66	184.57	280.74	370.3	429.87	693.5	336.31	494.52	690.42	393.37	725.08	1004.92	935.15	948.25	961.9	1243.44	1564.16	635.99	960.96	1150.5	193.27	101.19	169.86	269.82	635.61	301	487.48	432.38	507.37	255.94	165.29	410.85	378.82	368.89	299.46
Mefv	25.21	30.51	31.58	29.19	74.27	19.7	25.96	70.92	36.42	85.24	87.56	96.47	44.41	46.26	72.36	194.21	252.75	201.55	205.95	287.76	191.37	580.9	1494.2	1844.56	1438.47	2058.54	2405.45	1746.28	277.44	689.46	886.84	22.19	130.54	22.24	48.25	22.02	77.23	47.91	19.1	61.47	15.86	52.67	49.41	85.68	133.21	89.84
Mertk	515.6	355.68	384.33	475.55	443.25	336.9	355.31	290.29	318.11	275.04	303.27	424.92	269.22	277.55	249.71	255.3	580.2	360.16	392.17	625.07	1245.22	1272.54	955.12	887.96	808.69	1077.93	1066.79	1065.98	964.65	1050.27	1246.37	308.98	128.23	368.89	187.1	187.7	182.53	286.26	391.08	193.59	197.77	274.67	328.51	313.34	311.8	319.75
Mfge8	816.44	712.23	663.92	876.36	753.29	676.75	640.19	570.69	684.41	676.61	833.68	731.56	795.17	765.66	458.27	462.6	550.32	473.46	548.79	653.53	740.22	524.48	410.17	390.36	497.38	497.79	412.95	283.91	734.16	364.38	279.63	1087.79	580.11	784.67	705.58	1165.64	1001.29	899.5	865.97	1011.07	922.23	615.78	487.99	853.72	572.37	918.67
Mif	16654	14089.4	12141.5	10736.2	15337	13683.8	13663.9	10511.6	13505	9130.26	14824.8	14337.1	16189.2	13687.8	9003.62	6009.47	5368.73	7516.87	7198.34	4241.6	4503.81	6383.61	5698.48	5319.19	5571.4	5831.28	5430.32	5538.83	7684.51	6205.15	5856.34	10011.4	11446.2	14343.4	19902.9	17276.6	16570.9	26053.2	14449.4	13524.6	11794.5	10610	6062.22	7520.72	3970	12888.5
Mill2	19.87	23.54	20.03	18.51	48.33	15.86	25.96	98.96	19.28	35.3	22.84	59.72	25.22	23.09	113.5	172.38	107.08	96.6	106.06	79.06	122.26	275.82	427.75	510.47	418.66	729.85	711.2	551.74	122.36	346.52	431.44	22.19	21.74	22.24	23.14	22.02	34.22	29.94	19.1	12.84	12.48	19.03	15.6	21.42	162.49	42.5
Mme	19.87	20.35	16.46	16.66	51.87	15.86	25.96	17.63	13.32	27.74	31.72	56.27	25.22	23.09	42.56	48.01	51.05	33.39	129.49	73.79	152.83	257.02	1089.89	1346.96	1094.96	1609.4	1602.48	1258.83	66.87	446.54	599.22	22.19	21.74	22.24	17.12	22.02	20.18	44.32	19.1	11.93	12.48	19.03	8.24	11.68	62.95	47.33
Mmp9	679.06	356.55	325.8	526.1	319.47	300.45	402.27	214.42	263.48	193.79	265.2	725.81	202.61	258.41	52.5	74.19	104.59	34.59	451.36	91.7	817.3	401.2	867.22	652.03	805.12	1309.98	1240	1408.81	583.35	878.79	487.36	525.78	21.74	153.39	261.45	26.66	382.62	140.14	371.65	444.98	104.7	42.94	244.43	479.19	196.16	679.1
Mnx1	19.87	27.02	16.46	16.66	54.23	15.86	25.96	17.63	17.14	27.74	34.26	37.9	25.22	23.09	22.72	19.51	17.93	28.62	67.83	16.35	22.69	394.93	1031.29	1557.15	1173.68	1583.2	1983.32	2040.9	68.29	685.89	1022.66	22.19	21.74	22.24	17.12	22.02	19.87	29.94	19.1	11.93	12.48	19.03	8.24	11.68	11.23	20.29
Mpo	19.87	20.35	16.46	16.66	24.33	15.86	25.96	17.63	13.32	27.74	15.18	95.32	25.22	23.09	22.72	19.51	17.93	22.66	21.59	33.73	22.69	58.51	275.4	295.99	232.59	782.24	598.78	407.11	38.42	185.76	111.85	22.19	21.74	22.24	17.12	22.02	28.08	19.05	19.1	11.93	12.48	19.03	8.24	11.68	11.23	57.96
Mpped1	19.87	20.35	16.46	16.66	24.33	15.86	25.96	17.63	13.32	27.74	15.18	44.79	25.22	23.09	22.72	19.51	17.93	16.59	21.59	16.35	22.69	25.68	70.32	111.53	103.77	239.54	223.68	166.06	8.24	57.16	10.01	22.19	21.74	22.24	17.12	22.02	19.87	19.05	19.1	11.93	12.48	19.03	8.24	11.68	11.23	46.37
Mr1	196.5	248.45	194.86	234.93	287.64	188.15	177.66	184.73	247.42	258.39	251.25	218.2	199.83	223.32	164.58	211.66	211.66	206.32	231.85	260.36	268.45	691.64	752.96	956.6	962.56	1474.66	1827.31	2715.85	338.63	1136	1805.64	136.69	306.66	185.08	161.5	178.1	169.37	233.56	309.71	177.07	155.47	144.22	155.15	197.06	146.39	212.52
Mrc1	515.6	406.24	529.13	819.4	424.39	513.23	450.79	880.77	407	444.19	253.78	405.4	235.91	253.63	995.99	861.92	1461.71	456.76	984.11	1225.89	1520.32	4469.57	1880.94	3221.54	3102.38	2197.02	2519.01	2865.84	3564.1	3508.03	4034.72	883.71	179.21	841.72	765.15	1032.33	447.55	287.46	829.53	293.6	926.46	273.05	2346.36	1350.66	1803.48	291.73
Ms4a1	19.87	20.35	16.46	16.66	50.69	15.86	25.96	17.63	13.32	27.74	15.18	57.42	25.22	23.09	22.72	19.51	17.93	20.27	54.26	22.14	58.47	110.75	653.35	583.4	547.48	1208.92	1110.38	685.66	14.23	192.91	239.69	22.19	21.74	22.24	17.12	22.02	21.06	28.75	19.1	11.93	12.48	19.03	8.24	11.68	11.23	49.27
Ms4a2	19.87	20.35	16.46	16.66	24.33	15.86	25.96	17.63	13.32	27.74	15.18	18.19	25.22	23.09	22.72	19.51	24.9	16.59	21.59	22.14	22.69	25.68	18.62	16.86	21.06	29.11	17.11	10.37	24.19	15.26	10.01	22.19	21.74	22.24	17.12	22.02	19.87	19.05	19.1	11.93	12.48	19.03	8.24	11.68	11.23	14.08
Msln	1046.85	653.82	701.66	821.54	773.34	667.89	852.28	446.98	603.01	344.97	610.35	672.99	517.62	464.18	242.61	318.58	235.32	348.24	316.94	164.44	22.69	25.68	18.62	16.86	21.06	29.11	26.38	10.37	229.07	15.26	10.01	745.12	1884.02	842.99	295.43	941.68	509.86	905.49	332.79	1076.21	140.66	456.16	622.34	804.76	139.07	261.79
Msr1	331.27	282.45	292.68	348.12	271.14	305.38	266.09	364.52	323.46	436.87	398.44	304.34	352.48	301.48	412.87	536.79	682.3	505.66	706.64	678.83	898.37	1253.74	1640.69	1917.48	1721.16	2144.62	2556.86	2453.37	1114.05	1228.88	1454.1	355.39	335.25	277.61	481.05	311.41	299.25	222.78	229.55	487.18	357.47	337.06	425.59	548.95	696.8	289.8
Mst1r	34.78	32.26	29.27	46.27	57.76	27.58	32.09	42.88	39.63	35.96	48.22	86.13	43.02	23.09	39.73	48.01	141.94	75.13	72.76	127.54	66.45	135.82	316.42	253.09	282.68	756.04	622.87	444.61	86.79	189.33	231.7	24.79	23.95	32.96	17.73	22.02	37.74	19.05	43.72	46.79	23.27	19.03	39.87	55.08	95.15	66.65
Muc1	63.47	97.64	82.41	113.9	75.45	66.99	82.96	79.17	66.41	96.56	72.33	107.95	65.22	89.33	66.68	89.47	83.42	96.6	81.39	59.03	38.54	56.42	93.75	115.82	118.08	29.11	65.38	69.64	44.11	71.45	95.87	157.03	77.25	86.2	105.37	93.85	112.33	138.94	77.73	87.16	68.74	81.83	105.75	103.43	89.3	87.91
Mx1	19.87	20.35	16.46	16.66	24.33	15.86	25.96	17.63	13.32	27.74	15.18	18.19	25.22	23.09	22.72	19.51	17.93	16.59	21.59	16.35	22.69	25.68	18.62	16.86	21.06	29.11	17.11	10.37	8.24	15.26	10.01	22.19	21.74	22.24	17.12	22.02	19.87	19.05	19.1	11.93	12.48	19.03	8.24	11.68	11.23	14.08
Mx2	69.56	43.59	108.6	19.22	146.18	33.49	30.52	189.68	111.39	242.41	139.58	130.92	149.87	73.38	275.24	576.07	486.82	608.22	389.7	445.87	474.43	459.7	896.52	922.28	941.09	1302.49	1537.1	1130.26	200.61	521.56	559.27	22.19	127.45	22.24	78.78	22.02	82.49	58.69	19.1	101.84	14.81	362.98	30.34	54.47	667.52	104.33
Myc	1643.31	1588.34	1681.36	1355.47	1392.24	1644.1	1709.25	1065.51	1715.84	1491.08	1562.04	1480.34	1386.34	1426.04	770.4	676.45	953.72	1135.34	839.83	790.56	503.67	342.69	398.45	398.94	497.38	475.34	457.69	449.96	822.38	482.27	391.49	1375.79	1502.42	1318.35	1573.64	1484.51	1870.08	1297.15	1246.12	1656.06	1598.05	1545.92	1372.97	1309.65	938.34	1594.88
Myd88	256.5	268.5	266.49	301.85	325.37	264.99	279.4	240.81	293.47	442.86	387.02	322.71	420.48	363.69	290.85	412.41	542.85	530.7	483.42	570.26	381.41	353.14	421.89	480.44	322.05	714.87	585.02	498.17	423.99	289.36	247.68	294.99	670.49	327.05	253.08	332.73	315.92	325.78	285.42	323.87	280.27	428.61	100.55	333.53	282.53	259.86
Ncam1	835.57	666.02	653.13	901.98	617.73	619.62	734.1	694.39	703.69	560.74	546.9	654.61	435.75	540.75	568.93	434.24	709.69	378.05	689.37	796.88	458.49	1287.17	1098.68	1166.79	1270.29	1811.51	1470.57	1103.48	1246.37	1118.14	998.69	680.27	217.06	528.61	526.84	172.77	491.43	398.85	687.43	268.82	486.5	271.43	634.48	616.27	401.1	543.86
Ncf4	176.5	102	215.66	110.35	163.86	160.57	132.26	494.82	154.23	420.22	267.74	147	262.28	197.8	559	665.54	816.76	660.69	448.89	848.53	760.16	1174.33	700.22	600.55	579.68	306.91	352.16	471.39	883.56	1060.98	918.8	85.83	448.8	215.5	249.64	70.39	155.33	34.73	83.8	293.6	106.82	301.41	293.84	356.79	1140.35	104.33
Ncr1	19.87	20.35	18.48	16.66	51.87	15.86	25.96	37.94	20.35	50.61	29.19	53.98	25.22	23.09	35.47	76.37	144.43	103.76	130.72	39	59.8	334.33	1151.42	1492.81	1409.85	1946.25	2172.59	1580.23	83.94	460.83	447.41	22.19	124.37	22.24	17.12	22.02	37.74	50.31	19.1	29.36	12.48	42.94	9.53	12.85	147.85	50.23
Nefl	158.25	117.69	122.46	195.77	156.79	210.81	140.87	229.27	179.94	247.07	210.64	252.66	194.28	307.86	405.77	189.84	364.8	366.12	245.41	145.46	22.69	79.4	190.44	137.27	125.24	209.6	130.77	182.13	118.09	114.31	10.01	71.21	348.38	22.24	608.09	361.53	372.96	535.39	26.72	132.12	104.7	70.49	108.35	34.27	29.28	374.81
Nfatc1	175.63	113.33	134.79	208.59	146.18	119.2	144	117.11	122.1	187.8	180.19	173.41	152.65	143.56	148.97	183.3	399.67	275.49	196.08	445.87	418.62	305.08	254.89	235.93	232.59	149.71	127.33	171.41	354.28	307.22	351.54	205.35	137.5	100.14	97.49	63.99	115.84	192.84	166.39	142.21	170.27	119.91	236.63	213.58	276.67	152.63
Nfatc2	39.13	34	40.05	30.61	50.69	19.7	35.22	41.23	40.7	79.25	48.22	53.98	41.63	44.66	45.4	89.47	210.42	151.46	124.56	266.68	245.86	307.17	410.17	308.86	325.62	348.08	345.27	332.12	248.99	250.06	335.56	32.42	45.57	22.24	29.05	22.02	28.96	19.05	42.51	35.78	20.09	64.82	79.74	74.05	131.75	42.5
Nfatc3	461.69	523.06	442.1	480.54	496.3	379.26	489.92	374.41	489.48	415.56	400.98	415.74	278.93	433.87	259.64	294.58	301.31	337.5	297.21	329.93	348.18	330.15	580.1	802.17	790.8	1018.04	1334.07	1226.68	318.71	553.71	631.17	531.5	495.92	446.21	360.91	278.35	451.94	433.58	330.36	382.59	537.26	384.05	416.05	443.08	240.07	368.05
Nfatc4	1357.26	1410.51	1152.23	1991.91	1387.52	1060.93	1220.9	948.4	1081.77	1205.38	1196.59	1390.76	1389.12	1303.22	703.72	870.65	1184.06	964.8	887.92	1572.68	303	409.55	272.47	424.68	493.8	378.02	316.6	374.97	746.97	389.38	327.57	1462.89	513.68	1081.3	517.49	653.74	633.6	1178.57	1366.36	1109.24	639.85	689.51	1222.15	1457.14	1004.21	971.81
Nfkb1	1157.28	1130.67	1083.68	1215.93	1151.75	994.93	1150.46	910.46	1051.78	1284.63	1202.93	1072.64	971.41	1146.9	881.07	949.21	1266.23	1085.25	1074.14	1172.13	741.55	1094.93	1330.13	1557.15	1431.32	1875.14	1834.2	1382.03	1368.73	1043.12	1238.38	1307.77	1298.5	1275.25	1336.31	1082.45	1339.15	1024.07	954.63	1300.08	882.05	1551.59	1352.17	1308.43	957.37	1133.13
Nfkb2	1044.24	843.86	810.26	880.63	848.78	911.2	880.45	872.53	917.9	1071.52	1122.99	939.42	1057.45	1140.52	871.14	1010.31	1297.36	1248.64	977.95	1260.68	689.72	940.3	755.89	729.24	765.75	452.88	433.6	551.74	1122.58	882.37	838.9	908.51	1387.33	1095.25	1667.68	960.88	1549.77	846.8	714.15	1347.79	882.05	1361.19	1109.47	1310.27	1478.5	1273.2
Nfkbia	240.85	233.63	147.88	199.33	252.28	156.63	187.05	174.84	161.73	225.09	282.97	258.4	206.77	299.88	170.25	261.85	361.07	342.27	281.18	363.66	320.28	298.81	322.28	291.7	250.48	348.08	242.04	289.26	415.46	375.1	263.66	253.03	325.2	205.36	564.76	353	384.37	398.85	151.82	320.2	310.94	222	203.69	312.11	231.29	282.07
Nlrc5	281.71	229.27	305	257	301.79	173.37	188.61	623.47	448.78	925.01	974.53	424.92	464.89	475.35	629.94	1379.08	1858.89	1654.12	1220.89	1681.25	1068.47	1249.56	1857.5	1926.06	2050.36	2664.87	2614.22	1810.57	1017.3	1082.42	966.74	33.7	1347.93	147.05	246.68	86.38	260.63	166.49	105.67	1059.7	141.72	1349.85	154.29	542.22	1381.89	341.97
Nlrp3	40	47.07	42.36	28.48	83.7	18.72	25.96	95.66	50.34	73.26	86.29	102.21	51.35	23.09	122.02	285.85	342.39	292.18	210.88	375.25	122.26	637.32	1183.64	1617.21	1606.65	1792.8	2332.03	2024.83	283.14	743.05	1214.41	29.25	63.34	38.03	136.88	22.02	49.14	79.05	19.1	54.13	24.32	58.34	83.21	99.14	289.85	74.38
Nod1	66.95	40.97	69.32	54.82	81.34	35.46	46.96	277.1	88.9	261.05	199.22	128.63	98.53	108.47	398.68	613.17	1131.77	602.26	493.29	969.75	1384.76	1331.05	1069.38	930.86	898.15	516.51	703.17	760.65	889.25	1175.3	1270.34	57.85	233.28	81.13	159.04	42.66	70.2	63.48	80.16	220.2	98.36	208.23	171.62	231.94	816.84	114.96
Nod2	19.87	20.35	16.46	16.66	24.33	15.86	25.96	17.63	18.21	27.74	15.18	78.09	25.22	23.09	22.72	50.19	58.52	63.21	43.16	63.24	59.8	25.68	84.96	94.37	21.06	198.37	123.89	144.63	72.56	67.87	87.89	22.19	34.76	22.24	17.12	22.02	23.69	19.05	19.1	16.51	12.48	25.12	16.47	24.48	36.6	54.1
Nos2	19.87	21.79	19.26	16.66	45.98	18.72	25.96	37.94	37.49	33.3	87.56	74.65	41.63	23.09	22.72	58.92	57.27	44.13	66.59	53.76	43.86	127.46	401.38	390.36	400.77	651.25	617.13	691.01	147.97	371.52	487.36	22.19	23.95	29.16	52.19	22.02	38.61	47.91	19.1	69.73	27.5	25.12	24.27	29.99	26.35	68.59
Notch1	288.67	305.12	345.82	311.1	282.93	232.48	286.44	450.28	345.95	537.43	420.01	343.38	276.16	298.29	471.04	595.71	702.22	578.4	579.62	718.88	1803.38	1101.2	993.21	1111.02	944.67	1560.75	1607.07	1173.12	850.83	975.25	926.79	188.19	551.53	206.63	319.06	137.57	314.17	203.62	208.9	349.56	218.92	448.06	265.23	462.66	456.73	273.38
Nrp1	1147.71	1202.16	1401.01	1196.71	1088.09	1240.22	1424.38	938.5	1141.75	1218.7	880.63	1235.72	936.72	847.01	665.41	824.83	1481.63	1050.67	1030.98	1600.09	1677.13	1625.68	1643.62	1587.18	1749.78	1804.03	2033.79	1858.78	1698.82	1378.92	1605.9	1807.48	638.05	1750.62	1129.51	412.72	1047.8	311.41	2161.89	707.38	698.02	719.49	3277.27	3059.94	1179.87	786.33
Nt5e	153.9	165.63	113.22	178.69	154.43	155.64	158.09	122.05	147.81	172.48	199.22	142.41	123.51	170.68	140.46	168.02	189.25	129.99	193.62	221.36	195.36	290.45	506.86	785.01	669.14	748.56	1081.71	1140.98	241.88	357.23	543.29	481.27	43.26	225.64	580.02	87.45	267.66	82.64	168.82	403.69	497.08	110.19	176.82	296.2	106.86	204.79
Nup107	1079.02	1038.27	1005.12	1229.46	1085.73	1160.43	1072.2	745.52	977.88	877.73	949.15	1097.91	893.7	966.65	625.69	501.88	601.37	727.48	672.11	548.12	378.75	591.35	1107.47	1389.85	1259.56	1852.68	2428.39	1799.85	563.43	903.8	1094.57	755.29	798.72	1064.82	862.64	719.86	852.11	930.64	999.57	731.24	647.26	861.28	609.34	739.28	494.79	832.7
Oas2	111.29	72.36	235.68	54.82	156.79	69.94	65.74	364.52	238.85	650.64	249.98	172.27	251.18	183.44	461.11	929.57	1368.33	1858.05	796.66	1415.62	909	785.68	673.86	557.66	518.85	666.22	799.52	894.57	613.22	957.39	814.93	22.19	887.55	41.83	178.24	26.66	140.41	93.42	30.36	184.41	16.92	903.41	74.54	102.81	938.34	108.19
Oas3	19.87	20.35	39.28	16.66	24.33	15.86	25.96	85.77	33.2	120.54	60.91	72.35	72.16	51.04	131.95	216.03	225.36	242.1	138.12	259.3	308.32	305.08	134.77	102.95	96.61	145.97	164.03	171.41	179.27	357.23	127.83	22.19	95.78	22.24	35.94	22.02	30.71	19.05	19.1	65.14	12.48	184.73	18.2	25.7	168.34	55.06
Oasl1	117.38	76.71	157.12	44.85	113.17	58.12	60.26	354.62	141.38	448.85	262.67	134.37	215.1	177.06	438.41	652.44	764.47	884.9	517.95	830.61	1218.65	911.05	465.84	274.54	289.84	228.31	407.22	385.68	470.95	839.5	455.4	24.79	315.93	55.78	171.84	39.46	93.02	69.47	19.1	163.31	37.02	564.73	105.75	102.2	914.92	121.72
Osm	20.87	26.15	26.19	16.66	24.33	21.67	25.96	17.63	22.49	29.97	29.19	67.76	25.22	23.09	35.47	19.51	62.25	65.59	51.8	51.65	47.84	64.78	152.35	205.9	175.34	430.42	329.21	230.34	99.6	103.6	159.79	24.79	35.53	22.24	83.21	30.93	35.98	19.05	19.1	21.1	15.86	19.45	28.6	32.44	46.84	45.4
Pax5	19.87	20.35	16.46	16.66	24.33	15.86	25.96	17.63	17.14	27.74	15.18	51.68	25.22	23.09	22.72	19.51	17.93	22.66	29.6	16.35	22.69	125.37	459.98	420.39	357.83	651.25	621.72	498.17	44.11	275.07	247.68	22.19	21.74	22.24	17.12	22.02	22.82	19.05	19.1	11.93	12.48	19.03	8.24	11.68	11.23	50.23
Pdcd1	19.87	20.35	16.46	16.66	30.65	15.86	25.96	130.3	22.49	73.92	93.9	72.35	25.22	43.07	112.08	303.31	390.95	296.95	239.25	323.6	291.04	528.66	1210.01	1141.05	937.51	1500.86	1529.07	1173.12	276.02	550.14	735.04	22.19	82.65	22.24	42.34	22.02	43	28.75	19.1	38.53	12.48	65.63	16.47	93.02	510.89	61.82
Pdcd1lg2	28.69	27.02	23.88	27.76	68.37	29.55	32.09	52.78	43.91	66.6	79.94	101.06	38.86	46.26	90.8	111.29	136.96	112.1	170.19	96.98	70.43	382.39	1526.43	1866.01	1388.38	1961.23	2161.12	1414.17	95.33	607.3	950.76	46.41	37.85	30.42	32.99	114.11	90.39	136.54	26.72	124.78	48.65	156.37	14.74	31.21	65.87	130.41
Pdgfc	2308.47	2277.03	2014.86	2438.28	2012.32	2175.06	2242.22	1614.75	2027.52	1547.68	1688.93	2030.44	1923.39	1802.49	925.05	925.21	822.99	1042.32	1161.7	979.24	369.45	946.57	2015.71	2513.75	2347.36	3031.66	3360.97	2351.59	768.31	889.51	1070.6	2309.1	500.55	1550.33	889.73	446.85	1217.17	820.45	2793.45	708.3	671.58	853.98	1303.63	1602.18	1004.21	940.89
Pdgfrb	144.33	123.79	108.6	138.82	139.11	101.46	118.18	168.24	100.68	223.1	125.62	174.56	151.26	116.44	249.71	432.05	358.58	249.25	316.94	460.63	257.82	522.39	272.47	420.39	472.33	258.25	217.95	235.69	325.82	296.5	279.63	167.21	94.24	136.91	175.78	61.85	125.49	82.64	153.03	116.52	163.93	75.35	259.17	305.38	247.39	130.41
Pecam1	454.74	374.86	506.8	330.32	483.33	344.78	411.66	382.66	455.2	878.4	545.63	445.59	367.75	494.49	377.4	565.16	1425.6	757.29	765.83	1516.82	1125.62	1203.59	679.72	827.91	930.36	426.68	463.42	364.26	1710.2	768.05	798.96	359.21	567.75	485.51	601.19	175.97	553.74	200.02	559.91	470.67	328.92	328.95	858.97	988.36	544.56	344.87
Pik3cd	43.47	39.23	62.39	34.88	87.24	47.28	57.13	141.85	62.12	175.15	131.97	128.63	81.88	67	151.81	253.12	398.42	302.92	236.78	453.25	572.78	687.47	858.43	1106.73	930.36	1777.83	1920.23	2169.46	482.33	1303.9	1342.24	39.42	271.13	68.45	91.09	34.13	82.49	64.68	40.08	117.44	66.63	144.22	158.62	158.5	326.44	85.97
Pik3cg	68.69	63.64	88.57	81.16	80.16	83.73	70.44	136.9	79.26	183.8	121.82	71.2	105.47	76.57	207.14	211.66	302.55	232.55	218.28	313.06	260.47	346.87	190.44	253.09	275.53	119.77	128.47	101.78	374.19	271.5	311.59	83.92	191.57	112.82	100.94	38.39	84.25	40.72	64.37	115.6	75.09	117.48	276.5	176.86	266.42	54.1
Pin1	26.08	37.49	28.5	46.27	73.09	23.64	49.31	41.23	31.06	29.97	46.95	98.77	25.22	23.09	36.89	69.83	78.44	114.49	181.28	62.19	120.93	664.48	1772.54	2106.23	1878.6	2949.32	3412.59	3380.08	66.87	885.94	1278.33	24.79	28.58	22.24	24.13	25.59	50.02	62.28	24.29	24.77	29.61	19.03	25.14	25.09	51.24	85.97
Pla2g1b	19.87	20.35	16.46	16.66	24.33	15.86	25.96	17.63	13.32	27.74	15.18	35.6	25.22	23.09	22.72	19.51	17.93	16.59	21.59	16.35	22.69	25.68	146.49	163.01	128.82	355.57	312.01	267.84	8.24	15.26	10.01	22.19	21.74	22.24	17.12	22.02	19.87	19.05	19.1	11.93	12.48	19.03	8.24	11.68	11.23	29.95
Pla2g6	109.55	117.69	110.14	135.97	81.34	104.42	106.44	77.52	125.31	103.89	116.74	151.59	109.63	116.44	87.96	76.37	110.81	95.41	108.52	127.54	152.83	129.55	149.42	115.82	121.66	160.94	121.59	117.85	139.43	125.03	119.84	114.44	91.15	134.37	76.81	73.59	145.67	57.49	89.88	111.93	67.69	102.9	183.76	137.09	86.37	153.6
Plau	3312.71	2769.58	3971.95	3356.64	2501.55	4435.83	2594.4	3303.73	3892.25	3263.85	3302.99	2880.29	3220.92	3217.37	2956.75	2753.8	2002.07	2534.25	3316.14	1941.61	1558.86	3038.22	3096.81	2771.13	2078.99	2451.53	2547.69	2533.72	3347.84	2754.27	2269.03	2651.14	2900.56	5878.08	4616.04	1196.56	3286.46	1317.51	4119.74	3311.21	927.52	1703.11	2618.53	4363.47	2321.69	4149.98
Plaur	1481.59	1176.87	1256.98	1296.38	1208.34	1318.04	1332.03	1553.72	1440.58	1905.97	2480.73	1401.1	2137.1	2212.44	2020.35	2075.17	2420.41	2090.6	2077.99	2203.02	768.13	2632.85	2045.01	2535.2	2422.5	2657.39	2972.11	3278.3	3169.99	2932.89	2588.61	1551.9	1277.64	758.05	2201.91	4488.72	1997.32	3286.59	1084.59	2694.65	1490.17	1674.75	1223.89	1452.86	1226.72	2341.61
Pmch	19.87	20.35	16.46	16.66	37.72	15.86	25.96	17.63	13.32	27.74	15.18	33.3	25.22	23.09	22.72	19.51	17.93	16.59	33.3	16.35	22.69	106.57	284.19	566.24	472.33	793.47	1010.59	787.44	12.81	275.07	327.57	22.19	21.74	22.24	17.12	29.86	21.94	43.12	19.1	11.93	12.48	19.03	8.24	11.68	11.23	32.84
Pml	700.8	711.36	904.22	654.24	706.14	645.23	628.45	692.74	882.56	1141.45	942.81	714.33	757.7	716.21	539.14	709.18	1062.04	1075.71	723.9	1059.35	1072.46	566.27	512.72	484.73	483.07	464.11	596.49	482.1	783.96	671.6	463.39	494.62	1099.97	640.16	566.73	383.92	544.09	477.9	489.46	788.12	378.62	1340.93	544.33	567.92	695.34	644.33
Pnma1	19.87	20.35	16.46	16.66	38.9	15.86	25.96	17.63	13.32	27.74	15.18	45.94	25.22	23.09	22.72	19.51	17.93	16.59	21.59	16.35	22.69	68.96	143.56	171.59	161.02	392.99	407.22	353.54	25.61	139.32	159.79	22.19	21.74	22.24	17.12	22.02	19.87	39.53	19.1	11.93	12.48	19.03	8.24	11.68	11.23	43.47
Pou2af1	19.87	31.38	16.46	16.66	77.81	15.86	25.96	31.34	19.28	27.74	35.53	67.76	25.22	23.09	22.72	87.28	39.84	21.47	55.5	16.35	82.39	495.23	591.82	797.88	855.21	1261.32	1635.75	2389.09	49.8	760.91	1166.47	22.19	21.74	22.24	17.12	22.02	22.82	45.51	19.1	11.93	12.48	19.03	8.24	11.68	11.23	40.57
Pou2f2	37.39	28.77	45.44	26.34	38.9	15.86	26.61	123.7	52.48	213.77	128.16	52.83	52.73	74.97	228.42	279.31	591.41	531.89	309.54	454.31	507.66	631.05	401.38	364.62	375.72	303.17	279.89	176.77	418.3	653.74	535.3	22.19	271.9	35.49	83.21	22.02	50.02	19.05	19.1	85.33	19.04	139.36	117.88	77.72	341.08	25.12
Pparg	19.87	20.35	16.46	16.66	33.01	15.86	25.96	17.63	13.32	27.74	22.84	52.83	25.22	23.09	73.78	74.19	92.13	90.64	106.06	37.95	126.25	221.49	480.49	553.37	447.29	991.84	999.11	766.01	96.75	257.21	247.68	22.19	30.9	22.24	28.07	22.02	19.87	33.54	19.1	13.76	12.48	19.03	8.24	13.46	169.81	32.84
Ppbp	49.56	34	26.96	34.17	96.67	35.46	39.91	47.83	35.35	31.3	40.61	91.88	37.47	23.09	22.72	19.51	46.07	33.39	102.36	28.46	22.69	499.41	1303.77	1998.99	1717.58	2414.1	2930.81	2774.77	113.82	757.34	1246.37	45.78	21.74	22.24	91.58	63.99	64.06	86.24	31.58	26.61	133.26	28.36	20.8	22.03	26.35	62.79
Prdm1	1132.06	756.69	425.92	402.94	737.97	329.02	601.06	319.98	466.98	338.97	669.99	641.98	227.59	505.65	248.29	170.2	315	331.54	287.34	348.9	370.78	156.72	219.74	210.19	261.22	572.65	507.01	364.26	261.79	228.63	239.69	598.89	322.11	792.28	860.18	262.35	823.15	251.53	465.17	896.38	386.03	276.29	266.97	498.77	185.91	921.57
Prf1	19.87	20.35	16.46	16.66	24.33	15.86	25.96	57.73	13.32	64.6	85.02	25.27	25.22	23.09	48.24	74.19	180.53	75.13	76.46	150.73	187.38	123.28	140.63	154.43	114.51	183.4	180.09	182.13	125.21	239.35	167.78	22.19	145.99	22.24	32.5	22.02	34.22	19.05	19.1	66.06	12.48	111.81	8.24	26.93	90.76	42.5
Prg2	19.87	20.35	16.46	16.66	35.37	15.86	25.96	17.63	16.07	27.74	26.65	64.31	25.22	23.09	22.72	19.51	23.66	29.81	107.29	16.35	106.32	371.94	1224.66	1595.76	1320.39	2088.48	2348.09	1735.57	51.22	639.45	862.87	22.19	21.74	22.24	17.12	22.02	21.06	28.75	19.1	11.93	12.48	19.03	8.24	11.68	11.23	23.18
Prkcd	765.14	681.72	764.04	706.92	737.97	691.53	716.89	890.67	717.61	1016.25	871.75	794.72	753.54	749.71	947.75	1025.58	1496.57	1199.74	981.65	1720.25	2334.96	3220.01	1804.76	1501.38	1613.81	1369.86	1500.39	1526.66	2573.84	2829.29	2604.59	609.06	1032.77	822.7	918.78	475.64	649.39	401.24	685	915.65	433.62	785.11	1051.4	1097.29	1222.33	744.79
Prkce	115.64	133.38	104.75	117.46	128.5	87.67	111.92	102.26	132.81	159.16	101.51	145.85	90.2	118.04	102.15	106.92	136.96	113.3	136.89	140.19	122.26	137.91	357.44	295.99	379.3	651.25	516.19	401.75	139.43	178.62	135.82	130.97	155.26	90	81.24	52.26	90.39	146.12	81.37	103.68	77.21	96.42	125.68	126.07	81.98	130.41
Psen1	436.48	541.36	557.63	578.78	590.61	473.82	514.97	366.16	538.74	596.7	633.19	520.24	580.07	615.72	357.53	394.96	630	602.26	515.49	678.83	714.97	608.06	782.26	887.96	694.19	1351.15	1197.56	926.71	709.97	492.98	519.32	593.17	797.17	571.71	551.46	635.61	552.86	766.55	573.27	648.66	555.24	555.82	504.46	564.25	427.45	513.92
Psen2	71.3	64.51	76.25	77.6	99.02	72.9	62.61	97.31	81.4	199.79	115.47	124.03	137.39	110.06	127.69	220.39	404.65	276.68	252.81	415.31	566.13	428.36	562.52	583.4	508.12	722.36	677.93	680.3	389.85	500.13	575.25	45.14	180.75	67.19	92.57	68.25	71.08	70.67	65.59	136.71	62.4	163.67	156.02	145.65	212.26	92.74
Psma2	2582.35	2534.2	2745.79	2443.26	2936.55	2562.2	2567.8	3557.73	2650.88	2982.82	3240.82	2510.49	3098.8	2461.28	4121.58	4163.42	3392.81	3723.25	3941.39	3097.93	2881.16	2839.71	2956.18	3260.15	3442.32	3615.54	4110.02	4188.94	2997.83	3393.72	3914.88	3114.61	3751.81	2515.01	3826.76	4564.44	3564.64	4267.54	2672	3223.13	3213.01	2724	2948.77	3252.72	4977.14	2785.97
Psmb10	140.86	84.56	160.2	56.24	143.82	93.58	79.05	367.81	243.13	649.31	710.59	204.42	532.89	338.17	532.05	842.29	1169.12	847.93	768.3	1075.16	776.11	760.6	503.93	424.68	440.13	224.57	246.62	316.05	793.92	564.43	591.23	48.95	934.67	96.34	182.18	58.66	160.59	73.06	57.08	864.27	129.03	1622.89	188.96	378.21	872.46	218.32
Psmb7	1805.91	1787.98	1946.31	1507.1	1913.3	1920.91	1833.69	1528.98	1723.34	1749.47	1762.53	1603.22	1762.42	1678.07	1481.21	1215.42	1227.64	1444.22	1373.81	1217.46	1011.33	722.99	902.38	1081	973.3	875.81	947.5	958.85	1163.85	685.89	902.82	1972.78	1725.66	2007.95	1834.11	2110.52	1687.54	1781.04	1999.14	1774.42	2710.65	1716.88	2022.19	1831.07	1253.07	1565.9
Psmb8	355.62	237.99	578.42	158.75	430.29	263.02	212.87	1354.15	818.29	2507.99	2383.03	632.79	1419.65	1248.98	2098.39	3100.75	3883.36	3132.92	2898.08	4224.74	3667.9	3554.34	2047.94	1582.89	1714	1197.69	1501.54	1682	3648.05	3304.41	3371.59	112.53	5149.95	373.96	452	186.63	722.23	148.52	123.88	2735.94	346.9	3830.78	483.66	1052.62	2558.83	653.99
Psmb9	155.64	108.97	233.37	86.14	209.84	127.08	90	719.13	349.17	897.04	964.38	261.84	716.07	583.82	1135.03	1968.24	1457.97	1402.48	1463.84	1276.49	1036.58	1445.98	1051.8	948.02	966.14	1010.55	1000.26	948.14	1159.58	1343.2	1669.82	26.07	1252.15	88.74	240.77	59.72	241.33	108.99	34.01	1104.65	145.95	1709.59	104.01	414.32	1414.09	341
Psmd7	1829.38	1638.91	1871.6	2113.65	1638.62	1943.57	1663.86	2955.71	1866.86	1962.57	1884.34	1821.43	2371.63	1717.95	3569.67	3486.98	1896.24	2021.43	3150.89	1710.77	1289.08	1636.13	1652.41	1664.39	1957.33	2021.11	1961.52	1590.94	1754.31	1746.87	1821.62	1983.59	1852.34	1882.46	2217.67	2135.05	2550.18	1633.72	1559.48	2018.47	2280.2	2242.72	2111.46	2258.85	3217.57	1799.68
Ptgdr2	19.87	20.35	16.46	16.66	24.33	15.86	25.96	17.63	13.32	27.74	15.18	55.13	25.22	23.09	22.72	19.51	17.93	16.59	21.59	16.35	22.69	25.68	18.62	77.21	93.04	168.43	121.59	96.42	18.5	15.26	103.86	22.19	21.74	22.24	17.12	22.02	19.87	19.05	19.1	11.93	12.48	19.03	8.24	11.68	11.23	48.3
Ptgs2	13366.5	11230	9310.25	6636.38	9848.23	8607.66	12720	10006.8	9943.75	11698.9	18884	12660.4	10799.3	13000.3	10594.1	9980.87	11851.8	14842.9	10201.2	8633.94	326.92	2127.17	958.05	1887.45	3456.63	684.93	551.75	744.58	8972.14	1696.86	1885.53	8872.1	5647.41	5411.59	26076.8	21789.8	14390.2	14955	8103.44	16368.9	7220.29	5587.36	6481.74	9682.87	3956.83	8968.43
Ptprc	162.59	102	184.85	99.67	137.93	105.4	114.26	425.54	197.08	745.21	469.5	150.45	217.87	288.72	669.67	1047.4	1883.79	1550.36	1134.57	1970.07	1944.25	1794.93	1300.84	1025.23	1127.16	583.88	791.49	932.07	1529.5	1686.14	2013.37	82.65	957.84	153.39	347.13	59.72	200.96	92.23	98.38	484.43	131.14	516.12	272.17	414.93	1437.51	123.65
Pvr	1558.98	1424.45	1166.86	1121.25	1484.19	1229.38	1238.9	1007.78	1354.9	1336.57	1782.83	1530.87	1487.65	1560.03	1093.89	951.39	1100.64	1434.68	1241.86	1007.7	248.51	321.79	629.91	690.64	733.55	1231.38	1026.65	739.22	805.3	428.68	367.52	1602.13	1571.94	962.14	2367.35	2646.95	1890.26	2291.27	1032.36	2126.73	1075.59	1191.04	652.68	1104.64	409.88	1597.78
Pvrl2	342.57	304.24	338.89	325.34	350.12	358.57	283.31	242.46	318.11	361.61	367.99	304.34	309.46	293.5	173.09	209.48	361.07	212.28	265.14	612.42	482.41	296.72	175.79	205.9	211.12	138.48	113.56	101.78	537.82	150.04	183.76	415.15	403.99	386.63	212.21	148.24	209.74	185.65	349.79	261.48	241.13	160.43	196.76	292.53	180.06	294.63
Pycard	19.87	20.35	16.46	16.66	36.54	15.86	25.96	36.29	13.32	28.64	22.84	37.9	25.22	23.09	45.4	50.19	75.95	54.86	99.89	61.14	119.61	340.6	706.08	909.41	844.48	1167.75	1303.09	1146.33	69.72	428.68	615.2	22.19	22.4	22.24	20.68	22.02	19.87	28.75	19.1	11.93	12.48	20.26	22.54	19.58	40.99	30.91
Raet1	225.2	246.71	200.25	258.42	279.39	261.05	234.79	316.68	274.19	370.94	275.36	298.59	273.38	250.43	354.7	360.04	283.88	306.49	469.86	232.95	130.24	1914.04	1965.9	2732.52	2665.83	3364.77	4306.17	4756.75	436.8	3118.65	3922.87	106.17	264.18	277.61	292.96	122.64	401.04	365.31	216.19	166.06	41.25	105.33	234.9	197.06	147.85	278.21
Rag1	19.87	20.35	16.46	16.66	33.01	15.86	25.96	17.63	13.32	27.74	15.18	33.3	25.22	23.09	22.72	19.51	17.93	16.59	32.06	16.35	22.69	54.33	281.26	283.12	214.7	445.39	393.45	385.68	14.23	117.89	10.01	22.19	21.74	22.24	17.12	22.02	19.87	23.95	19.1	11.93	12.48	19.03	8.24	11.68	11.23	28.98
Rel	224.33	231.02	195.63	210.01	261.71	161.55	228.53	237.51	231.35	298.35	266.47	284.81	141.55	247.24	239.78	340.41	361.07	434.1	275.01	330.98	377.42	453.43	451.19	540.5	475.91	1092.9	1080.56	1007.06	351.43	528.71	623.18	173.56	268.04	183.81	244.22	156.77	242.21	246.73	165.18	255.06	149.12	251.17	189.82	257.65	418.67	197.07
Rela	740.8	778.48	656.99	750.35	702.6	660.99	731.76	882.42	762.6	739.21	815.91	728.11	659.17	716.21	737.77	807.37	801.82	713.17	572.22	640.88	450.51	900.6	492.21	484.73	611.89	306.91	353.3	455.32	823.8	807.35	1014.67	815.69	874.42	735.24	1065.5	970.48	1032.89	925.85	615.77	885.37	805.9	774.58	766.23	772.33	1034.95	861.68
Relb	698.19	808.99	691.65	652.11	826.38	680.69	753.67	895.62	689.76	771.84	829.87	798.17	856.23	749.71	837.08	883.75	622.53	756.1	822.56	733.64	441.21	651.94	615.26	703.51	672.72	954.41	877.52	878.5	637.41	582.29	711.07	825.86	1173.36	940.59	717.39	447.91	786.29	475.5	572.05	849.59	736.1	872.62	741.96	755.19	775.85	768.94
Reps1	556.47	541.36	517.58	499.76	548.17	482.69	534.53	405.75	477.69	449.52	534.21	551.25	488.48	505.65	346.18	314.22	499.27	415.02	398.33	485.93	613.97	505.67	536.16	566.24	561.79	1036.75	1050.73	1274.9	435.38	528.71	679.11	424.69	386.23	495.65	504.19	403.12	611.66	544.97	511.32	396.35	298.25	418.08	461.12	487.75	342.54	454.02
Ripk2	190.42	222.3	177.15	170.86	231.06	126.09	179.22	224.32	170.3	262.39	233.48	207.87	210.93	191.42	204.31	253.12	278.9	274.29	282.41	268.79	163.46	305.08	647.49	900.83	658.41	1223.89	1252.62	1226.68	209.15	342.94	567.26	180.56	278.86	221.84	243.73	133.31	186.92	237.15	178.54	212.86	140.66	289.25	202.83	274.17	270.81	206.73
Rora	408.65	383.57	274.19	318.93	458.58	222.63	300.53	221.02	318.11	259.72	319.77	357.16	159.59	220.13	178.77	176.75	376.01	244.48	191.15	537.58	366.79	234.03	369.16	360.33	314.89	351.82	258.1	257.12	295.94	196.48	167.78	261.3	370.78	204.09	156.58	109.85	175.51	117.38	284.2	300.02	137.49	106.14	193.29	332.31	254.71	151.66
Rorc	19.87	20.35	16.46	16.66	24.33	15.86	25.96	17.63	13.32	27.74	15.18	65.46	25.22	23.09	22.72	19.51	28.64	16.59	57.96	26.35	85.05	131.64	591.82	613.42	468.76	1205.18	1191.83	910.64	24.19	250.06	351.54	22.19	21.74	22.24	17.12	22.02	22.82	27.55	19.1	11.93	12.48	19.03	8.24	11.68	26.35	51.2
Rps6	324.32	416.7	367.39	362.36	436.18	339.85	367.83	517.91	349.17	296.35	400.98	483.49	495.42	488.11	686.69	567.34	225.36	313.65	420.53	223.46	194.03	760.6	1752.03	2530.91	2168.44	3671.68	4375	4081.81	317.28	1136	1494.05	342.68	380.82	372.69	238.8	504.43	425.62	536.59	347.36	398.19	402.95	381.62	225.36	220.93	273.74	481.07
Rrad	101.73	96.77	109.37	101.8	129.68	109.34	96.26	151.74	107.11	123.2	124.35	176.86	137.39	126.01	215.66	277.13	250.26	196.78	230.61	231.9	186.05	589.26	955.12	1179.66	1012.66	1860.17	1891.55	1890.92	284.56	896.66	1222.4	123.34	92.69	122.96	100.44	37.33	336.1	45.51	85.02	116.52	118.45	137.74	214.09	226.44	333.76	113.99
Rsad2	150.42	56.66	138.64	27.76	115.53	65.02	49.31	178.13	88.9	330.98	219.52	80.39	127.67	126.01	215.66	351.32	489.31	683.35	384.77	622.96	1056.51	438.81	172.86	107.24	128.82	29.11	191.56	198.2	273.18	342.94	183.76	22.19	311.3	51.97	108.32	38.39	93.9	64.68	25.51	172.49	38.07	516.93	91.88	77.72	468.44	71.48
Runx1	2837.11	3083.41	2614.85	2881.08	2353.01	2165.21	2707.1	2253.07	3002.19	2750.4	2677.42	2573.65	1500.14	2370.36	1720.99	1846.05	2548.65	1996.39	1895.47	2945.09	855.84	1838.81	1461.98	2187.73	2333.05	2114.68	2350.39	2480.15	2090.09	1618.27	2237.07	3127.33	1590.48	2054.86	2953.77	1247.75	2949.47	1949.92	2737.58	2561.62	1903.69	1913.77	2065.52	2652.97	1692.23	2273.99
Runx3	20	20.35	17.71	16.66	24.33	15.86	25.96	44.53	33.2	33.96	20.3	64.31	25.22	23.09	51.08	72.01	82.17	103.76	54.26	70.62	107.64	60.6	93.75	90.08	132.4	29.11	94.06	112.49	69.72	132.18	10.01	22.19	51.75	22.24	27.08	22.02	21.94	19.05	19.1	24.77	20.09	25.93	13	37.33	111.25	69.55
S100a8	192.15	140.35	85.49	78.31	148.54	29.55	145.57	676.25	131.74	663.96	312.15	219.35	73.55	71.78	913.7	1130.32	642.45	169.35	950.82	1243.81	736.24	1491.95	1444.4	2054.75	1760.52	1998.65	1706.87	3621.13	4279.77	3600.91	7590.07	495.9	26.26	53.24	1468.76	613.21	261.51	168.88	38.87	228.45	849.26	24.31	156.89	208.69	406.95	356.46
S100b	19.87	20.35	16.46	16.66	34.19	15.86	25.96	17.63	13.32	27.74	15.18	32.16	25.22	23.09	22.72	19.51	17.93	16.59	39.46	16.35	22.69	98.21	375.02	540.5	372.14	808.44	830.49	589.24	8.24	178.62	279.63	22.19	21.74	22.24	17.12	22.02	19.87	32.34	19.1	11.93	14.81	19.03	11.27	11.68	11.23	28.01
Saa1	19.87	20.35	16.46	16.66	54.23	15.86	25.96	17.63	13.32	27.74	24.11	107.95	25.22	23.09	22.72	19.51	17.93	34.59	41.93	16.35	22.69	150.45	720.73	720.66	568.95	1418.52	1082.85	744.58	8.24	246.49	351.54	22.19	21.74	22.24	17.12	22.02	29.84	28.75	19.1	11.93	12.48	19.03	8.24	11.68	11.23	74.38
Sbno2	646.89	612.85	492.93	724.01	577.64	535.89	553.32	442.04	673.7	673.95	785.46	698.25	564.81	752.9	428.47	549.89	945.01	822.88	568.52	1018.24	502.34	626.87	474.63	480.44	508.12	370.54	341.83	417.82	765.46	482.27	471.38	608.43	774.77	598.33	645.51	429.78	684.5	1127.07	508.89	676.19	594.38	686.27	659.62	722.15	603.11	748.66
Sele	19.87	20.35	16.46	16.66	50.69	15.86	25.96	17.63	13.32	27.74	25.38	45.94	25.22	23.09	42.56	52.37	70.97	26.24	73.99	89.6	22.69	177.61	454.12	660.61	622.62	834.64	1096.62	905.28	18.5	232.2	287.62	22.19	21.74	22.24	73.36	22.02	88.63	39.53	29.15	16.51	43.36	19.03	29.47	12.24	11.23	58.93
Sell	45.21	38.36	55.45	20.65	111.99	20.69	31.31	181.43	58.91	325.65	200.49	159.63	90.2	90.92	228.42	456.06	649.92	642.8	485.89	530.2	524.93	741.79	1927.81	2655.31	2204.23	3271.2	3633.98	2571.22	529.28	1053.84	1446.11	23.52	280.4	22.24	125.06	22.02	86	81.45	19.1	122.03	29.61	136.12	37.27	67.93	701.19	111.09
Selplg	287.8	190.92	333.5	175.84	313.58	183.23	188.61	573.99	278.48	1044.22	609.08	380.13	442.69	368.47	993.15	1261.25	1885.03	1495.5	1250.49	2091.29	2497.09	2240.01	1365.29	1149.63	966.14	924.47	1132.18	1467.74	2277.89	2361.31	2005.38	137.33	1086.07	258.6	408.67	159.97	299.25	136.54	120.24	634.9	175.56	716.25	395.25	504.89	1292.59	225.08
Serpinb2	19.87	20.35	16.46	16.66	31.83	15.86	25.96	31.34	13.32	27.74	15.18	24.12	25.22	23.09	22.72	19.51	32.37	31.01	41.93	16.35	70.43	167.16	196.3	270.25	161.02	284.45	214.51	326.76	42.68	153.61	327.57	22.19	21.74	22.24	226.99	22.02	19.87	19.05	19.1	11.93	12.48	19.03	8.24	11.68	24.89	15.46
Serping1	384.31	173.48	293.45	193.64	337.16	152.69	188.61	2178.84	407	1630.26	1073.5	418.03	528.73	681.12	4708.96	6070.57	5291.53	3018.44	3984.55	4528.31	3287.82	6239.43	2428.81	4577.08	3338.55	1175.24	1815.84	2587.29	4498.88	5294.2	5696.55	180.56	1987.52	536.22	852.8	547.09	867.91	928.25	261.13	1011.99	179.79	680.59	455.06	1499.98	4280.34	701.32
Sh2b2	100.86	129.02	94.74	104.65	107.28	93.58	99.39	74.22	119.96	92.57	125.62	109.1	80.49	86.14	59.59	82.92	128.24	76.33	78.93	128.6	139.54	117.02	128.91	124.4	114.51	29.11	59.65	91.06	165.04	142.89	119.84	64.85	108.14	107.75	115.71	75.72	69.33	67.07	131.17	76.15	76.15	51.04	52.01	89.96	115.65	78.25
Sh2d1a	19.87	20.35	16.46	16.66	24.33	15.86	25.96	74.22	13.32	30.63	15.18	18.19	25.22	23.09	87.96	144.02	97.12	75.13	88.79	128.6	288.38	307.17	178.72	107.24	93.04	29.11	117	235.69	193.5	303.65	359.53	22.19	38.62	22.24	17.12	22.02	19.87	19.05	19.1	14.68	12.48	19.03	8.24	23.87	131.75	14.08
Sh2d1b1	29.56	41.84	40.82	29.9	69.55	30.54	28.17	224.32	53.55	136.52	81.21	90.73	102.69	95.71	476.71	519.34	328.7	409.06	558.65	204.49	118.28	432.54	720.73	806.46	647.67	1149.04	1033.53	739.22	217.69	618.01	615.2	25.43	169.17	43.1	72.38	33.06	49.14	53.9	26.72	77.07	26.44	78.59	68.48	104.04	421.59	70.52
Sigirr	205.2	244.09	240.3	252.73	231.06	314.24	240.27	212.77	242.06	267.05	272.82	315.82	309.46	275.96	214.24	205.12	270.18	289.8	249.11	206.6	128.91	204.78	694.36	750.69	515.27	1313.72	1251.47	916	186.39	307.22	383.5	268.29	373.87	346.07	300.84	186.63	394.02	111.39	247.77	404.61	170.27	529.89	209.76	261.93	203.48	430.84
Siglec1	59.99	36.61	67.78	50.55	41.26	37.43	33.65	95.66	52.48	85.91	55.83	88.43	40.24	23.09	80.87	106.92	246.52	212.28	119.62	190.79	393.37	495.23	401.38	304.57	307.73	366.79	385.42	433.89	317.28	292.93	415.46	27.97	55.62	54.51	65.49	22.02	48.27	26.35	40.08	45.87	34.9	101.28	139.55	70.99	346.94	70.52
Slamf1	19.87	20.35	16.46	16.66	61.3	15.86	25.96	17.63	13.32	27.74	38.07	56.27	25.22	23.09	22.72	76.37	49.8	34.59	115.92	69.57	106.32	459.7	782.26	1076.71	1041.28	1452.2	1870.9	2378.38	86.79	700.18	1126.53	22.19	21.74	22.24	17.12	22.02	22.82	38.33	19.1	11.93	12.48	19.03	8.24	11.68	35.13	27.05
Slamf6	19.87	20.35	16.46	16.66	24.33	15.86	25.96	17.63	13.32	27.74	20.3	18.19	25.22	23.09	22.72	58.92	69.72	41.74	55.5	59.03	103.66	85.67	67.39	16.86	21.06	29.11	33.27	10.37	73.99	60.73	95.87	22.19	21.74	22.24	18.22	22.02	19.87	19.05	19.1	15.6	12.48	23.5	13	22.64	64.41	14.08
Slamf7	46.95	40.97	59.31	16.66	56.59	36.45	28.96	265.55	74.97	390.25	338.8	78.09	151.26	165.89	357.53	658.99	1019.71	801.42	591.95	860.13	1767.5	802.39	697.29	295.99	397.19	235.8	442.78	519.6	752.66	910.95	687.1	22.19	473.51	22.24	116.69	30.93	124.61	53.9	30.36	331.21	34.9	388.1	29.47	137.09	521.14	95.63
Slc11a1	19.87	20.35	20.03	17.09	29.47	15.86	25.96	46.18	42.84	122.54	93.9	84.98	40.24	71.78	104.99	139.65	389.71	289.8	247.88	427.96	664.47	465.97	574.24	450.42	375.72	778.5	651.55	519.6	419.72	510.84	319.58	22.19	122.05	22.24	72.87	22.02	46.51	25.15	19.1	88.08	23.27	121.53	59.81	77.72	117.11	72.45
Slc7a11	47.82	77.59	36.2	39.15	56.59	34.48	52.44	47.83	52.48	59.94	102.78	106.8	58.28	60.61	53.91	91.65	89.64	73.94	69.06	86.43	75.75	165.08	436.54	437.55	386.46	647.5	613.69	744.58	138.01	200.05	279.63	37.51	183.84	55.78	74.35	66.12	98.29	117.38	19.1	77.07	76.15	19.03	32.94	50.79	29.28	58.93
Smad2	637.33	651.2	657.76	549.59	633.05	595.98	668.36	498.12	609.44	584.04	592.58	615.56	596.72	687.5	461.11	484.42	465.66	535.47	480.96	457.47	340.21	273.73	395.52	519.05	379.3	580.13	548.31	557.1	429.68	342.94	407.47	681.54	581.66	531.14	508.63	618.55	756.46	785.72	519.83	634.9	872.53	606.05	434.25	443.08	332.3	631.77
Smad3	485.17	386.19	488.31	429.99	397.28	325.08	422.62	448.63	481.98	397.58	357.83	411.14	255.34	366.88	381.65	362.23	592.65	473.46	390.93	709.39	470.45	906.87	1084.03	1063.84	1080.64	1272.55	1258.36	1023.13	697.17	821.64	998.69	436.77	774	344.8	607.1	377.53	568.66	491.07	395.94	400.02	522.46	451.3	668.28	548.95	550.41	466.58
Smad4	1468.55	1526.45	1421.03	1640.23	1373.38	1174.22	1318.72	1980.92	1312.05	1269.98	1384.39	1458.52	1165.69	1331.93	2287.09	1961.7	1222.66	1251.02	1708.02	1150	1122.96	2722.7	1511.78	2303.55	2300.84	2107.19	2949.17	4199.65	1546.58	3147.23	4506.11	1486.42	1194.99	1222.01	1483.04	1222.16	1569.07	1559.46	1243.69	1331.27	1491.23	1016.84	1203.95	1297.41	1544.38	1193.02
Smn1	662.54	638.13	682.4	629.32	693.17	644.24	663.67	672.95	671.56	654.63	633.19	621.31	736.88	590.2	604.4	604.44	687.28	624.92	632.64	600.82	434.57	551.64	893.59	1145.34	1062.75	1411.03	1835.34	1601.65	544.93	753.76	854.88	766.1	856.65	668.05	793.71	1188.03	844.21	1260.02	597.56	631.23	800.61	651.43	598.07	645.65	660.2	639.5
Smpd3	19.87	20.35	16.46	16.66	24.33	15.86	25.96	17.63	13.32	27.74	15.18	93.02	25.22	23.09	35.47	19.51	27.39	32.2	39.46	29.51	66.45	62.69	222.67	218.77	214.7	643.76	572.4	535.67	24.19	121.46	119.84	22.19	21.74	22.24	17.12	22.02	19.87	19.05	19.1	11.93	12.48	19.03	9.53	11.68	42.45	43.47
Snai1	148.68	114.2	110.91	151.64	141.46	133.97	102.52	336.48	145.66	180.47	151	190.64	129.06	154.73	374.56	541.16	298.82	274.29	263.91	352.06	162.13	342.69	213.88	330.3	400.77	220.82	273.01	380.33	267.49	410.82	303.6	186.28	44.8	103.95	253.57	94.91	108.82	105.4	139.67	104.59	141.72	86.69	176.82	239.29	493.32	185.47
Socs1	160.85	158.66	205.65	187.94	180.37	175.34	151.83	557.49	183.15	466.84	588.78	228.54	349.71	299.88	810.13	1093.23	742.06	516.39	884.22	614.53	336.22	397.02	336.93	458.99	404.35	460.36	612.55	733.87	570.54	550.14	287.62	218.7	354.56	126.76	163.96	205.83	196.57	186.85	200.4	378.92	143.83	665.2	212.36	368.42	509.42	234.74
Socs3	298.23	257.17	191.78	254.86	235.77	147.76	207.4	252.36	230.28	406.9	541.83	296.3	380.24	392.4	297.95	357.86	506.74	524.74	344.07	418.47	102.33	196.42	149.42	240.22	264.79	172.17	145.68	187.48	462.41	303.65	255.67	276.56	661.22	206.63	429.85	511.9	396.66	615.64	216.19	576.18	332.09	512.07	260.03	399.63	377.68	495.56
Spink5	19.87	20.35	16.46	16.66	24.33	15.86	25.96	17.63	13.32	27.74	15.18	18.19	25.22	23.09	22.72	19.51	17.93	16.59	21.59	16.35	22.69	25.68	18.62	102.95	21.06	29.11	74.56	74.99	8.24	15.26	103.86	22.19	21.74	22.24	17.12	22.02	19.87	19.05	19.1	11.93	12.48	19.03	8.24	11.68	11.23	14.08
Spn	89.56	122.92	106.29	101.8	90.77	87.67	109.57	168.24	127.46	311	236.02	203.27	174.85	261.6	293.69	541.16	683.54	657.12	461.23	698.85	837.24	610.15	518.58	403.23	318.47	595.1	622.87	717.8	517.9	750.19	599.22	96	309.75	67.19	70.41	78.92	112.33	103.01	42.51	241.3	85.67	333.82	45.07	88.74	303.02	126.55
Spp1	79305.2	104373	92958.5	118124	95585.9	103801	92040.7	66354.9	92401.7	69051.7	73221.6	83668.4	95423.1	78148.4	44141.3	36838	23763.3	41010.7	46316.3	24551.5	44515.8	19942.8	24118.2	13576.8	18585.6	15626.2	11926.3	15502.3	34491.4	19712.2	14517	147500	44926.7	197081	87830.8	78840	85955.1	53638.3	71578	92804.6	236839	49637.2	124760	135752	46625.5	86981.4
St6gal1	56.52	36.61	52.37	39.15	69.55	40.39	46.17	51.13	32.13	32.63	32.99	83.84	25.22	23.09	22.72	61.1	105.83	32.2	92.49	53.76	305.66	288.36	767.61	905.12	626.2	1504.6	1348.98	1146.33	143.7	335.8	519.32	38.78	21.74	36.76	55.64	22.02	56.16	52.7	54.65	26.61	34.9	36.46	136.08	116.89	98.08	70.52
Stat1	819.92	710.48	1220.01	514	1023.25	712.22	593.23	1919.89	1369.89	4057.01	3775.03	1149.59	1971.96	1969.98	2142.37	3703	5482.03	4317.16	3567.72	5999.8	4720.43	4448.68	3199.35	3530.4	3606.92	2837.04	4388.76	4065.74	4809.05	4336.81	4322.35	348.4	4021.4	636.36	1055.16	283.68	932.84	429.99	415.37	3896.56	528.8	6145.61	733.29	1801.69	3457.65	1394.92
Stat2	317.36	309.47	515.27	195.06	477.44	230.51	256.7	555.84	469.13	1232.02	941.54	376.69	628.64	512.04	696.62	1016.85	1433.07	1401.29	1027.28	1601.14	1204.03	900.6	1078.17	1218.27	1087.8	1609.4	1744.72	1173.12	980.31	1035.98	886.84	132.24	1374.2	228.18	368.79	173.83	299.25	325.78	167.61	812.89	172.39	1828.69	249.63	410.03	969.08	315.89
Stat3	2393.68	2536.82	2003.31	2530.11	2423.75	1717.98	2235.18	1893.5	2095	2710.44	2801.77	2438.14	2034.41	2322.5	1550.73	1656.21	2595.96	1904.56	1678.42	2604.62	1362.17	1751.05	861.36	1085.29	1291.76	651.25	617.13	851.72	2815.71	1371.78	1430.13	2265.87	3583.41	2582.2	2488.97	2138.25	2157.04	2734.44	2542.04	2788.24	2442.02	2641.36	2476.38	2287	1714.19	2372.52
Stat4	19.87	23.54	16.46	16.66	75.45	15.86	25.96	17.63	26.78	41.29	45.68	58.57	25.22	23.09	55.33	100.38	115.79	96.6	162.79	112.79	211.3	355.23	1207.08	1256.87	1130.74	1444.72	1641.48	1773.07	115.25	453.69	870.86	22.19	67.98	22.24	22.65	22.02	33.35	40.72	19.1	22.02	12.48	36.46	26	39.17	73.19	39.61
Stat5b	208.67	193.53	203.33	232.79	234.59	213.76	195.66	311.73	267.77	401.57	338.8	296.3	249.79	275.96	323.48	408.05	578.96	417.41	472.33	615.58	491.71	704.18	1004.92	1235.43	1069.91	1631.86	1841.08	1537.37	611.8	810.92	894.83	118.25	446.48	174.94	208.28	203.69	205.35	253.92	146.96	275.25	159.7	218.76	147.35	220.93	481.61	202.86
Stat6	885.13	865.66	765.59	824.39	892.4	717.14	763.06	864.28	796.87	909.7	998.64	786.68	815.99	854.99	929.31	1014.67	1100.64	1007.74	1043.31	1028.78	1032.59	1663.29	1292.05	2033.3	1688.95	1770.34	2150.79	2635.5	1291.9	1679	2364.91	651.02	972.52	758.05	1123.11	697.46	841.58	1179.77	869.61	896.38	539.38	739.74	922.25	1011.62	1071.55	823.04
Syk	77.38	82.82	89.34	76.89	103.74	67.97	88.44	110.51	74.97	259.06	144.66	121.73	98.53	110.06	177.35	213.84	471.88	336.31	279.94	441.66	845.21	748.06	577.17	424.68	475.91	415.45	398.04	412.47	1022.99	864.51	782.98	72.48	310.53	121.69	142.3	56.52	136.02	58.69	76.52	176.16	95.18	153.94	236.63	212.97	237.15	101.43
Syt17	19.87	20.35	16.46	16.66	24.33	15.86	25.96	17.63	21.42	27.74	15.18	21.82	25.22	23.09	22.72	19.51	17.93	16.59	21.59	25.3	22.69	25.68	70.32	16.86	21.06	29.11	41.3	69.64	15.65	15.26	10.01	23.52	21.74	22.24	24.62	22.02	19.87	19.05	19.1	13.76	14.81	19.03	8.67	11.68	11.23	14.08
Tab1	264.32	281.58	247.24	324.63	271.14	284.69	290.35	240.81	278.48	217.1	269.01	318.12	235.91	260.01	211.4	196.39	229.09	223.01	230.61	236.11	346.86	323.88	401.38	386.07	407.93	718.62	536.84	439.25	274.6	321.51	319.58	413.88	278.08	276.35	236.34	252.75	353.66	316.2	289.06	279.83	360.64	271.43	377.05	277.23	190.3	333.27
Tal1	19.87	21.79	16.46	17.8	61.3	15.86	25.96	17.63	22.49	27.74	43.14	68.91	25.22	23.09	22.72	61.1	52.29	51.28	135.65	54.81	59.8	330.15	1274.47	1690.13	1399.11	2021.11	2345.8	1880.2	54.07	417.96	806.94	22.19	21.74	35.49	17.12	22.02	25.45	46.71	19.1	13.76	14.81	19.03	28.6	30.6	23.42	51.2
Tank	369.53	391.42	349.67	445.65	357.2	322.12	344.36	414	327.75	416.89	421.28	435.26	420.48	395.59	522.11	589.16	606.35	533.09	599.35	735.75	853.18	923.59	796.91	892.25	912.46	984.36	1150.53	1140.98	663.02	943.1	1206.42	489.54	398.59	434.8	384.05	452.18	314.17	360.52	380.15	508.29	425.16	503.96	605.88	634.63	769.99	424.08
Tap1	844.26	740.12	1174.56	585.19	1236.63	795.95	711.41	1344.25	1583.03	3285.83	3657.02	1265.58	2164.86	2196.49	1610.32	2127.54	3936.9	3776.92	2563.88	4088.76	2958.24	1715.53	1541.08	1158.21	1266.71	1437.23	1401.74	1119.55	2784.41	1453.94	1262.35	140.5	5384.78	462.69	827.69	285.81	881.07	487.48	205.26	3564.43	485.44	4823.31	363.18	1253.35	1810.8	1097.39
Tap2	44.34	20.35	25.42	16.66	38.9	18.72	25.96	87.42	59.98	129.2	168.77	53.98	84.65	113.25	151.81	355.68	458.18	353.01	199.78	298.3	330.91	294.63	430.68	278.83	407.93	217.08	153.71	241.05	217.69	221.48	375.51	22.19	189.25	22.24	23.14	22.02	45.63	19.05	19.1	173.4	19.04	287.63	14.74	56.91	305.95	48.3
Tapbp	465.17	384.45	695.5	286.9	583.54	375.32	331.83	806.55	740.1	1790.76	1819.63	710.88	981.12	847.01	808.71	1254.7	2465.23	1781.72	1273.92	2443.35	1710.36	1498.22	1230.52	1471.36	1273.87	1485.89	1518.75	1382.03	1912.24	1353.92	1214.41	346.49	2298.82	475.37	563.77	276.21	660.8	258.71	242.91	2223.07	394.49	3477.52	717.69	1156.05	1791.77	810.48
Tbk1	266.06	294.65	251.86	289.03	251.1	245.29	223.83	300.19	263.48	277.04	351.49	320.41	235.91	296.69	232.68	342.59	404.65	335.12	347.77	403.71	459.82	578.81	524.44	733.53	483.07	741.07	729.55	1178.47	422.57	685.89	790.97	223.79	298.17	239.59	232.89	212.22	205.35	338.96	258.7	271.58	218.92	281.96	215.83	261.32	314.73	276.28
Tbx21	19.87	20.35	16.46	16.66	24.33	15.86	25.96	17.63	13.32	27.74	15.18	52.83	25.22	23.09	22.72	19.51	39.84	35.78	30.83	54.81	107.64	94.03	108.4	77.21	93.04	127.26	90.62	91.06	52.64	107.17	143.81	22.19	21.74	22.24	17.12	22.02	19.87	19.05	19.1	11.93	12.48	19.03	8.24	11.68	19.03	63.76
Tcf7	270.41	267.63	244.93	319.65	310.04	285.67	327.14	221.02	300.97	284.36	342.61	323.86	290.04	309.45	150.39	189.84	240.3	220.63	221.98	176.03	406.66	160.9	295.91	330.3	347.09	538.96	559.78	519.6	184.96	250.06	359.53	359.21	321.34	329.59	235.36	271.95	297.49	268.29	354.65	411.03	308.82	472.37	168.15	247.24	185.91	403.79
Tdo2	19.87	42.72	16.46	16.66	100.2	15.86	25.96	42.88	21.42	27.74	49.49	86.13	25.22	23.09	22.72	43.64	17.93	41.74	107.29	16.35	22.69	459.7	1502.99	1698.71	1653.17	2522.64	2935.4	3064.03	61.18	785.91	1342.24	22.19	21.74	22.24	17.12	22.02	27.2	77.85	19.1	11.93	12.48	19.03	8.24	11.68	11.23	57.96
Tek	75.64	47.07	64.7	52.68	75.45	40.39	78.26	61.03	56.77	100.56	59.64	64.31	45.8	23.09	114.92	154.93	305.04	129.99	170.19	325.71	191.37	227.76	161.14	205.9	221.85	29.11	82.59	64.28	307.32	192.91	223.71	50.86	43.26	67.19	60.56	22.02	68.45	35.93	91.09	51.38	34.9	19.03	130.02	154.22	131.75	45.4
Tfe3	409.52	408.85	396.66	400.09	396.1	368.42	393.66	338.12	365.23	376.27	404.78	397.36	392.73	441.85	346.18	344.77	400.91	362.55	363.8	392.12	373.43	566.27	720.73	823.62	855.21	1190.21	1296.21	1065.98	416.88	496.55	607.21	487	446.48	455.09	397.84	349.8	393.15	470.71	377.72	444.06	483.33	464.26	424.72	563.64	332.3	464.65
Tfeb	66.08	63.64	68.55	74.75	90.77	76.84	54.78	82.47	85.69	115.21	92.63	128.63	120.73	82.95	112.08	181.11	308.78	203.93	152.92	266.68	414.63	359.4	383.81	347.46	432.97	479.08	380.83	401.75	233.34	310.79	359.53	63.58	69.52	81.13	65.98	38.39	73.71	64.68	74.09	71.56	48.65	75.35	103.15	99.14	182.98	79.21
Tfrc	1915.46	2548.15	2507.02	2840.5	2865.82	3090.21	2709.45	2129.36	2070.37	1570.32	1732.07	2687.35	2285.59	2024.22	2272.9	1924.6	1312.3	2067.94	1876.97	968.7	814.65	599.7	503.93	471.86	397.19	258.25	273.01	374.97	690.06	500.13	679.11	2867.3	2185.27	3655.9	2057.64	6027.61	2516.84	2450.57	2028.29	3143.31	3791.52	3793.51	1464.85	1445.52	1660.02	2302.97
Tgfb1	1233.79	1105.39	1259.29	1183.19	1101.06	1236.28	1045.59	1481.15	1372.03	1862.01	1515.09	1225.39	1508.46	1424.45	1554.99	1968.24	2427.88	2053.63	1837.51	2399.08	2301.74	3846.88	2305.76	2226.34	2429.66	1384.83	1576.1	1515.95	2919.57	2882.87	2340.94	1370.71	1853.12	1419.77	1963.11	1245.62	1730.55	1269.6	1227.9	2045.08	1522.96	1508.65	1685.88	1889.82	2283.63	1679.89
Tgfb2	46.08	34.87	30.04	27.05	31.83	49.25	43.04	29.69	38.56	56.61	31.72	37.9	36.08	41.47	43.98	52.37	92.13	44.13	71.53	119.11	143.53	112.84	79.1	145.85	93.04	29.11	37.85	10.37	85.37	57.16	10.01	42.6	21.74	22.24	42.84	22.02	43.88	19.05	94.73	30.28	53.94	22.69	44.21	52.63	30.74	28.98
Tgfb3	764.27	680.84	1029	783.81	934.84	840.28	691.06	544.3	775.45	567.39	479.65	816.54	677.21	440.25	312.13	471.33	644.94	478.23	537.69	846.42	204.66	750.15	949.26	1351.25	1281.03	1654.32	1663.28	1323.11	900.63	771.62	966.74	802.97	407.86	1137.08	502.22	142.91	545.84	283.86	1264.34	411.95	471.69	653.86	2164.34	1571.59	1188.66	433.74
Tgfbr1	883.39	1252.72	1045.94	1178.2	999.68	888.54	1143.42	1258.48	1134.26	1517.71	1428.8	1082.98	1078.27	1207.51	1286.84	1448.91	1632.28	1973.73	1466.31	1551.6	1006.01	1201.5	1945.39	1823.11	1649.59	2425.33	2242.56	1698.07	1291.9	1025.26	1134.52	1363.72	2134.29	815.1	1136.9	1400.26	1100.46	1940.34	772.45	1308.33	1102.03	1010.36	1126.81	1208.06	1275.03	1153.42
Tgfbr2	2145	2025.1	2318.32	2266.71	1933.34	1999.72	2048.13	1845.67	1968.61	2171.68	1658.48	2056.86	1619.48	1724.33	2061.5	2136.26	4128.64	2292.15	2722.96	4030.79	2821.36	4920.92	1804.76	2548.06	2705.19	1182.72	1518.75	1939.13	4920.02	3315.13	3195.82	1961.97	2580	2438.95	1287.07	865.96	1426.91	698.28	3468.74	1755.15	1423.54	2114.71	4518.5	3563.61	2841.36	1647.05
Thbd	2392.81	4417.2	3136.28	3365.18	3574.32	3161.13	3660.34	2642.32	3043.96	3461.64	3669.71	3757.7	3931.44	3767.69	2389.24	2059.89	1695.78	2430.49	2355.46	1509.44	174.09	743.88	855.5	1119.6	1234.51	1025.53	1214.77	1290.97	1835.41	682.32	790.97	3333.31	2161.33	2698.82	1750.89	3039.4	2010.49	3738.14	4288.56	3002.01	3160.13	2117.14	3295.48	3018.94	1181.34	2008.33
Thbs1	16261.9	14771.1	11516.1	12998	11530.5	9252.88	14709.5	16673.7	12318.3	11860	18514.8	13889.2	11598.6	19460.5	19855.9	16243.5	14015.7	13179.3	12615.9	14356.5	1816.67	18450.8	4397.64	9956.32	8290.9	3020.44	4012.52	4772.82	21730.3	13721.3	9795.19	11897.7	2586.18	6085.98	13947.1	6578.97	12415.7	8638.09	12127.2	23240.8	3938.53	6980.96	9251.08	18982	10131.4	20285.2
Thy1	4811.7	5112	5197.35	4829.57	4306.39	5378.55	4722.36	3603.92	4992.23	6096.83	5180.99	5375.85	5244.23	5082.07	3359.69	3454.25	4823.39	3877.1	3942.62	6631.19	3031.33	2806.28	1878.01	1733.03	2164.87	1287.52	1327.18	1349.89	5321.25	2264.86	1957.44	6385.62	5946.35	7263.62	4451.09	1802.31	2655.49	3522.55	10530.1	5004.88	497.08	5001.56	4617.31	6132.73	3164.87	7040.28
Ticam1	59.99	63.64	60.85	56.24	71.91	56.15	39.13	70.92	54.62	65.93	73.6	79.24	66.61	62.21	65.26	82.92	78.44	71.56	66.59	87.49	119.61	150.45	193.37	197.32	153.87	336.85	217.95	310.69	123.78	232.2	279.63	50.23	71.84	63.38	65.49	42.66	82.49	67.07	68.01	66.98	51.82	59.15	72.81	66.71	70.27	82.11
Ticam2	20.87	34	26.19	20.65	71.91	26.6	32.09	44.53	41.77	39.96	49.49	79.24	37.47	23.09	51.08	19.51	105.83	81.1	112.22	108.57	198.01	296.72	550.8	613.42	629.78	883.3	1086.29	1017.77	200.61	378.67	383.5	24.16	37.08	39.3	47.76	27.73	39.49	53.9	19.1	30.28	25.38	34.03	62.41	62.42	95.15	63.76
Tie1	227.8	181.33	230.29	199.33	196.87	167.46	169.83	296.89	251.7	416.89	310.88	272.18	212.32	186.63	231.26	373.14	834.19	393.55	374.9	911.78	599.36	748.06	632.84	587.68	765.75	400.48	321.19	374.97	983.15	564.43	735.04	193.27	110.46	195.22	298.87	58.66	249.23	68.27	269.63	205.52	160.76	158	547.8	567.92	431.84	182.58
Tigit	27.82	40.97	24.65	22.78	54.23	15.86	25.96	32.99	25.71	44.62	85.02	45.94	45.8	46.26	39.73	80.74	125.75	77.52	119.62	143.35	167.45	179.7	668	930.86	765.75	1062.95	1245.74	1007.06	81.1	246.49	351.54	30.52	73.38	22.24	38.41	106.65	78.1	176.07	19.1	122.94	15.86	54.29	46.81	45.29	73.19	85.01
Timd4	19.87	20.35	16.46	16.66	43.62	15.86	25.96	31.34	18.21	27.74	24.11	50.53	25.22	23.09	22.72	52.37	34.86	39.36	77.69	28.46	22.69	221.49	706.08	930.86	787.22	1553.26	1495.8	1162.4	62.6	485.84	623.18	22.19	21.74	22.24	17.12	22.02	21.94	28.75	19.1	11.93	12.48	19.03	8.67	11.68	24.89	38.64
Tirap	239.98	173.48	175.61	175.84	179.19	151.7	176.09	133.6	189.58	185.8	181.46	223.95	154.04	169.08	134.78	157.11	190.5	190.81	170.19	181.3	108.97	190.15	688.51	583.4	522.43	1216.41	830.49	712.44	167.89	275.07	263.66	188.82	217.06	188.88	160.02	146.1	181.65	215.59	174.89	170.65	167.1	205.8	100.55	178.7	127.36	188.37
Tlr1	59.99	36.61	74.71	30.61	88.41	57.13	41.48	257.3	65.33	222.43	106.59	91.88	91.59	81.35	289.43	384.05	578.96	441.26	363.8	569.2	555.5	1071.95	928.75	1119.6	1012.66	1235.12	1455.66	1548.09	635.99	1100.28	1422.14	40.05	308.98	62.11	105.37	26.66	69.33	56.29	42.51	126.61	57.11	143.41	176.82	163.4	600.18	70.52
Tlr2	82.6	93.28	98.59	67.63	128.5	68.96	70.44	133.6	85.69	219.1	195.41	159.63	141.55	127.61	200.05	357.86	424.57	374.47	355.17	533.36	301.67	509.85	697.29	639.16	561.79	864.59	634.34	685.66	489.44	553.71	719.06	64.21	135.95	125.5	119.65	60.79	108.82	62.28	60.73	194.51	87.78	214.71	199.36	236.84	431.84	137.17
Tlr3	93.9	82.82	129.39	59.09	139.11	91.61	77.48	150.09	131.74	221.1	195.41	183.75	174.85	137.18	141.88	242.21	291.35	339.89	236.78	348.9	182.07	192.24	714.87	832.2	708.5	1646.83	1410.92	1119.55	220.53	339.37	351.54	36.24	335.25	59.58	76.81	22.02	96.53	71.86	43.72	152.3	50.77	384.86	109.21	116.89	190.3	104.33
Tlr4	97.38	122.92	106.29	145.23	99.02	100.48	126	108.86	121.03	142.51	133.24	122.88	99.92	137.18	134.78	200.75	205.44	193.2	233.08	161.27	156.82	211.05	632.84	682.06	490.23	1062.95	897.02	546.38	177.85	271.5	231.7	165.3	193.89	125.5	116.2	283.68	177.27	192.84	119.03	169.73	121.62	132.88	175.09	189.1	131.75	178.71
Tlr5	19.87	20.35	16.46	16.66	24.33	15.86	25.96	17.63	13.32	27.74	21.57	47.09	25.22	23.09	22.72	19.51	42.33	22.66	34.53	42.16	22.69	73.13	184.58	158.72	189.65	333.11	251.21	166.06	29.88	60.73	87.89	22.19	21.74	22.24	17.12	22.02	21.94	19.05	19.1	11.93	12.48	19.03	15.6	15.91	24.89	52.16
Tlr6	29.56	27.02	26.19	23.49	70.73	18.72	27.39	17.63	36.42	59.27	71.06	88.43	25.22	41.47	73.78	82.92	110.81	107.33	146.75	108.57	108.97	215.22	937.54	1098.16	887.42	1583.2	1705.72	932.07	145.13	332.23	367.52	22.89	59.48	30.42	54.16	22.02	56.16	39.53	19.1	48.63	20.09	43.75	54.61	49.57	71.73	67.62
Tlr7	46.08	54.92	51.6	39.87	106.1	20.69	28.96	155.04	40.7	104.56	73.6	87.28	41.63	54.23	195.79	288.04	296.33	244.48	295.97	266.68	699.03	733.44	1010.78	793.59	704.92	1182.72	1097.76	701.73	377.04	678.74	655.14	29.25	108.92	22.24	43.82	26.66	46.51	51.5	37.65	64.22	35.96	78.59	65.01	89.35	228.36	58.93
Tlr8	103.47	88.92	113.99	118.89	157.97	93.58	77.48	234.21	123.17	370.27	241.09	128.63	130.45	153.13	337.67	456.06	927.57	690.51	680.74	793.72	1048.54	1368.66	1415.1	1484.23	1427.74	1586.95	1909.9	1414.17	1243.52	1350.34	1438.12	102.99	468.88	130.57	182.67	101.31	127.25	77.85	103.24	227.54	116.34	228.49	389.18	324.35	696.8	117.85
Tlr9	76.51	44.46	120.92	31.32	77.81	45.31	54	216.07	93.18	346.3	236.02	127.48	111.02	129.21	290.85	366.59	551.56	519.97	363.8	582.9	548.86	641.5	416.03	484.73	475.91	868.33	727.25	508.89	375.62	414.39	407.47	36.24	421.76	45.64	70.41	28.79	78.1	33.54	38.87	185.33	43.36	292.49	131.75	158.5	424.52	85.01
Tmed1	429.52	405.37	410.52	486.23	433.82	487.62	382.7	348.02	418.79	414.22	385.75	490.38	670.27	496.08	505.09	604.44	399.67	504.46	524.12	391.06	198.01	259.11	213.88	278.83	336.36	355.57	270.71	262.48	418.3	253.64	295.61	602.07	479.69	488.04	386.52	530.03	478.27	413.22	516.18	534.89	608.12	467.5	467.19	554.46	487.47	543.86
Tmem173	446.91	387.93	455.19	415.04	377.24	444.27	382.7	418.94	471.27	556.07	524.06	490.38	481.54	414.73	316.39	434.24	565.26	556.94	536.45	580.8	271.11	463.88	536.16	785.01	708.5	681.19	909.64	899.93	496.56	521.56	495.35	409.43	896.82	619.88	351.07	245.29	351.02	458.73	506.47	575.26	323.63	942.3	435.12	497.55	597.26	412.49
Tnf	19.87	20.35	16.46	16.66	45.98	15.86	25.96	37.94	17.14	34.63	48.22	104.51	25.22	23.09	62.43	93.83	135.71	100.18	147.99	125.44	140.87	252.84	585.96	707.8	468.76	1343.66	1118.41	744.58	119.51	307.22	415.46	22.19	22.4	22.24	20.68	22.02	19.87	25.15	19.1	29.36	12.48	55.91	14.74	23.26	95.15	59.89
Tnfaip3	238.24	156.04	159.43	110.35	223.98	89.64	146.35	150.09	159.59	180.47	230.94	214.76	109.63	172.27	146.14	222.57	448.22	367.32	254.04	466.96	534.24	365.67	876.01	647.74	644.09	946.93	931.44	1001.7	412.61	557.28	862.87	127.79	286.58	153.39	478.59	142.91	305.39	210.8	120.24	243.13	124.8	179.06	110.95	225.82	345.47	157.46
Tnfrsf10b	652.11	562.28	699.35	686.99	492.77	726.99	599.49	643.26	702.62	573.39	572.28	594.89	581.46	590.2	461.11	508.43	379.75	511.62	583.32	320.44	156.82	589.26	1494.2	1793.08	1803.46	2646.16	3024.88	2903.33	478.06	882.37	1166.47	309.62	509.82	607.2	500.75	209.03	575.68	320.99	468.81	523.88	206.23	284.39	423.85	611.38	731.93	543.86
Tnfrsf11a	100.86	61.02	83.18	81.87	75.45	57.13	79.05	117.11	71.76	130.53	95.17	96.47	54.12	68.59	113.5	133.11	297.57	203.93	189.92	310.95	317.62	445.08	471.7	420.39	329.2	437.91	369.36	337.47	295.94	396.53	599.22	109.99	125.91	100.14	93.06	27.73	68.45	65.88	98.38	101.84	72.97	100.47	266.97	189.72	275.21	71.48
Tnfrsf11b	19.87	20.35	16.46	16.66	29.47	15.86	25.96	17.63	13.32	27.74	15.18	74.65	25.22	23.09	22.72	19.51	29.88	16.59	41.93	46.38	22.69	54.33	108.4	107.24	121.66	321.88	229.42	283.91	49.8	114.31	10.01	22.19	21.74	22.24	17.12	22.02	19.87	19.05	36.44	11.93	12.48	29.98	19.07	23.26	29.28	20.29
Tnfrsf12a	5615.96	5288.09	5704.92	5641.14	5459.32	6924.15	5676.38	5955.94	5567.39	5486.15	6673.24	5613.57	7475.7	6578.3	6429.94	5989.83	3611.94	4956.39	5312.74	3245.5	277.75	798.21	580.1	664.9	1127.16	658.73	683.67	551.74	3047.63	746.62	719.06	7599.3	3697.74	6762.9	5307.83	13368	7337.27	6833.1	6458.95	8505.09	6943.2	6741.13	5427.74	6640.68	3549.87	7724.21
Tnfrsf13b	19.87	20.35	16.46	16.66	24.33	15.86	25.96	17.63	13.32	27.74	22.84	39.05	25.22	23.09	36.89	19.51	51.05	38.16	43.16	48.49	94.36	173.43	190.44	137.27	182.49	452.88	325.77	299.98	79.68	139.32	199.74	22.19	21.74	22.24	20.68	22.02	19.87	19.05	19.1	15.6	12.48	20.26	35.54	26.32	42.45	28.98
Tnfrsf13c	19.87	20.35	16.46	16.66	24.33	15.86	25.96	17.63	13.32	27.74	15.18	18.19	25.22	23.09	22.72	19.51	17.93	20.27	50.56	16.35	47.84	106.57	459.98	506.18	515.27	894.53	823.61	471.39	8.24	185.76	215.72	22.19	21.74	22.24	17.12	22.02	19.87	19.05	19.1	11.93	12.48	19.03	8.24	11.68	11.23	22.22
Tnfrsf14	52.17	40.97	62.39	24.2	58.94	49.25	46.96	155.04	99.61	281.7	208.1	137.81	87.43	121.23	207.14	357.86	935.05	671.43	392.17	804.26	713.65	683.29	958.05	806.46	819.43	1089.15	761.67	616.02	597.57	650.17	687.1	24.79	410.95	41.83	110.29	22.02	95.65	37.13	19.1	281.67	76.15	341.92	105.75	175.64	468.44	106.26
Tnfrsf17	19.87	22.67	16.46	16.66	48.33	15.86	25.96	17.63	27.85	27.74	22.84	83.84	25.22	23.09	22.72	19.51	17.93	33.39	53.03	16.35	37.21	100.3	594.75	600.55	497.38	1478.4	1043.85	535.67	49.8	217.91	175.77	22.19	21.74	22.24	17.12	29.86	48.27	44.32	19.1	13.76	12.48	19.03	8.24	12.24	19.03	69.55
Tnfrsf18	19.87	20.35	16.46	16.66	24.33	15.86	25.96	17.63	13.32	27.74	15.18	37.9	25.22	23.09	35.47	61.1	57.27	41.74	48.1	61.14	74.42	102.39	295.91	321.73	264.79	542.71	582.72	412.47	51.22	185.76	167.78	22.19	23.95	22.24	17.12	22.02	19.87	19.05	19.1	15.6	12.48	31.6	8.24	15.3	117.11	41.54
Tnfrsf1a	1451.16	1279.74	1282.39	1302.08	1195.37	1163.38	1267.07	2093.07	1274.57	1784.1	1648.32	1289.7	1622.26	1547.27	2209.05	2265.01	2854.94	2084.64	2047.15	2880.79	1786.11	4778.83	1907.31	2492.3	2780.33	1246.35	1556.6	1783.78	3582.6	3504.46	3371.59	1535.37	1784.37	1370.33	1860.69	1679.67	1439.2	2133.17	1456.24	1841.39	1823.32	1670.7	1603.53	2091.16	2646.67	1713.7
Tnfrsf1b	452.13	343.47	439.79	521.11	345.41	349.7	320.09	785.11	379.16	618.67	516.45	411.14	414.93	424.3	706.56	1069.22	1550.11	1099.56	899.02	1405.08	2022.66	3318.22	3609.53	3290.18	3220.46	3783.97	3467.65	3272.95	1960.61	3522.32	4617.96	473.01	331.38	365.08	675.05	257.02	376.47	313.81	351	554.16	283.44	491.81	582.47	638.3	1537.06	332.31
Tnfrsf4	19.87	20.35	16.46	16.66	49.51	15.86	25.96	32.99	13.32	27.74	29.19	65.46	25.22	23.09	22.72	52.37	54.78	62.01	75.23	43.22	136.88	104.48	542.01	557.66	343.52	703.65	667.61	508.89	59.76	178.62	199.74	22.19	25.49	22.24	17.23	22.02	24.57	29.94	19.1	22.02	12.48	27.55	13.87	34.88	39.52	60.86
Tnfrsf8	19.87	20.35	16.46	16.66	24.33	15.86	25.96	17.63	13.32	27.74	15.18	18.19	25.22	23.09	22.72	19.51	17.93	16.59	21.59	16.35	22.69	25.68	18.62	16.86	21.06	29.11	17.11	10.37	8.24	15.26	10.01	22.19	21.74	22.24	17.12	22.02	19.87	19.05	19.1	11.93	12.48	19.03	8.24	11.68	11.23	14.08
Tnfrsf9	243.45	253.68	156.35	115.33	183.9	141.85	199.57	150.09	214.21	157.83	244.9	178.01	228.98	216.94	180.19	120.01	82.17	176.5	182.52	48.49	22.69	54.33	202.16	317.44	236.17	456.62	448.51	374.97	59.76	167.9	183.76	226.33	339.88	250.99	438.22	173.83	222.9	220.38	291.49	302.77	153.35	149.08	46.81	156.67	77.58	236.67
Tnfsf10	32.17	34	46.98	20.65	99.02	15.86	25.96	75.87	35.35	157.17	95.17	98.77	48.57	51.04	100.73	196.39	273.91	231.36	283.64	453.25	397.36	394.93	1095.75	1325.51	948.25	2002.4	1756.19	1419.53	237.61	628.73	918.8	22.19	130.54	22.24	24.13	22.02	41.25	51.5	19.1	54.13	12.48	203.37	56.34	58.75	152.24	91.77
Tnfsf11	21.74	20.35	16.46	28.48	24.33	23.64	25.96	52.78	23.56	117.21	60.91	40.2	25.22	38.28	59.59	102.56	127	58.44	86.33	207.65	50.5	108.66	90.82	124.4	114.51	127.26	110.12	171.41	113.82	89.31	151.8	30.52	21.74	22.24	37.91	22.02	44.76	40.72	19.1	34.86	22.21	19.03	21.67	41.62	30.74	58.93
Tnfsf12	235.63	246.71	241.84	278.36	279.39	266.96	228.53	197.93	246.34	271.71	294.39	300.89	291.42	275.96	181.6	200.75	369.78	255.21	270.08	489.09	471.78	420	536.16	501.89	554.64	1081.67	1016.32	1044.56	492.29	542.99	567.26	240.95	251.82	202.82	195.47	211.16	161.47	241.94	211.33	250.47	162.87	215.52	321.57	241.74	180.06	238.6
Tnfsf13	19.87	20.35	16.46	16.66	51.87	15.86	25.96	17.63	13.32	27.74	25.38	58.57	25.22	23.09	22.72	19.51	36.11	34.59	65.36	43.22	59.8	152.54	486.35	630.58	576.1	1081.67	1071.38	905.28	42.68	285.79	359.53	22.19	21.74	22.24	17.12	22.02	19.87	26.35	19.1	12.84	12.48	19.03	13.87	17.14	20.49	36.71
Tnfsf13b	19.87	20.35	16.46	16.66	24.33	15.86	25.96	42.88	13.32	43.29	31.72	51.68	25.22	23.09	87.96	111.29	134.47	144.3	101.12	154.95	49.17	104.48	219.74	356.04	221.85	415.45	392.3	332.12	64.03	142.89	159.79	22.19	33.22	22.24	17.12	22.02	19.87	19.05	19.1	52.3	12.48	81.02	13	24.48	146.39	41.54
Tnfsf14	21.74	26.15	24.65	22.07	48.33	27.58	25.96	32.99	35.35	32.63	44.41	88.43	36.08	23.09	43.98	67.64	79.68	62.01	61.66	78	55.82	200.6	512.72	720.66	479.49	1059.21	1212.47	964.21	109.56	392.96	431.44	22.19	32.44	22.24	31.51	22.02	35.98	39.53	19.1	25.69	30.67	26.74	28.6	29.38	71.73	47.33
Tnfsf15	19.87	20.35	16.46	16.66	63.66	15.86	25.96	17.63	18.21	27.74	26.65	41.34	25.22	23.09	22.72	65.46	44.82	31.01	51.8	43.22	35.88	265.37	550.8	930.86	873.1	1141.55	1348.98	1505.23	38.42	378.67	751.02	22.19	21.74	22.24	17.12	22.02	23.69	51.5	19.1	13.76	12.48	19.03	8.24	11.68	11.23	43.47
Tnfsf18	19.87	20.92	16.46	16.66	75.45	15.86	25.96	17.63	19.28	27.74	30.45	60.87	25.22	23.09	32.63	43.64	22.41	32.2	88.79	16.35	22.69	537.02	896.52	1372.69	1191.57	1291.26	2032.64	1890.92	31.3	685.89	1238.38	22.19	21.74	22.24	17.12	22.02	24.57	70.67	19.1	11.93	12.48	19.03	10.4	22.03	27.81	35.74
Tnfsf4	19.87	20.35	16.46	16.66	47.15	15.86	25.96	17.63	13.32	27.74	27.92	40.2	25.22	23.09	22.72	19.51	17.93	28.62	64.13	16.35	22.69	415.82	600.61	1020.94	808.69	1119.1	1417.8	1483.81	27.03	657.31	1102.56	22.19	21.74	22.24	17.12	22.02	22.82	29.94	19.1	15.6	12.48	19.03	8.67	15.3	11.23	38.64
Tnfsf8	19.87	20.35	16.46	16.66	24.33	15.86	25.96	17.63	17.14	27.74	15.18	39.05	25.22	23.09	22.72	19.51	41.09	56.05	49.33	25.3	43.86	137.91	272.47	403.23	332.78	613.82	839.67	824.93	41.26	264.35	439.43	22.19	21.74	22.24	17.12	22.02	22.82	19.05	19.1	11.93	12.48	19.03	8.24	11.68	45.38	17.39
Tollip	758.19	761.05	690.1	641.43	809.88	702.36	709.84	613.57	677.98	635.99	786.73	756.82	632.8	661.98	488.06	639.35	677.32	676.2	619.08	663.01	676.43	660.3	1113.33	1479.94	1052.02	1935.03	1844.52	1178.47	769.73	785.91	886.84	846.84	725.33	668.05	737.58	762.52	783.66	783.32	710.51	698.21	693.79	592.28	661.35	746.63	720.22	690.7
Tpsab1	19.87	20.35	16.46	16.66	33.01	15.86	25.96	17.63	13.32	27.74	15.18	53.98	25.22	23.09	22.72	19.51	17.93	16.59	21.59	16.35	22.69	25.68	172.86	193.04	218.28	561.42	495.54	546.38	25.61	135.75	159.79	22.19	21.74	22.24	17.12	22.02	22.82	27.55	19.1	11.93	12.48	19.03	8.67	11.68	11.23	26.08
Traf2	501.69	557.93	539.14	602.98	559.96	588.09	583.06	417.3	548.38	538.09	654.76	637.38	614.76	615.72	349.02	355.68	527.91	533.09	441.49	595.55	361.47	365.67	316.42	308.86	379.3	467.85	348.72	380.33	512.21	342.94	271.64	615.42	567.75	537.48	495.82	619.61	565.15	503.05	527.11	513.79	498.13	585.8	483.66	465.11	383.53	516.81
Traf3	299.1	278.96	284.21	260.56	281.75	207.85	273.14	225.97	289.19	271.71	293.12	326.16	205.38	216.94	181.6	231.3	277.65	285.03	226.91	300.41	208.64	380.3	846.72	1158.21	941.09	1661.8	1709.16	1676.65	200.61	614.44	735.04	404.35	325.98	310.57	247.17	129.04	335.23	233.56	216.19	259.65	245.37	357.31	153.42	406.97	228.36	227.98
Traf6	308.66	297.27	243.39	236.35	280.57	174.36	259.05	280.4	217.43	219.77	263.93	251.51	173.47	255.22	251.13	207.3	250.26	236.13	213.35	290.93	305.66	261.2	131.84	137.27	168.18	29.11	131.92	133.92	293.1	217.91	279.63	259.39	195.43	182.54	284.59	239.95	260.63	332.97	207.69	294.51	184.02	185.54	220.16	238.68	222.51	191.27
Trem1	49.56	36.61	32.35	34.17	67.2	47.28	33.65	39.59	49.27	43.29	43.14	86.13	51.35	23.09	52.5	48.01	53.54	41.74	90.03	67.46	22.69	131.64	445.33	540.5	504.54	976.87	958.97	723.15	96.75	153.61	319.58	24.16	23.95	62.11	62.04	22.02	36.86	38.33	19.1	33.95	34.9	19.03	46.81	45.9	60.02	58.93
Trem2	227.8	188.3	236.45	194.35	214.55	225.58	189.4	311.73	172.44	253.06	229.67	243.47	294.2	256.82	384.49	482.24	825.48	509.23	689.37	1005.59	4648.66	2906.58	2622.18	2063.33	1739.05	1871.4	1810.11	1810.57	1613.45	2468.48	2820.31	165.3	54.07	301.7	233.39	133.31	194.82	99.41	276.92	240.38	154.41	277.1	649.21	498.16	816.84	208.66
Trp53	874.7	776.74	855.7	861.41	687.28	708.27	770.89	1591.66	781.88	838.44	793.07	844.1	839.58	851.8	1360.62	1184.87	992.32	1010.12	938.48	787.4	566.13	2227.47	1456.12	1518.54	1535.09	1837.71	1798.64	1628.44	1454.1	2146.97	1541.98	652.29	634.18	733.97	952.26	605.75	893.35	674.33	576.91	860.6	685.33	802.13	767.1	791.91	1626.35	937.99
Twist1	1266.83	1294.56	1220.78	1259.36	1268.46	1339.71	1371.94	956.65	1200.66	1058.87	1424.99	1229.98	1311.4	1322.36	744.86	624.08	714.67	797.84	822.56	671.45	195.36	677.02	556.66	896.54	926.78	1115.35	1379.95	1633.79	853.68	1343.2	1062.61	1872.33	1295.41	1376.67	1005.93	1752.19	1333.01	2282.89	1300.78	1091.81	1685.83	1020.08	533.07	1145.64	464.04	1247.12
Txk	19.87	20.35	16.46	16.66	24.33	15.86	25.96	17.63	13.32	27.74	27.92	18.19	25.22	23.09	22.72	19.51	56.03	42.93	21.59	39	30.57	25.68	79.1	16.86	21.06	29.11	17.11	10.37	31.3	15.26	10.01	22.19	33.99	22.24	17.12	22.02	19.87	19.05	19.1	12.84	12.48	19.03	9.53	11.68	49.77	15.46
Txnip	453	248.45	438.25	448.5	465.65	351.67	314.62	992.93	387.73	972.3	558.32	421.48	498.19	524.8	1787.67	2627.23	3174.92	2017.86	2103.88	2827.03	2560.88	5042.11	2800.9	3839.25	3621.23	2384.16	2543.1	3321.16	4656.81	5747.89	5712.53	317.88	582.43	386.63	497.3	840.37	433.51	429.99	381.37	637.65	353.24	977.95	1005.46	1034.26	3223.43	379.64
Tyk2	126.94	81.95	81.64	88.99	67.2	78.81	72	159.99	108.18	126.53	97.71	135.52	99.92	127.61	293.69	392.78	488.07	316.04	226.91	364.71	514.3	639.41	606.47	574.82	543.9	400.48	402.63	385.68	318.71	492.98	471.38	61.03	70.29	76.06	116.69	46.92	88.63	70.67	64.37	109.18	77.21	114.24	104.01	124.85	528.46	116.89
Ubc	9785.98	9028.81	6699.25	8905.23	8499.61	6605.97	8475.05	7316.69	7857.32	8926.48	8815.17	7010.08	6169.85	8396.74	8427.6	7506.38	9117.63	7809.06	8898.96	9186.28	8295.3	8351.98	5156.47	5237.69	4920.15	3623.03	3806.04	4890.67	12291.5	10227.6	7813.78	11024.2	8379.58	9527.64	9527.01	5576.5	11367	9257.32	8533.39	11624.5	9083.8	11397.5	12043	12088	9010.08	9109.47
Ulbp1	659.93	421.93	539.14	634.31	361.91	554.6	542.36	463.48	624.43	400.24	451.73	481.2	287.26	433.87	262.48	242.21	338.66	392.36	352.7	239.28	110.3	317.61	682.65	887.96	783.65	1212.67	1249.18	1205.26	247.57	371.52	623.18	396.08	849.7	597.06	1087.17	607.88	1097.83	688.7	692.29	213.77	848.2	441.58	182.89	594.85	423.06	1115.74
Usp18	209.54	159.53	363.54	88.99	294.72	207.85	136.96	676.25	278.48	730.55	488.53	225.09	548.15	331.79	778.91	938.3	684.79	1005.35	778.17	853.8	582.08	654.03	723.66	703.51	751.44	1021.78	1206.74	1119.55	428.26	785.91	615.2	45.78	518.32	143.24	170.36	98.11	158.84	119.77	53.44	356.9	40.19	1001.45	117.88	145.65	1014.46	179.68
Usp9y	19.87	20.35	16.46	16.66	24.33	15.86	25.96	17.63	13.32	27.74	15.18	18.19	25.22	23.09	22.72	19.51	17.93	16.59	21.59	16.35	22.69	25.68	18.62	16.86	21.06	29.11	17.11	10.37	8.24	15.26	10.01	22.19	21.74	22.24	17.12	22.02	19.87	19.05	19.1	11.93	12.48	19.03	8.24	11.68	11.23	14.08
Vcam1	567.77	409.73	467.52	459.18	393.74	462.99	433.57	730.68	541.96	853.76	775.31	478.9	571.74	494.49	807.29	1032.13	1313.55	789.49	1165.4	1336.57	861.16	1788.66	1628.97	1874.59	2007.42	1908.83	2211.59	1955.2	2082.97	1986.22	2452.79	617.33	853.56	403.11	941.92	588.68	864.4	340.16	415.37	690.87	595.43	1391.98	1077.4	798.03	1058.37	513.92
Vegfa	1680.7	1874.28	1576.61	1524.19	1823.7	1696.31	1494.82	1433.32	1508.06	1540.36	1884.34	1543.5	1860.95	1992.31	1024.36	807.37	590.16	970.77	843.53	548.12	272.43	405.37	647.49	1008.07	1137.9	1706.71	2109.5	1944.48	579.08	760.91	767	2574.85	998.01	1599.77	1970.99	1373.6	1470.79	1788.22	2795.88	1335.86	1357.97	768.91	713.36	1578.93	563.59	1020.11
Vegfc	180.85	149.94	197.94	165.87	135.57	160.57	126.79	128.65	214.21	151.84	131.97	124.03	131.83	116.44	89.38	111.29	165.59	118.07	130.72	189.73	147.51	179.7	140.63	163.01	171.76	112.28	99.8	128.56	248.99	175.04	159.79	211.07	295.85	188.88	211.23	26.66	229.92	19.05	161.53	113.77	191.43	59.15	531.33	410.03	243	66.65
Vhl	133.03	109.84	110.14	81.16	156.79	78.81	95.48	224.32	104.96	117.21	133.24	148.15	160.98	124.42	293.69	427.69	256.48	258.79	266.38	209.76	142.2	445.08	568.38	694.93	590.42	883.3	827.05	637.45	192.08	532.28	471.38	104.27	108.92	126.76	170.36	94.91	155.33	150.92	115.38	123.86	98.36	122.35	115.28	160.95	352.79	126.55
Vim	101152	86409.6	68876.5	75876.3	96910.9	73343.4	90415.2	53944.9	74359.7	58827.2	91299.9	90283.5	91352.9	97519.6	49822.1	37433.7	37366.9	48124.4	41205.8	35580.3	15256.3	29552.7	23324.2	20212.9	20328.3	16000.5	14866.3	15427.3	42766.4	23252.3	15627.6	65700.6	33030.9	74828	63972.6	90596.6	87726	96192.8	84192.2	79592.8	57126.7	53340	47585.1	43327.5	26387.6	86295.5
Vwf	177.37	149.07	214.12	205.03	157.97	109.34	147.13	192.98	252.77	418.89	295.66	242.32	148.49	231.29	92.22	146.2	366.05	156.23	182.52	429.01	489.05	493.14	621.12	712.09	676.3	804.7	757.08	664.23	700.01	389.38	375.51	109.35	91.15	138.17	261.45	60.79	299.25	112.59	182.18	243.13	176.62	117.48	305.1	225.82	163.95	305.26
Xaf1	532.99	420.19	835.67	221.4	702.6	434.42	315.4	837.89	773.31	1910.63	1691.47	678.73	1131	878.91	861.2	1547.1	2475.19	2579.56	1761.05	2413.83	1556.2	1025.97	732.45	656.32	622.62	568.9	742.17	626.73	1200.84	825.21	615.2	82.01	1604.39	328.32	512.56	211.16	400.17	209.6	120.24	1266.13	116.34	2971.93	291.24	304.77	1491.68	445.33
Xbp1	973.82	834.27	985.09	964.63	1064.51	1051.08	917.24	895.62	963.96	1281.3	1070.97	999.14	1294.75	910.82	947.75	1125.96	1765.51	1234.33	1266.52	1850.96	2673.84	1471.05	1177.78	1591.47	1488.57	1250.09	1412.07	1821.28	1718.74	1418.22	1342.24	766.73	1491.61	1275.25	1282.15	1168.84	762.6	682.71	1174.46	840.42	882.05	798.89	962.99	1102.8	1365.79	788.26
Xcl1	20.87	34	43.9	16.66	87.24	15.86	28.96	115.46	28.92	97.9	71.06	87.28	56.9	39.88	140.46	259.67	154.39	169.35	287.34	125.44	53.16	783.59	1954.18	2981.32	2361.67	3069.09	4001.05	3422.93	184.96	1564.68	2029.35	22.19	145.22	22.24	19.7	22.02	48.27	44.32	19.1	95.42	12.48	138.55	37.27	54.47	471.36	84.04
Xcr1	19.87	20.35	16.46	16.66	56.59	15.86	25.96	17.63	13.32	27.74	21.57	45.94	25.22	23.09	22.72	45.82	53.54	56.05	82.63	40.05	22.69	117.02	518.58	746.4	669.14	1178.98	1229.68	1226.68	36.99	310.79	463.39	22.19	43.26	22.24	17.12	22.02	25.45	34.73	19.1	14.68	12.48	38.08	8.24	11.68	23.42	28.98
Ythdf2	887.74	892.68	868.02	852.15	964.31	773.29	872.63	770.26	839.71	852.42	881.9	965.84	875.66	958.67	698.04	687.36	754.51	825.27	895.32	672.5	648.53	1170.15	3307.76	4165.27	3746.47	5340.97	6232.14	4451.42	664.45	1389.64	2053.31	1017.86	794.86	844.25	876.92	859.56	980.23	971.37	844.11	841.33	834.45	956.88	757.56	896.56	513.82	937.03
Yy1	2469.32	2270.93	2235.91	2063.1	2243.38	2033.21	2158.48	1919.89	2277.08	1788.76	2148.28	2145.29	1967.8	1949.24	1706.8	1612.56	1353.39	1485.96	1404.64	1340.79	862.49	1232.84	668	712.09	873.1	445.39	501.28	482.1	1656.13	957.39	1062.61	2383.48	1846.17	2411.07	2222.1	1708.46	2293.06	2500.88	2303.99	2008.38	2071.85	1855.43	2127.06	2119.93	1500.46	1875.02
Zap70	19.87	20.35	16.46	16.66	24.33	15.86	25.96	49.48	18.21	40.62	48.22	72.35	25.22	23.09	85.13	128.74	188.01	128.8	96.19	245.6	599.36	509.85	413.1	248.8	279.11	269.48	313.16	423.18	325.82	521.56	511.33	22.19	40.17	22.24	17.12	22.02	19.87	19.05	19.1	23.85	14.81	31.6	11.27	17.75	133.21	60.86
Zbp1	587.77	425.42	1111.41	212.86	760.37	527.02	345.14	1550.43	1111.76	3626.13	3287.77	801.61	1985.84	1504.2	1899.76	3177.12	4429.95	4107.27	3118.83	4523.04	2252.57	1521.2	1081.1	896.54	962.56	1029.27	1304.24	1017.77	2286.43	1278.9	822.92	145.59	4541.26	311.84	774.51	301.81	611.66	498.26	122.67	2445.1	253.83	4999.13	285.17	764.37	2440.26	640.46
Zfp13	61.73	69.74	57	81.87	74.27	65.02	67.31	54.43	74.97	56.61	67.25	67.76	45.8	74.97	39.73	52.37	63.5	47.7	61.66	67.46	75.75	64.78	18.62	16.86	78.72	29.11	28.68	10.37	55.49	71.45	10.01	49.59	44.03	73.52	47.27	24.53	40.37	32.34	82.59	41.29	22.21	38.89	25.14	42.23	58.55	22.22
