# Supplementary material for: A modular self-adjuvanting cancer vaccine combined with an oncolytic vaccine induces potent antitumor immunity
Source: Nat Commun. 2021 Aug 31;12:5195. doi: 10.1038/s41467-021-25506-6 (PMC8408233; doi:10.1038/s41467-021-25506-6)
Supplement: Supplementary file 5 — Supplementary Data 2 [file 41467_2021_25506_MOESM5_ESM.xlsx]

## Sheet: Supplementary Data 2
Supplementary Data 2. Statistics of Differentially Expressed Genes by NanoString® nCounter analysis during Response Phase
Genes with fold change > 2 and FDR adjusted p-value < 0.05 were reported as upregulated
Genes with fold change < -2 and FDR adjusted p-value < 0.05 were reported as downregulated
	mean normalized gene counts				Fold change			p-value (2-tailed t test)			FDR adjusted p-value (Benjamini-Yekutieli procedure )
Probe Name	Mock	KK	VV	KV	KK vs. Mock	VV vs. Mock	KV vs. Mock	KK vs. Mock	VV vs. Mock	KV vs. Mock	KK vs. Mock	VV vs. Mock	KV vs. Mock
A2m	19.96	22.46	21.04	222.35	1.13	1.05	11.14	0.260493	0.62837	1e-08	1	1	0
Abca1	1165.03	1442.22	1684.94	3441.83	1.24	1.45	2.95	0.141218	0.106908	3.3e-07	1	1	0
Abcb1a	105.24	149.66	260.72	919.65	1.42	2.48	8.74	0.0200464	0.00012517	2.5e-07	0.58	0	0
Abcg1	89.71	231.31	1038.29	1900.06	2.58	11.57	21.18	0.00642936	6.9e-07	1e-08	0.28	0	0
Abl1	513.64	474.55	545.74	690.05	-1.08	1.06	1.34	0.151376	0.583418	0.00087764	1	1	0.01
Ada	107.01	111.89	113.82	50.97	1.05	1.06	-2.1	0.536431	0.285821	0.0249362	1	1	0.21
Adora2a	19.6	21.91	30.99	165.94	1.12	1.58	8.47	0.471762	0.0240541	1.469e-05	1	0.3	0
Aicda	19.6	19.74	21.91	267.66	1.01	1.12	13.66	0.955527	0.511381	8.28e-06	1	1	0
Aire	19.6	19.43	19.46	16.54	-1.01	-1.01	-1.19	0.948384	0.938238	0.235407	1	1	1
Akt3	1109.01	1001.04	585.16	1002.38	-1.11	-1.9	-1.11	0.155995	0.00378117	0.407428	1	0.06	1
Alcam	2825.95	2211.56	851.34	645.87	-1.28	-3.32	-4.38	0.00230442	2.114e-05	1e-08	0.17	0	0
Ambp	19.74	22.78	21.06	257.43	1.15	1.07	13.04	0.471364	0.636263	1.657e-05	1	1	0
Amica1	45.61	71.83	272.43	717.05	1.57	5.97	15.72	0.0162471	1.984e-05	1e-08	0.51	0	0
Angpt1	62.6	70.39	75.88	366.01	1.12	1.21	5.85	0.356727	0.422333	1.81e-05	1	1	0
Angpt2	275.99	340.06	246.04	969.81	1.23	-1.12	3.51	0.0923788	0.356511	1.95e-06	1	1	0
Anp32b	5273.18	5237.26	4059.94	3892.83	-1.01	-1.3	-1.35	0.760629	0.0497013	1e-08	1	0.57	0
Anxa1	3934.39	4002.52	4453.16	2810.78	1.02	1.13	-1.4	0.765951	0.075486	0.0111308	1	0.83	0.1
Apoe	3471.83	4541.6	24852.2	61143.9	1.31	7.16	17.61	0.0961175	0.0002894	1e-08	1	0.01	0
App	1964.68	1965.87	3020.82	3130.77	1	1.54	1.59	0.990924	0.025577	0.00458074	1	0.31	0.04
Arg1	248.98	211.96	179.7	1132	-1.17	-1.39	4.55	0.265585	0.134502	1.92e-06	1	1	0
Arg2	22.37	26.16	47.45	372.71	1.17	2.12	16.66	0.538885	0.0168531	1.8e-07	1	0.22	0
Atf1	306.87	291.22	246.53	457.29	-1.05	-1.24	1.49	0.241656	0.00020035	0.0201507	1	0	0.17
Atf2	695.19	607.95	521.83	1030.26	-1.14	-1.33	1.48	0.0630065	8.531e-05	0.00292112	1	0	0.03
Atg10	71.38	71.31	140.59	329.93	-1	1.97	4.62	0.992861	2.29e-06	1e-08	1	0	0
Atg12	349.26	363.74	446.28	1050.38	1.04	1.28	3.01	0.69407	0.00372647	1.68e-06	1	0.06	0
Atg16l1	306.67	294.04	310.44	406.63	-1.04	1.01	1.33	0.417033	0.854534	0.0233928	1	1	0.2
Atg5	237.58	244.91	267.78	947.94	1.03	1.13	3.99	0.692298	0.253885	7.11e-06	1	1	0
Atg7	118.74	120.9	115.06	102.98	1.02	-1.03	-1.15	0.803765	0.820748	0.453029	1	1	1
Atm	318.89	334.17	321.05	1522.91	1.05	1.01	4.78	0.648105	0.941871	1.297e-05	1	1	0
Axl	3652.28	4104.75	4275.02	2790.79	1.12	1.17	-1.31	0.017536	0.160178	0.0195079	0.53	1	0.17
Batf	21.3	38.87	107.47	456.72	1.83	5.05	21.45	0.00613792	1.06e-06	1e-08	0.27	0	0
Bax	636.46	619.15	427.41	261.61	-1.03	-1.49	-2.43	0.635936	0.00663643	1e-08	1	0.09	0
Bcl10	1200.5	1196.68	1140.94	1307.89	-1	-1.05	1.09	0.922189	0.574922	0.0267598	1	1	0.23
Bcl2	73.59	81.87	117.28	171.36	1.11	1.59	2.33	0.167676	0.00023903	1.5e-07	1	0.01	0
Bcl2l1	847.11	780.23	567.5	630.08	-1.09	-1.49	-1.34	0.260855	0.0043088	0.00283779	1	0.06	0.03
Bcl6	213.25	231.61	236.43	128.57	1.09	1.11	-1.66	0.48227	0.448211	0.00695669	1	1	0.06
Bid	82.97	107.3	135.42	406	1.29	1.63	4.89	0.0160296	0.00024824	4.7e-07	0.51	0.01	0
Birc5	524.5	494	348.2	221.18	-1.06	-1.51	-2.37	0.342481	0.023519	1.8e-07	1	0.29	0
Blk	19.6	21.93	19.46	144.7	1.12	-1.01	7.38	0.517996	0.938238	0.00055228	1	1	0.01
Blnk	33.59	39.02	126.32	135.14	1.16	3.76	4.02	0.232506	0.00206656	2e-08	1	0.03	0
Bmi1	311.46	352.68	401.27	1432.72	1.13	1.29	4.6	0.286081	0.196809	5.958e-05	1	1	0
Bst1	56.4	106.07	223.53	905.77	1.88	3.96	16.06	0.00499701	8.01e-06	1e-08	0.25	0	0
Bst2	1137.17	2729.74	5302.68	3019.93	2.4	4.66	2.66	0.00277471	4.852e-05	0.00056414	0.19	0	0.01
Btk	47.83	73.25	222.05	805.04	1.53	4.64	16.83	0.076282	1.306e-05	1e-08	1	0	0
Btla	22.01	24.96	59.71	993.66	1.13	2.71	45.14	0.552357	0.00235471	7e-08	1	0.04	0
C1qa	949.09	1594.59	3580.87	3399.99	1.68	3.77	3.58	0.00382867	1.339e-05	3e-08	0.22	0	0
C1qb	1398.89	2301.29	5918.98	5668.3	1.65	4.23	4.05	0.0082337	0.00011237	1e-08	0.31	0	0
C1qbp	2079.61	2015.06	1395.33	1371.62	-1.03	-1.49	-1.52	0.440424	0.00908607	3.447e-05	1	0.12	0
C1ra	63.32	188.04	826.64	1137.95	2.97	13.05	17.97	0.00564701	3e-08	1e-08	0.27	0	0
C1s1	65.34	194.56	1050.34	2089.95	2.98	16.07	31.99	0.00208619	4e-08	1.4e-07	0.16	0	0
C2	33.04	79.87	187.5	497.43	2.42	5.68	15.06	0.00399432	2.939e-05	7e-08	0.22	0	0
C3	74.26	252.89	1313.55	1680.83	3.41	17.69	22.63	0.00550036	2e-08	1e-08	0.27	0	0
C3ar1	581.4	975.82	3617.51	7524.79	1.68	6.22	12.94	0.0878406	1e-08	1e-08	1	0	0
C4b	100.47	234.12	619.61	562.61	2.33	6.17	5.6	0.00798586	3.4e-06	2.508e-05	0.31	0	0
C5ar1	121.11	147.66	254.15	832.46	1.22	2.1	6.87	0.0138924	0.00394629	1e-08	0.45	0.06	0
C6	22.01	26.02	22.42	437.68	1.18	1.02	19.88	0.448659	0.932816	2.7e-07	1	1	0
C7	19.6	19.43	19.73	207.82	-1.01	1.01	10.6	0.948384	0.94688	9.05e-06	1	1	0
C8a	22.17	21.18	23.98	485.99	-1.05	1.08	21.92	0.833865	0.781215	3.064e-05	1	1	0
C8b	21.67	25.31	36.02	913.1	1.17	1.66	42.13	0.519447	0.14258	2.02e-06	1	1	0
C8g	19.6	21.86	19.46	18.68	1.12	-1.01	-1.05	0.524343	0.938238	0.750106	1	1	1
C9	21.43	23.93	28.9	835.34	1.12	1.35	38.99	0.591193	0.361679	3.2e-07	1	1	0
CD209e	23.51	26.04	28.97	876.66	1.11	1.23	37.28	0.754207	0.542073	2.98e-06	1	1	0
Camp	19.6	19.43	23.62	33.79	-1.01	1.21	1.72	0.948384	0.33091	0.0847036	1	1	0.69
Card11	19.6	29.1	101.21	528.19	1.48	5.16	26.95	0.056076	1.165e-05	4e-07	1	0	0
Card9	19.6	21.86	22.69	68.66	1.12	1.16	3.5	0.524343	0.179186	0.00015093	1	1	0
Casp1	60.75	141.73	503.83	1694.13	2.33	8.29	27.89	0.0010979	5.2e-07	1e-08	0.11	0	0
Casp3	1116.29	978.02	568.83	252.39	-1.14	-1.96	-4.42	0.120338	0.00021007	1.2e-07	1	0	0
Casp8	706.14	813.7	1102.44	1562.21	1.15	1.56	2.21	0.178387	6.913e-05	4e-08	1	0	0
Ccl1	22.07	29.25	41.93	708.07	1.33	1.9	32.09	0.258245	0.0272327	1.5e-07	1	0.33	0
Ccl11	161.41	296.63	955.8	849.28	1.84	5.92	5.26	0.0138889	0.00037535	1.4e-07	0.45	0.01	0
Ccl12	216.51	254.31	450.8	330.75	1.17	2.08	1.53	0.501421	0.00205008	0.0116031	1	0.03	0.1
Ccl17	19.6	22.5	19.46	152.27	1.15	-1.01	7.77	0.476048	0.938238	6.99e-06	1	1	0
Ccl19	23.61	42.93	89.06	1098.18	1.82	3.77	46.51	0.146591	0.00046289	1.8e-07	1	0.01	0
Ccl2	2652.54	4992.74	6706.5	2264.38	1.88	2.53	-1.17	0.00895723	0.0228826	0.244006	0.34	0.28	1
Ccl20	20.4	20.53	21.71	427.89	1.01	1.06	20.98	0.964636	0.718577	3.001e-05	1	1	0
Ccl21a	69.21	199.86	2328.3	2340.18	2.89	33.64	33.82	0.0275785	2.569e-05	1e-08	0.74	0	0
Ccl22	22.12	28.87	59.34	944.22	1.31	2.68	42.69	0.282447	0.00646641	2e-08	1	0.09	0
Ccl24	19.6	21.65	21.32	125.86	1.1	1.09	6.42	0.546308	0.392961	6.732e-05	1	1	0
Ccl25	59.77	52.98	60.33	333.69	-1.13	1.01	5.58	0.294716	0.936809	0.00036637	1	1	0
Ccl26	19.6	19.43	19.46	16.01	-1.01	-1.01	-1.22	0.948384	0.938238	0.199544	1	1	1
Ccl27a	38.1	58.58	57.68	183.22	1.54	1.51	4.81	0.00448042	0.0166641	0.00016528	0.24	0.22	0
Ccl28	19.6	19.43	19.84	142.46	-1.01	1.01	7.27	0.948384	0.901222	0.00084678	1	1	0.01
Ccl3	36.95	70.02	155.65	722.01	1.9	4.21	19.54	0.0386521	0.00031961	1e-08	0.93	0.01	0
Ccl4	20.64	28.73	92.81	264.61	1.39	4.5	12.82	0.147929	2.8e-07	5.3e-07	1	0	0
Ccl5	131.86	446.58	1609.83	1051.49	3.39	12.21	7.97	0.00201031	1.25e-06	4.5e-06	0.16	0	0
Ccl6	32.19	46.42	109.78	923.11	1.44	3.41	28.68	0.142352	0.0005726	1e-08	1	0.01	0
Ccl7	154.24	310.3	846.33	603.1	2.01	5.49	3.91	0.0266528	2.2e-07	4.5e-07	0.73	0	0
Ccl8	157.54	611.83	1843.24	2390.16	3.88	11.7	15.17	0.00043535	7e-08	1e-08	0.09	0	0
Ccl9	434.34	492.35	1099.93	2448.61	1.13	2.53	5.64	0.512904	9.532e-05	2e-08	1	0	0
Ccnd3	286.84	324.44	305.64	952.69	1.13	1.07	3.32	0.151701	0.522787	0.00013859	1	1	0
Ccr1	143.6	196.86	268.99	1032.57	1.37	1.87	7.19	0.0219772	0.00136339	1e-08	0.63	0.02	0
Ccr2	167.01	236.54	699.55	1736.1	1.42	4.19	10.39	0.0974494	8.08e-06	2e-08	1	0	0
Ccr3	19.94	21.5	22.92	355.24	1.08	1.15	17.82	0.646714	0.329233	4.721e-05	1	1	0
Ccr4	19.6	22.87	20.27	172.28	1.17	1.03	8.79	0.408001	0.759138	4.645e-05	1	1	0
Ccr5	109.04	233.16	826.39	842.07	2.14	7.58	7.72	0.00151286	1.09e-06	6.3e-07	0.14	0	0
Ccr6	19.6	22.84	22.22	283.47	1.17	1.13	14.46	0.458018	0.39006	5.312e-05	1	1	0
Ccr7	19.93	35.39	90.4	284.78	1.78	4.53	14.29	0.00620541	0.00017134	3e-08	0.27	0	0
Ccr8	19.74	21.04	20.03	45.39	1.07	1.02	2.3	0.65065	0.877479	0.0204469	1	1	0.18
Ccr9	22.32	26.83	43.59	427.25	1.2	1.95	19.14	0.424996	0.0189266	3.12e-06	1	0.24	0
Ccrl2	20.13	37.77	86.37	351.93	1.88	4.29	17.48	0.00685431	0.00022279	1e-08	0.29	0	0
Cd14	192.54	217.59	239.9	451.87	1.13	1.25	2.35	0.17937	0.0174874	4e-07	1	0.22	0
Cd160	22.01	24.07	35.44	552.13	1.09	1.61	25.08	0.6885	0.0682004	1.46e-06	1	0.76	0
Cd163	30.24	32.94	35.42	356.89	1.09	1.17	11.8	0.672026	0.464222	2.74e-06	1	1	0
Cd164	2804.64	2734.99	2119.28	1784.84	-1.03	-1.32	-1.57	0.62898	0.00044745	7.07e-06	1	0.01	0
Cd180	110.97	255.22	922.47	2332.59	2.3	8.31	21.02	0.00310572	3e-07	1e-08	0.2	0	0
Cd19	19.6	22.2	22.71	93.61	1.13	1.16	4.78	0.496447	0.397942	0.0062393	1	1	0.06
Cd1d1	71.1	84.12	148.25	968.73	1.18	2.09	13.63	0.142926	0.00463604	1e-08	1	0.07	0
Cd1d2	20.31	23.04	21.29	215.97	1.13	1.05	10.63	0.566584	0.762691	4.775e-05	1	1	0
Cd2	21.85	24.69	51.04	601.19	1.13	2.34	27.52	0.646244	0.0020829	9e-08	1	0.03	0
Cd200	76.82	127.71	198.94	396.24	1.66	2.59	5.16	0.00118978	0.00023386	1e-08	0.12	0	0
Cd200r1	25.88	38.77	117.57	990.9	1.5	4.54	38.29	0.0393326	1.45e-05	1e-08	0.93	0	0
Cd207	19.86	22.71	25.64	168.06	1.14	1.29	8.46	0.411137	0.131684	0.00069074	1	1	0.01
Cd22	21.36	26.77	71.14	539.28	1.25	3.33	25.25	0.256702	0.00355981	2e-08	1	0.05	0
Cd244	48.87	110.87	246.98	930.53	2.27	5.05	19.04	0.00098101	3.03e-06	1e-08	0.11	0	0
Cd247	19.63	30.96	110.6	372.42	1.58	5.63	18.97	0.0227555	0.00016553	1e-08	0.64	0	0
Cd27	19.6	20.12	41.63	32.8	1.03	2.12	1.67	0.829778	0.0128291	0.0284933	1	0.17	0.24
Cd274	91.47	369.34	824.11	869.98	4.04	9.01	9.51	0.00068895	2.59e-06	1e-08	0.1	0	0
Cd276	167.39	195.5	276.46	361.34	1.17	1.65	2.16	0.234462	0.025781	6.5e-06	1	0.31	0
Cd28	25.61	39.87	76.38	1423.99	1.56	2.98	55.61	0.111161	0.00193985	5e-08	1	0.03	0
Cd33	70.2	66.99	125.96	488.74	-1.05	1.79	6.96	0.711556	0.00631745	5e-08	1	0.09	0
Cd34	4986.4	4418.14	2359.24	1205.83	-1.13	-2.11	-4.14	0.115261	0.00018059	1e-08	1	0	0
Cd36	48.31	69.01	266.01	2770.71	1.43	5.51	57.35	0.131276	0.00653257	1e-08	1	0.09	0
Cd37	45.42	73.94	321.76	818.53	1.63	7.08	18.02	0.0267009	8.105e-05	1e-08	0.73	0	0
Cd38	70.01	118.76	318.29	1551.36	1.7	4.55	22.16	0.0258644	5.316e-05	1e-08	0.71	0	0
Cd3d	19.6	51.22	375.06	631.12	2.61	19.14	32.2	0.00488977	1.34e-06	1e-08	0.25	0	0
Cd3e	20.13	32.36	173.77	480.82	1.61	8.63	23.89	0.0120713	8.2e-06	1e-08	0.41	0	0
Cd3eap	52.26	57.26	92.28	199.34	1.1	1.77	3.81	0.372938	2.812e-05	6.03e-06	1	0	0
Cd3g	20.95	49.13	357.09	714.94	2.35	17.05	34.13	0.00942779	2.282e-05	1e-08	0.34	0	0
Cd4	22.25	48.2	185.67	504.34	2.17	8.34	22.66	0.00305698	7.572e-05	1e-08	0.2	0	0
Cd40	24.2	76.35	188.15	959.52	3.16	7.77	39.65	0.00065399	1.44e-06	1e-08	0.1	0	0
Cd40lg	19.6	22	27.36	189.79	1.12	1.4	9.68	0.512067	0.100184	1.031e-05	1	1	0
Cd44	36.83	43.46	40.02	175.11	1.18	1.09	4.76	0.138223	0.643905	8e-08	1	1	0
Cd46	19.6	19.43	19.46	16.01	-1.01	-1.01	-1.22	0.948384	0.938238	0.199544	1	1	1
Cd47	1325.9	1501.69	1842.78	1423.92	1.13	1.39	1.07	0.165452	0.00235453	0.266716	1	0.04	1
Cd48	73.06	134.19	557.7	721.6	1.84	7.63	9.88	0.00712919	1.4e-07	1e-08	0.29	0	0
Cd5	19.6	23.12	48.92	218.47	1.18	2.5	11.15	0.309405	0.0143994	1e-08	1	0.19	0
Cd53	25.56	42.58	109.78	954.56	1.67	4.29	37.34	0.0455941	0.00014078	1e-08	1	0	0
Cd55	20.03	22.06	131.43	445.15	1.1	6.56	22.22	0.558941	0.00017763	1e-08	1	0	0
Cd59b	21.67	24.02	24.68	465.4	1.11	1.14	21.47	0.668428	0.574155	1.425e-05	1	1	0
Cd6	19.6	21.2	80.08	279.32	1.08	4.09	14.25	0.54896	0.00105506	1e-08	1	0.02	0
Cd63	17892.7	17984	15428.5	8636.52	1.01	-1.16	-2.07	0.865924	0.111645	0.00013097	1	1	0
Cd68	482.71	672.95	1424.01	2898.46	1.39	2.95	6	0.00786636	0.0056564	1e-08	0.31	0.08	0
Cd69	32.19	102.19	416.71	773.04	3.17	12.95	24.02	0.0046031	1.078e-05	9e-08	0.24	0	0
Cd7	20.8	27.23	56.81	244.74	1.31	2.73	11.77	0.188981	3.915e-05	4.4e-07	1	0	0
Cd70	19.6	20.22	19.46	50.3	1.03	-1.01	2.57	0.814414	0.938238	0.0329358	1	1	0.28
Cd74	902.99	5379.11	19367.1	12291.7	5.96	21.45	13.61	4.375e-05	1.1e-07	2.1e-07	0.03	0	0
Cd79a	19.74	21.5	19.46	144.62	1.09	-1.01	7.33	0.596852	0.883012	0.00014493	1	1	0
Cd79b	19.6	22.94	90.75	185.51	1.17	4.63	9.47	0.413898	4.823e-05	4e-08	1	0	0
Cd80	638.6	608.85	435.83	878.14	-1.05	-1.47	1.38	0.472132	0.0329171	0.108937	1	0.39	0.88
Cd81	6564.75	6239.88	4612.77	2750.01	-1.05	-1.42	-2.39	0.304692	0.00781084	3.894e-05	1	0.11	0
Cd83	39.81	105.73	400.74	1377.34	2.66	10.07	34.6	0.00117103	5e-08	1e-08	0.12	0	0
Cd84	90.98	122.61	513.98	1179.99	1.35	5.65	12.97	0.125383	0.00013476	1e-08	1	0	0
Cd86	68.57	156.05	573.07	951.79	2.28	8.36	13.88	0.00918601	7e-08	6e-08	0.34	0	0
Cd8a	19.6	29.31	150.59	251.38	1.5	7.68	12.83	0.0650364	9.493e-05	1e-08	1	0	0
Cd8b1	21.23	23.18	66.18	530.78	1.09	3.12	25	0.659784	0.00349051	6e-08	1	0.05	0
Cd9	8897.8	9398.04	7022.75	1805.08	1.06	-1.27	-4.93	0.411121	0.295218	1.49e-06	1	1	0
Cd96	21.73	24.72	38.13	463.29	1.14	1.75	21.32	0.585456	0.0334535	1.503e-05	1	0.4	0
Cd97	66.65	101.74	258.27	290.38	1.53	3.88	4.36	3.875e-05	0.00073835	1e-08	0.03	0.01	0
Cd99	1040.83	1126.23	1162.71	763.94	1.08	1.12	-1.36	0.574249	0.235403	0.0361664	1	1	0.3
Cdh1	29.48	38.42	101.8	225.26	1.3	3.45	7.64	0.205036	0.0197548	1.381e-05	1	0.25	0
Cdh5	267.85	341.6	447.45	540.46	1.28	1.67	2.02	0.0321183	0.0258639	3.347e-05	0.81	0.31	0
Cdk1	35.56	36.04	30.1	426.97	1.01	-1.18	12.01	0.930214	0.440148	2.465e-05	1	1	0
Cdkn1a	3672.81	3834.65	2025.43	906.29	1.04	-1.81	-4.05	0.66711	0.00464712	2e-08	1	0.07	0
Ceacam1	51.96	75.59	91.63	364.95	1.45	1.76	7.02	0.0271542	0.00191724	1.779e-05	0.73	0.03	0
Cebpb	2353.24	2313.51	1222.88	703.98	-1.02	-1.92	-3.34	0.897333	3.317e-05	1.227e-05	1	0	0
Cfb	72.9	280.91	749.43	530.23	3.85	10.28	7.27	0.00094335	2.949e-05	3.9e-05	0.11	0	0
Cfd	19.6	26.52	53.97	35.97	1.35	2.75	1.84	0.128237	0.0174299	0.142082	1	0.22	1
Cfh	59.24	77.83	232.01	1215.04	1.31	3.92	20.51	0.159686	4.75e-05	1e-08	1	0	0
Cfi	22.19	23.89	19.84	277.51	1.08	-1.12	12.51	0.737678	0.524616	1.81e-06	1	1	0
Cfp	146.4	188.17	543.58	864.72	1.29	3.71	5.91	0.0539607	0.0001177	1e-08	1	0	0
Chil3	61.77	116.82	185.05	2300.26	1.89	3	37.24	0.117158	0.0125929	7.2e-07	1	0.17	0
Chit1	19.6	20.92	19.46	116.75	1.07	-1.01	5.96	0.653083	0.938238	0.0005642	1	1	0.01
Chuk	706.9	697.1	895.5	1265.05	-1.01	1.27	1.79	0.844724	0.00158539	1.038e-05	1	0.03	0
Ciita	19.6	30.17	78.99	116.33	1.54	4.03	5.94	0.0442346	0.00086171	1e-08	1	0.02	0
Cklf	141.22	169.33	234.73	203.5	1.2	1.66	1.44	0.0892523	0.00010632	0.00090565	1	0	0.01
Clec4a2	96.99	161.31	512.42	2212.12	1.66	5.28	22.81	0.017676	2.3e-07	1e-08	0.53	0	0
Clec4n	221.05	289.75	560	1261.41	1.31	2.53	5.71	0.0999687	0.00060282	1e-08	1	0.01	0
Clec5a	103.52	137.74	235.4	155.68	1.33	2.27	1.5	0.0294565	1.4e-06	0.116894	0.77	0	0.94
Clec7a	28.33	77.5	361.62	1007.33	2.74	12.77	35.56	0.00091891	1.874e-05	1e-08	0.11	0	0
Clu	1544.08	1022.77	446.76	561.02	-1.51	-3.46	-2.75	0.00597502	1.6e-07	4.677e-05	0.27	0	0
Cma1	31.08	53.98	226.17	1183.89	1.74	7.28	38.09	0.135824	8.73e-06	1e-08	1	0	0
Cmah	19.63	20.83	100.79	310.67	1.06	5.13	15.83	0.679496	0.00193689	4e-08	1	0.03	0
Cmklr1	173.51	217.16	361.94	497.18	1.25	2.09	2.87	0.0449819	0.00240895	2.6e-07	1	0.04	0
Cmpk2	92.73	240.53	622.61	693.88	2.59	6.71	7.48	0.00705323	3.976e-05	1.718e-05	0.29	0	0
Col1a1	7012.44	7921.1	30344.2	28764	1.13	4.33	4.1	0.580738	0.00134568	4.17e-05	1	0.02	0
Col3a1	14084.6	12942.3	36759.4	24613.4	-1.09	2.61	1.75	0.534516	0.0006855	0.0350678	1	0.01	0.29
Col4a1	1499.37	1281.32	1373.68	1314.13	-1.17	-1.09	-1.14	0.195701	0.642773	0.455256	1	1	1
Colec12	831.92	720.23	701.67	728.24	-1.16	-1.19	-1.14	0.0272552	0.195673	0.142852	0.73	1	1
Cr2	19.94	20.73	21.33	234	1.04	1.07	11.74	0.789112	0.605989	0.00013423	1	1	0
Creb1	323.28	336.29	473.2	1148.08	1.04	1.46	3.55	0.782862	0.00113977	3e-08	1	0.02	0
Creb5	92.75	92.89	113.22	233.34	1	1.22	2.52	0.99119	0.235866	0.00154945	1	1	0.01
Crebbp	1060.22	931.42	927.31	1458.44	-1.14	-1.14	1.38	0.408398	0.249464	0.00693505	1	1	0.06
Crp	22.17	27.1	24.79	639.1	1.22	1.12	28.82	0.395461	0.66809	8.18e-06	1	1	0
Csf1	902.07	825.8	632.3	1091.81	-1.09	-1.43	1.21	0.236168	0.0241781	0.0445726	1	0.3	0.37
Csf1r	752.51	908.25	2307.19	3401.18	1.21	3.07	4.52	0.0840571	0.00078671	7e-08	1	0.01	0
Csf2	19.6	21.58	20.02	133.27	1.1	1.02	6.8	0.554769	0.836181	0.0003116	1	1	0
Csf2rb	63.61	138.57	509.49	905.93	2.18	8.01	14.24	0.0009843	2.4e-07	2e-08	0.11	0	0
Csf3	20.8	24.01	19.46	122.38	1.15	-1.07	5.88	0.437291	0.613058	0.00063462	1	1	0.01
Csf3r	24.85	52.93	180.55	952.05	2.13	7.27	38.32	0.018914	1.24e-05	1e-08	0.56	0	0
Cspg4	344.32	427.77	397.86	173.03	1.24	1.16	-1.99	0.114243	0.361368	0.00015924	1	1	0
Ctla4	21.61	34.36	101.04	696.54	1.59	4.68	32.23	0.0335125	0.00012943	1e-08	0.82	0	0
Ctsg	19.74	21.26	20.06	159.68	1.08	1.02	8.09	0.631216	0.878261	0.00084226	1	1	0.01
Ctsh	462.45	1077.13	4173.88	5578.95	2.33	9.03	12.06	0.00380714	1e-08	1e-08	0.22	0	0
Ctsl	2781.67	3052.22	2118.93	1306.37	1.1	-1.31	-2.13	0.139182	0.00183617	3.22e-06	1	0.03	0
Ctss	1425.87	3017.98	9119.53	7790.6	2.12	6.4	5.46	0.00332524	4.9e-06	2e-08	0.2	0	0
Ctsw	25.13	60.96	273.62	691.67	2.43	10.89	27.52	0.00162761	1.263e-05	1e-08	0.14	0	0
Cx3cl1	98.65	101.87	62.97	27.42	1.03	-1.57	-3.6	0.723266	0.00837035	0.00047076	1	0.11	0
Cx3cr1	259.33	244.68	613.5	823.25	-1.06	2.37	3.17	0.719458	0.00201481	1e-08	1	0.03	0
Cxcl1	21.09	25.4	38.66	1052.65	1.2	1.83	49.91	0.45624	0.0293908	1e-08	1	0.35	0
Cxcl10	426	1628.73	3121.2	935.3	3.82	7.33	2.2	0.00104873	2.916e-05	0.0158427	0.11	0	0.14
Cxcl11	22.86	62.97	145.25	353.94	2.76	6.35	15.49	0.00126482	3.11e-06	6.6e-07	0.12	0	0
Cxcl12	116.56	168.24	1005.61	1330.38	1.44	8.63	11.41	0.151809	0.00014047	1e-08	1	0	0
Cxcl13	20.13	22.5	23.78	273.41	1.12	1.18	13.58	0.560125	0.358058	7.31e-06	1	1	0
Cxcl14	211.28	310.06	1174.06	327.98	1.47	5.56	1.55	0.209205	1.98e-06	0.0272612	1	0	0.23
Cxcl15	22.32	25.08	24.8	546.98	1.12	1.11	24.5	0.601448	0.726598	1.525e-05	1	1	0
Cxcl16	471.54	833.1	1501.06	848.47	1.77	3.18	1.8	0.00176273	3.998e-05	0.00083185	0.15	0	0.01
Cxcl2	19.74	25.15	20.13	446.58	1.27	1.02	22.63	0.115844	0.854439	1e-08	1	1	0
Cxcl3	19.6	24.99	19.46	135.81	1.28	-1.01	6.93	0.17683	0.938238	4.021e-05	1	1	0
Cxcl5	42.51	118.98	444.91	1483.8	2.8	10.47	34.91	0.00928172	0.00345941	1e-08	0.34	0.05	0
Cxcl9	31.43	523.65	1583.75	906.39	16.66	50.39	28.84	1.039e-05	1e-08	5.8e-07	0.03	0	0
Cxcr1	20.22	21.09	19.73	206.53	1.04	-1.03	10.21	0.790345	0.827049	0.00081083	1	1	0.01
Cxcr2	20.95	26.73	42.97	470.97	1.28	2.05	22.48	0.280907	0.0466855	3.3e-07	1	0.54	0
Cxcr3	20.84	31.33	208.35	397.39	1.5	10	19.06	0.140324	0.00031966	1e-08	1	0.01	0
Cxcr4	767.41	1092.08	1140.25	883.79	1.42	1.49	1.15	0.00276742	0.00187912	0.138015	0.19	0.03	1
Cxcr5	19.6	21.26	19.46	102.35	1.08	-1.01	5.22	0.595977	0.938238	0.00423345	1	1	0.04
Cxcr6	63.83	115.42	669.17	1719.63	1.81	10.48	26.94	0.0110046	2.624e-05	1e-08	0.38	0	0
Cybb	196.82	447.71	1324.62	1054.58	2.27	6.73	5.36	0.00315656	1.93e-06	3.4e-07	0.2	0	0
Cyfip2	24.16	79.1	384.2	401.5	3.27	15.9	16.62	0.00221427	1e-08	1e-08	0.16	0	0
Cyld	271	291.53	177.06	176.43	1.08	-1.53	-1.54	0.728945	0.0459804	0.0220788	1	0.53	0.19
Ddx58	638.56	1064.8	1496.87	1175.19	1.67	2.34	1.84	0.0230369	0.00054566	0.00457212	0.65	0.01	0.04
Ddx60	71.75	161.9	512.16	875.25	2.26	7.14	12.2	0.00608308	6.93e-06	2.5e-07	0.27	0	0
Defb1	23.21	29.47	50.94	977.41	1.27	2.19	42.11	0.418021	0.0945896	3.55e-06	1	1	0
Dll4	68.63	91.03	103.48	189.38	1.33	1.51	2.76	0.0475503	0.0322545	1e-08	1	0.38	0
Dmbt1	19.6	19.43	19.46	21.37	-1.01	-1.01	1.09	0.948384	0.938238	0.769222	1	1	1
Dock9	124.93	137.24	356.74	436.55	1.1	2.86	3.49	0.362582	0.00202184	1e-08	1	0.03	0
Dpp4	23.46	35.9	269.66	1059.21	1.53	11.49	45.14	0.110953	1.28e-06	1e-08	1	0	0
Dusp4	953.37	887.63	355.06	931.62	-1.07	-2.69	-1.02	0.45155	0.00029374	0.910377	1	0.01	1
Dusp6	2995.36	2753.26	1691.29	1210.12	-1.09	-1.77	-2.48	0.19746	0.00227426	1e-08	1	0.04	0
Ebi3	23.15	49.95	121.81	550.66	2.16	5.26	23.79	0.00063092	7.8e-07	1e-08	0.1	0	0
Ecsit	73.29	67.65	81.65	118.5	-1.08	1.11	1.62	0.320785	0.146397	0.0009866	1	1	0.01
Egfr	38.86	57.72	223.78	659.07	1.49	5.76	16.96	0.0333214	0.00054715	1e-08	0.82	0.01	0
Egr1	2200.61	2083.69	1083.64	388.71	-1.06	-2.03	-5.66	0.551711	0.00632136	1.16e-06	1	0.09	0
Egr2	20.66	29.1	37.15	43.04	1.41	1.8	2.08	0.0134785	0.00046863	0.0379593	0.45	0.01	0.32
Egr3	155.38	139.95	88.7	51.57	-1.11	-1.75	-3.01	0.442305	0.0193975	0.00115013	1	0.25	0.01
Elane	19.6	21.09	19.46	52.39	1.08	-1.01	2.67	0.622138	0.938238	0.0133827	1	1	0.12
Elk1	22.93	25.7	27.09	374.11	1.12	1.18	16.32	0.50884	0.457994	7.01e-06	1	1	0
Emr1	303.9	395.67	985	2687.57	1.3	3.24	8.84	0.0562733	0.00030026	1e-08	1	0.01	0
Eng	164.95	229.21	659.42	638.49	1.39	4	3.87	0.0197875	2.13e-06	7e-08	0.58	0	0
Entpd1	120.56	168.11	447.33	980.09	1.39	3.71	8.13	0.01935	0.00071941	1e-08	0.57	0.01	0
Eomes	21.09	27.64	34.43	738.71	1.31	1.63	35.02	0.120112	0.0440131	7e-08	1	0.51	0
Ep300	611.93	618.85	769.99	1296.15	1.01	1.26	2.12	0.934962	0.0385052	1.155e-05	1	0.45	0
Epcam	21.78	23.67	48.72	240.27	1.09	2.24	11.03	0.678361	0.0919434	5.245e-05	1	1	0
Epsti1	19.6	19.43	19.46	77.92	-1.01	-1.01	3.98	0.948384	0.938238	0.00666147	1	1	0.06
Erbb2	127.12	138.25	150.97	260.05	1.09	1.19	2.05	0.229759	0.290366	0.00017211	1	1	0
Ets1	1099.06	1113.91	1265.78	1485.09	1.01	1.15	1.35	0.844818	0.255116	0.00048078	1	1	0
Ewsr1	2172.68	1980.22	1519.33	1204.55	-1.1	-1.43	-1.8	0.0960565	0.00023291	1e-08	1	0	0
F12	19.6	20.33	19.46	108.18	1.04	-1.01	5.52	0.785177	0.938238	0.00044954	1	1	0
F13a1	196.97	145.36	273.65	1192.33	-1.36	1.39	6.05	0.223927	0.152486	6.54e-06	1	1	0
F2rl1	2113.48	2132.24	1072.94	324.47	1.01	-1.97	-6.51	0.908302	0.0845132	3.8e-07	1	0.93	0
Fadd	59.44	69.54	63.55	349.4	1.17	1.07	5.88	0.203152	0.60527	0.00012063	1	1	0
Fap	39.23	31.55	131.63	194.58	-1.24	3.36	4.96	0.202186	0.00175613	5.1e-07	1	0.03	0
Fas	54.72	95.78	264.56	646.78	1.75	4.83	11.82	0.0123046	3.3e-07	1e-08	0.41	0	0
Fasl	19.6	20.43	59.55	267.93	1.04	3.04	13.67	0.758231	0.0006391	1.08e-06	1	0.01	0
Fcer1a	22.32	32.2	47.21	949.47	1.44	2.11	42.53	0.142881	0.0124705	3e-08	1	0.17	0
Fcer1g	371.84	727.88	2102.48	2870.46	1.96	5.65	7.72	0.00573432	2.8e-07	2e-08	0.27	0	0
Fcer2a	19.63	21.01	20.98	164.29	1.07	1.07	8.37	0.645404	0.616741	0.00054369	1	1	0.01
Fcgr1	294.12	596.88	1667.03	1817.81	2.03	5.67	6.18	0.00624759	8e-07	7.5e-07	0.27	0	0
Fcgr2b	1234.37	1512.21	2578.09	3258.58	1.23	2.09	2.64	0.0643895	0.0041841	1e-08	1	0.06	0
Fcgr3	208.51	245.84	512.98	787.29	1.18	2.46	3.78	0.157653	2.329e-05	1e-08	1	0	0
Fcgr4	105.47	588.48	1996.59	2070.18	5.58	18.93	19.63	0.00030195	2e-08	3.7e-07	0.07	0	0
Fez1	380.77	322.55	200.58	68.25	-1.18	-1.9	-5.58	0.0478379	0.0439825	0.00010004	1	0.51	0
Flt3	20.13	22.32	24.88	121.79	1.11	1.24	6.05	0.592101	0.202244	4.699e-05	1	1	0
Flt3l	21.31	26.08	78.89	55.15	1.22	3.7	2.59	0.146697	0.00012496	0.00013513	1	0	0
Fn1	14661.8	10226.5	7530.48	10316.6	-1.43	-1.95	-1.42	0.0184375	0.00013388	0.0471237	0.55	0	0.39
Fos	556.38	564.43	546.52	614.97	1.01	-1.02	1.11	0.939836	0.925492	0.596256	1	1	1
Foxj1	19.6	22.44	19.46	44.41	1.15	-1.01	2.27	0.479665	0.938238	0.0261308	1	1	0.22
Foxp3	19.6	19.43	21.92	17.26	-1.01	1.12	-1.14	0.948384	0.525554	0.347195	1	1	1
Fpr2	27	88.95	290.94	1162.81	3.29	10.78	43.07	0.0040468	2.02e-06	1e-08	0.22	0	0
Fut7	19.6	22.68	31.15	58.19	1.16	1.59	2.97	0.416735	0.011242	0.00175469	1	0.15	0.02
Fyn	365.09	417.17	724.78	631.63	1.14	1.99	1.73	0.0719318	1.98e-06	0.0013557	1	0	0.01
Gata3	19.6	29.09	88.54	211.3	1.48	4.52	10.78	0.00722714	0.00407303	1.02e-06	0.29	0.06	0
Gbp2b	23.03	33.15	86.95	1085.18	1.44	3.78	47.13	0.229978	0.00454869	6e-08	1	0.07	0
Gbp5	42.89	235.29	598.97	267.58	5.49	13.97	6.24	0.00047588	8e-08	1.96e-06	0.09	0	0
Gfi1	19.6	22.98	25.03	90.47	1.17	1.28	4.62	0.147181	0.104053	0.00010318	1	1	0
Glycam1	19.6	19.43	20.47	19.24	-1.01	1.04	-1.02	0.948384	0.625677	0.912177	1	1	1
Gpi1	6000.39	5117.48	2443.33	2184.68	-1.17	-2.46	-2.75	0.201878	2.02e-05	4.66e-06	1	0	0
Gpr183	42.73	50.49	118.89	431.68	1.18	2.78	10.1	0.402941	5.179e-05	3e-08	1	0	0
Gpr44	20.03	22.38	19.46	117.12	1.12	-1.03	5.85	0.567447	0.780098	0.00063589	1	1	0.01
Gtf3c1	444.6	405.77	310.51	457.77	-1.1	-1.43	1.03	0.146197	0.00011937	0.733005	1	0	1
Gzma	21.95	45.12	457.49	258.92	2.06	20.84	11.79	0.0470197	1e-08	2e-07	1	0	0
Gzmb	21.49	38.5	187.18	376.21	1.79	8.71	17.51	0.0382607	0.00013658	1e-08	0.92	0	0
Gzmk	19.6	19.43	105.5	83.91	-1.01	5.38	4.28	0.948384	0.0006207	0.00010393	1	0.01	0
Gzmm	19.6	22.26	19.47	72.62	1.14	-1.01	3.71	0.491865	0.942119	0.0115616	1	1	0.1
H2-Aa	916.28	5632.31	18141.5	11871.5	6.15	19.8	12.96	4.888e-05	3.6e-07	1.03e-06	0.03	0	0
H2-Ab1	593.23	3842.07	12043	7099.63	6.48	20.3	11.97	4.021e-05	3.2e-07	1.11e-06	0.03	0	0
H2-D1	6106.09	12393.8	16958.3	9061.46	2.03	2.78	1.48	0.00083944	1.9e-06	0.0353494	0.1	0	0.3
H2-DMb1	42.78	174.78	441.99	427.38	4.09	10.33	9.99	0.00013114	2.06e-06	1.368e-05	0.05	0	0
H2-DMb2	29.37	42.4	61.71	406.63	1.44	2.1	13.84	0.119775	0.002614	1.43e-06	1	0.04	0
H2-Dma	101.03	268.01	540.79	597.66	2.65	5.35	5.92	9.736e-05	4.12e-06	3.1e-07	0.04	0	0
H2-Ea-ps	19.6	19.43	19.46	16.01	-1.01	-1.01	-1.22	0.948384	0.938238	0.199544	1	1	1
H2-Eb1	350.28	2364.78	7927.18	5273.11	6.75	22.63	15.05	3.577e-05	2.4e-07	5.5e-07	0.03	0	0
H2-K1	3716.7	8532.1	13274.3	4769.82	2.3	3.57	1.28	0.00123055	1.38e-06	0.152772	0.12	0	1
H2-M3	106.22	311.06	1032.89	1556.96	2.93	9.72	14.66	0.00210007	1e-08	1e-08	0.16	0	0
H2-Ob	26.78	35.17	58.06	1115.62	1.31	2.17	41.66	0.214111	0.00620499	7.9e-07	1	0.09	0
H2-Q1	19.6	22.84	19.46	59.14	1.17	-1.01	3.02	0.458018	0.938238	0.0156699	1	1	0.14
H2-Q10	21.85	23.94	47.06	568.32	1.1	2.15	26.01	0.688286	0.00543597	7.8e-07	1	0.08	0
H2-Q2	19.6	20.63	19.46	35.01	1.05	-1.01	1.79	0.710693	0.938238	0.0769365	1	1	0.63
H2-T23	657.93	2205.44	4859.4	2795.04	3.35	7.39	4.25	0.00029681	2.9e-07	2.5e-06	0.07	0	0
H60a	19.6	19.43	19.46	16.01	-1.01	-1.01	-1.22	0.948384	0.938238	0.199544	1	1	1
Hamp	21.49	22.46	20.73	264.56	1.05	-1.04	12.31	0.796592	0.838969	0.00012138	1	1	0
Havcr2	70.67	128.94	343.95	904.01	1.82	4.87	12.79	0.00596415	1.4e-07	1e-08	0.27	0	0
Hc	19.94	19.43	20.3	51.91	-1.03	1.02	2.6	0.850271	0.855482	0.0171579	1	1	0.15
Hck	66.44	181.08	468.41	1208.47	2.73	7.05	18.19	0.00093411	4.6e-07	1e-08	0.11	0	0
Hcst	20.35	40.52	215.74	486.47	1.99	10.6	23.91	0.0154579	4.8e-07	1e-08	0.5	0	0
Herc6	222.24	399.72	548.3	143.13	1.8	2.47	-1.55	0.00767563	0.0002326	0.033048	0.31	0	0.28
Hif1a	6241.75	5745.88	4621.82	5175.63	-1.09	-1.35	-1.21	0.234163	0.00084399	0.0679339	1	0.01	0.56
Hmgb1	1379.11	1298.73	1118.79	2197.64	-1.06	-1.23	1.59	0.141651	0.0181585	0.00899906	1	0.23	0.08
Hras	19.6	22.04	23.21	164.04	1.12	1.18	8.37	0.44319	0.173213	6.28e-05	1	1	0
Hsd11b1	193.9	202.09	339.97	452.15	1.04	1.75	2.33	0.86153	0.0475326	0.00216714	1	0.54	0.02
Hspb2	20.72	26.58	60.33	206.47	1.28	2.91	9.96	0.360309	4.541e-05	1e-08	1	0	0
Icam1	107.85	148.52	259.07	634.5	1.38	2.4	5.88	0.0205446	5.11e-06	1e-08	0.6	0	0
Icam2	80.07	117.31	194.95	412.79	1.47	2.43	5.16	0.0169672	0.0002983	2e-08	0.53	0.01	0
Icam4	19.6	21.65	19.46	101.1	1.1	-1.01	5.16	0.546308	0.938238	0.00034597	1	1	0
Icos	22.79	43.54	193.05	1048.91	1.91	8.47	46.02	0.0665239	9.95e-06	1e-08	1	0	0
Icosl	50.99	75.51	180.91	370.84	1.48	3.55	7.27	0.00576903	4.3e-07	7e-08	0.27	0	0
Ido1	20.48	20.63	23.17	509.02	1.01	1.13	24.85	0.961888	0.594671	4.79e-06	1	1	0
Ifi27	986.1	1325.67	1498.44	1142.35	1.34	1.52	1.16	0.00065923	4.836e-05	0.0698298	0.1	0	0.57
Ifi35	456.51	780.93	1126.42	477.38	1.71	2.47	1.05	0.00663075	4.46e-06	0.819567	0.28	0	1
Ifi44	817.69	1926.26	2915.24	1606.6	2.36	3.57	1.96	0.00694397	0.00030582	0.0130615	0.29	0.01	0.12
Ifi44l	21.55	22.5	25.48	656.69	1.04	1.18	30.47	0.85056	0.512582	8.41e-06	1	1	0
Ifih1	269.79	554.41	1291.92	1145.39	2.05	4.79	4.25	0.0116326	3.405e-05	5.539e-05	0.4	0	0
Ifit1	231.79	507.06	823.02	464.68	2.19	3.55	2	0.0173352	0.00080882	0.018695	0.53	0.01	0.16
Ifit2	484.2	722.19	1339.32	838.91	1.49	2.77	1.73	0.0314828	2.323e-05	0.00062902	0.8	0	0.01
Ifit3	1019.28	2965.53	7385.54	3401.41	2.91	7.25	3.34	0.00505317	9.249e-05	0.00173792	0.25	0	0.02
Ifitm1	6115.78	6294.9	1999.63	694.56	1.03	-3.06	-8.81	0.716096	0.0160532	1.7e-07	1	0.21	0
Ifitm2	10417.5	10832.2	10821	10181.4	1.04	1.04	-1.02	0.465101	0.789479	0.766388	1	1	1
Ifna1	38.76	76.31	67.83	2158.28	1.97	1.75	55.69	0.240646	0.32819	6.09e-06	1	1	0
Ifna2	19.74	23.24	21.06	204.77	1.18	1.07	10.38	0.461338	0.636263	0.00034717	1	1	0
Ifna4	25.83	30.39	29.36	548.19	1.18	1.14	21.22	0.656781	0.680655	1.101e-05	1	1	0
Ifnar1	814.12	823.32	1090.04	1938.57	1.01	1.34	2.38	0.813957	0.0131003	1e-08	1	0.17	0
Ifnar2	340.58	402.73	486.63	864.29	1.18	1.43	2.54	0.0454608	0.024088	2.4e-07	1	0.3	0
Ifnb1	23.01	28.53	35.81	750.01	1.24	1.56	32.6	0.422596	0.18264	3.5e-06	1	1	0
Ifng	19.6	23.19	33.06	214.81	1.18	1.69	10.96	0.294322	0.00423252	2.402e-05	1	0.06	0
Ifngr1	943.95	1038.7	1909.25	2030.56	1.1	2.02	2.15	0.118185	0.00027415	1.02e-06	1	0.01	0
Ifnl2	19.6	25.03	20.06	177.21	1.28	1.02	9.04	0.399774	0.822567	6.759e-05	1	1	0
Igf1r	937.96	868.34	702	888.19	-1.08	-1.34	-1.06	0.54753	0.030882	0.630703	1	0.37	1
Igf2r	1390.69	1195.89	755.04	641.98	-1.16	-1.84	-2.17	0.093184	1.8e-07	0.00020623	1	0	0
Igll1	21.16	22.85	23.96	547.52	1.08	1.13	25.87	0.726913	0.576349	8.75e-06	1	1	0
Ikbkb	338.53	346.13	469.98	977.3	1.02	1.39	2.89	0.666158	0.0797511	3.23e-06	1	0.88	0
Ikbke	31.17	46.18	231.54	469.64	1.48	7.43	15.07	0.00610841	0.00014773	1e-08	0.27	0	0
Ikbkg	86.55	99.66	122.63	258.87	1.15	1.42	2.99	0.102381	0.00562046	2.1e-07	1	0.08	0
Ikzf1	22.93	47.24	170.67	642.1	2.06	7.44	28.01	0.00349363	6e-08	1e-08	0.2	0	0
Ikzf2	22.03	37.68	78.38	526.26	1.71	3.56	23.89	0.0219425	0.00022609	3e-08	0.63	0	0
Il10	19.6	21.67	21.96	236.65	1.11	1.12	12.07	0.438427	0.485625	2.956e-05	1	1	0
Il10ra	75.18	158.5	519.77	337.1	2.11	6.91	4.48	0.002342	3.18e-06	3.3e-07	0.17	0	0
Il11	66.37	101.66	69.25	63.64	1.53	1.04	-1.04	0.00624867	0.836003	0.885373	0.27	1	1
Il11ra1	35.28	49.82	172.7	428.21	1.41	4.9	12.14	0.0455493	2.6e-07	1e-08	1	0	0
Il12a	19.6	19.43	19.46	16.36	-1.01	-1.01	-1.2	0.948384	0.938238	0.220301	1	1	1
Il12b	20.22	24.94	34.77	142.52	1.23	1.72	7.05	0.236697	0.0358603	8.95e-06	1	0.42	0
Il12rb1	19.6	23.47	40.59	55.15	1.2	2.07	2.81	0.330378	0.0283997	0.00380914	1	0.34	0.04
Il12rb2	19.6	20.8	58.94	38.83	1.06	3.01	1.98	0.635394	0.0008154	0.0225026	1	0.01	0.19
Il13	19.6	22.89	20.01	224.43	1.17	1.02	11.45	0.455516	0.819285	6.249e-05	1	1	0
Il13ra1	1799.64	1897.08	1440.09	926.73	1.05	-1.25	-1.94	0.362594	0.152592	0.0002704	1	1	0
Il13ra2	22.64	40.54	59.98	19.22	1.79	2.65	-1.18	0.002854	0.00108432	0.396927	0.19	0.02	1
Il15	20.92	29.38	154.7	138.05	1.4	7.4	6.6	0.245687	1e-08	3.38e-06	1	0	0
Il15ra	20.72	35.39	161.34	225.81	1.71	7.79	10.9	0.0170564	5e-08	1e-08	0.53	0	0
Il16	43.6	61.48	215.52	353.65	1.41	4.94	8.11	0.0307754	0.00011216	1e-08	0.79	0	0
Il17a	19.6	21.01	19.46	86.85	1.07	-1.01	4.43	0.636954	0.938238	0.00237334	1	1	0.02
Il17b	19.6	20.92	19.46	19.46	1.07	-1.01	-1.01	0.653083	0.938238	0.971674	1	1	1
Il17f	22.22	23.98	24.81	663.28	1.08	1.12	29.85	0.759294	0.668989	1.256e-05	1	1	0
Il17ra	166.53	189.44	304.02	429.25	1.14	1.83	2.58	0.134194	0.00234093	2.456e-05	1	0.04	0
Il17rb	19.6	22.62	19.95	238.95	1.15	1.02	12.19	0.46939	0.859845	0.00019163	1	1	0
Il18	56.39	87.21	154.24	994.07	1.55	2.74	17.63	0.0082486	2.372e-05	1e-08	0.31	0	0
Il18r1	21.85	31.53	177.24	820.23	1.44	8.11	37.54	0.169688	0.00011956	1e-08	1	0	0
Il18rap	79.53	105.44	185.27	281.28	1.33	2.33	3.54	0.0306572	3.39e-06	7e-08	0.79	0	0
Il19	23.33	28.34	27.03	965.03	1.21	1.16	41.36	0.430845	0.654713	4.6e-07	1	1	0
Il1a	19.6	20.55	21.98	235.62	1.05	1.12	12.02	0.701833	0.52129	1.44e-06	1	1	0
Il1b	74.13	264.51	679.23	1723.84	3.57	9.16	23.25	0.00076089	0.00026997	3e-08	0.1	0.01	0
Il1r1	1140.64	1072.29	1308.84	1615.77	-1.06	1.15	1.42	0.441598	0.470859	0.00063045	1	1	0.01
Il1r2	50.35	140.56	191.07	755.86	2.79	3.8	15.01	0.00025534	8.038e-05	5e-08	0.07	0	0
Il1rap	928.51	825.78	433.66	884.91	-1.12	-2.14	-1.05	0.207522	0.00073868	0.774411	1	0.01	1
Il1rapl2	19.94	23.24	21.02	243.63	1.17	1.05	12.22	0.492716	0.694455	0.000149	1	1	0
Il1rl1	9519.86	10755.9	3907.15	2204.3	1.13	-2.44	-4.32	0.245029	0.128734	1e-08	1	1	0
Il1rl2	133.09	124.74	163.04	95.38	-1.07	1.23	-1.4	0.474983	0.224264	0.316825	1	1	1
Il1rn	108.98	261.88	791.98	698.57	2.4	7.27	6.41	0.00502009	2.37e-06	2.9e-07	0.25	0	0
Il2	22.22	24.88	29.72	860.17	1.12	1.34	38.71	0.622757	0.315879	9.2e-07	1	1	0
Il21	24.97	28.42	35.89	1249.02	1.14	1.44	50.03	0.673313	0.32422	9.3e-07	1	1	0
Il21r	32.21	74	196.48	419.17	2.3	6.1	13.01	0.0020605	4.26e-06	5e-08	0.16	0	0
Il22	19.6	19.43	19.46	16.54	-1.01	-1.01	-1.19	0.948384	0.938238	0.235407	1	1	1
Il22ra1	19.6	24.36	23.11	201.85	1.24	1.18	10.3	0.410702	0.356262	1.89e-05	1	1	0
Il22ra2	19.6	19.43	19.46	16.01	-1.01	-1.01	-1.22	0.948384	0.938238	0.199544	1	1	1
Il23a	21.9	25.61	22.5	568.84	1.17	1.03	25.97	0.52155	0.905915	2.87e-06	1	1	0
Il23r	20.72	19.97	23.06	574.94	-1.04	1.11	27.74	0.804758	0.610114	1.98e-06	1	1	0
Il24	19.6	19.43	19.46	16.01	-1.01	-1.01	-1.22	0.948384	0.938238	0.199544	1	1	1
Il25	20.22	27.17	31.17	881.05	1.34	1.54	43.57	0.287538	0.13783	9.8e-07	1	1	0
Il27	19.6	19.43	19.46	16.01	-1.01	-1.01	-1.22	0.948384	0.938238	0.199544	1	1	1
Il2ra	58.33	84.57	115.1	95.48	1.45	1.97	1.64	0.163416	0.0418098	0.0994191	1	0.48	0.8
Il2rb	33.9	196.1	925.73	1627.8	5.79	27.31	48.02	0.00012686	2e-08	5e-08	0.05	0	0
Il2rg	92.42	190.38	462.78	753.41	2.06	5.01	8.15	0.00083535	0.00047631	1e-08	0.1	0.01	0
Il3	19.6	19.43	19.46	19.26	-1.01	-1.01	-1.02	0.948384	0.938238	0.933393	1	1	1
Il34	384.26	480.67	345.02	264.59	1.25	-1.11	-1.45	0.0082567	0.617739	0.00756459	0.31	1	0.07
Il3ra	205.58	274.21	367.92	389.21	1.33	1.79	1.89	0.00598595	0.00022935	9.831e-05	0.27	0	0
Il4	20.13	20.63	20.16	141.15	1.03	1	7.01	0.866753	0.988057	0.00095367	1	1	0.01
Il4ra	665.38	748.34	1103.51	986.03	1.12	1.66	1.48	0.198059	0.0234054	0.00078668	1	0.29	0.01
Il5	19.6	19.43	19.46	16.01	-1.01	-1.01	-1.22	0.948384	0.938238	0.199544	1	1	1
Il5ra	20.48	20.73	24.15	469.78	1.01	1.18	22.94	0.938624	0.435891	3.449e-05	1	1	0
Il6	34.49	60.49	73.11	317.84	1.75	2.12	9.22	0.0520506	0.0212141	4.6e-07	1	0.27	0
Il6ra	390.79	395.33	568.91	864.76	1.01	1.46	2.21	0.885302	0.00484964	3e-08	1	0.07	0
Il6st	353.7	390.01	632.64	686.08	1.1	1.79	1.94	0.300008	0.00336046	6.3e-07	1	0.05	0
Il7	20.13	24.7	41.27	601.18	1.23	2.05	29.87	0.170507	0.00026517	1.85e-06	1	0.01	0
Il7r	28.94	88.39	386.87	916.91	3.05	13.37	31.68	2.564e-05	6.959e-05	1e-08	0.03	0	0
Il9	19.63	21.79	21.44	318.67	1.11	1.09	16.23	0.537893	0.558607	3.851e-05	1	1	0
Ilf3	394.25	378.84	247.4	554.24	-1.04	-1.59	1.41	0.510209	0.00037346	0.0994082	1	0.01	0.8
Inpp5d	63.81	93.31	316.92	355.86	1.46	4.97	5.58	0.0425978	4e-08	2.5e-07	0.98	0	0
Irak1	358.02	357.4	317.67	476.19	-1	-1.13	1.33	0.969067	0.168132	0.0237511	1	1	0.2
Irak2	187.25	268.93	360.72	537.84	1.44	1.93	2.87	0.00057624	0.0001058	1e-08	0.1	0	0
Irak3	39.19	61.42	123.07	1069.7	1.57	3.14	27.29	0.033102	0.00016009	1e-08	0.82	0	0
Irak4	129.95	134.09	199.56	409.35	1.03	1.54	3.15	0.66958	0.0172339	1e-08	1	0.22	0
Irf1	585.76	1240.55	1620.82	1045.04	2.12	2.77	1.78	0.00505596	0.00018763	0.00595471	0.25	0	0.05
Irf2	350.22	402.14	576.33	859.24	1.15	1.65	2.45	0.128217	0.00854948	2.66e-06	1	0.12	0
Irf3	268.04	304.67	347.48	452.06	1.14	1.3	1.69	0.00792652	0.00888133	2.953e-05	0.31	0.12	0
Irf4	20.48	23.32	61.45	419.56	1.14	3	20.49	0.431747	0.0239054	7.6e-07	1	0.3	0
Irf5	76.26	169.86	535.57	907.91	2.23	7.02	11.91	0.0032083	1e-08	1e-08	0.2	0	0
Irf7	222.41	552.22	1479.6	465.76	2.48	6.65	2.09	0.00711801	1.148e-05	0.00957289	0.29	0	0.09
Irf8	65.13	141.84	337.02	980.14	2.18	5.17	15.05	0.00027468	1.345e-05	1e-08	0.07	0	0
Irgm2	89.24	329.65	665.35	882.05	3.69	7.46	9.88	0.00019674	6e-07	1.15e-06	0.06	0	0
Isg15	759.52	1861.33	4107.47	1261.97	2.45	5.41	1.66	0.00925014	0.00013566	0.0747505	0.34	0	0.61
Isg20	246.97	425.52	763.64	490.61	1.72	3.09	1.99	0.0109721	5.612e-05	0.00175784	0.38	0	0.02
Itch	782.41	762.74	1083.49	2008.16	-1.03	1.38	2.57	0.561859	0.0477745	2.1e-07	1	0.55	0
Itga1	107.21	168.26	556.1	613.21	1.57	5.19	5.72	0.0901979	1.3e-07	2e-08	1	0	0
Itga2	35.03	32.86	58.39	77.79	-1.07	1.67	2.22	0.608023	0.00016104	0.00013735	1	0	0
Itga2b	19.6	22.56	20.65	113.06	1.15	1.05	5.77	0.472628	0.583725	0.0005864	1	1	0.01
Itga4	31.29	64.74	343.79	778.96	2.07	10.99	24.9	0.0372391	3.1e-07	1.9e-07	0.91	0	0
Itga5	1334.61	1356.94	1050.54	1796.82	1.02	-1.27	1.35	0.838352	0.116686	0.0056743	1	1	0.05
Itga6	1326.44	1338.06	1087.49	1205.23	1.01	-1.22	-1.1	0.931579	0.0744917	0.49978	1	0.82	1
Itgae	19.94	24.62	31.21	208.77	1.24	1.57	10.47	0.296499	0.0195642	4.27e-06	1	0.25	0
Itgal	36.53	114.33	435.33	851.22	3.13	11.92	23.3	0.00016254	6.56e-06	2e-08	0.05	0	0
Itgam	178.37	239.35	696.73	1426.02	1.34	3.91	7.99	0.0974369	1e-08	1e-08	1	0	0
Itgax	32.76	112.16	283.63	105.63	3.42	8.66	3.22	2.81e-05	1e-08	1.81e-06	0.03	0	0
Itgb1	16186	14390.1	8478.21	5256.15	-1.12	-1.91	-3.08	0.0408611	0.00229965	6.6e-07	0.95	0.04	0
Itgb2	187.82	400.1	1277.29	2223.14	2.13	6.8	11.84	0.00212368	1.259e-05	1e-08	0.16	0	0
Itgb3	81.58	102.97	147.94	923.07	1.26	1.81	11.31	0.0790413	0.00973669	2e-08	1	0.13	0
Itgb4	148.51	134.06	90.69	21.23	-1.11	-1.64	-7	0.42438	0.00101927	2.42e-06	1	0.02	0
Itk	19.6	21.16	82.13	118.98	1.08	4.19	6.07	0.559916	0.0024399	1e-08	1	0.04	0
Jak1	1514.43	1466.85	1355.14	1732.38	-1.03	-1.12	1.14	0.47899	0.139088	0.0163721	1	1	0.14
Jak2	674.78	793.5	959.12	1416.39	1.18	1.42	2.1	0.223726	0.0175038	1.085e-05	1	0.22	0
Jak3	172.72	201.13	348.82	305.58	1.16	2.02	1.77	0.0356627	0.00060147	4.467e-05	0.87	0.01	0
Jam3	57.84	51.55	113.93	104.2	-1.12	1.97	1.8	0.271034	0.00344402	0.0156769	1	0.05	0.14
Jun	2110.08	1943.71	1055.64	775.84	-1.09	-2	-2.72	0.402869	0.00161026	1.23e-06	1	0.03	0
Kdr	144.35	183.25	538.03	329.67	1.27	3.73	2.28	0.15804	4.217e-05	0.00037576	1	0	0
Kit	28.45	41.77	37.49	116.53	1.47	1.32	4.1	0.038257	0.190845	0.00229052	0.92	1	0.02
Klra1	22.13	26.14	26.06	482.56	1.18	1.18	21.81	0.475687	0.475274	2.4e-06	1	1	0
Klra15	19.6	19.43	19.46	16.01	-1.01	-1.01	-1.22	0.948384	0.938238	0.199544	1	1	1
Klra17	19.6	23.34	68.8	18.4	1.19	3.51	-1.07	0.360426	0.00106904	0.671477	1	0.02	1
Klra2	46.09	234.59	951.97	1304.31	5.09	20.65	28.3	0.0005666	2.82e-06	1e-08	0.1	0	0
Klra20	19.6	19.43	19.46	16.01	-1.01	-1.01	-1.22	0.948384	0.938238	0.199544	1	1	1
Klra21	19.6	19.43	19.46	16.01	-1.01	-1.01	-1.22	0.948384	0.938238	0.199544	1	1	1
Klra27	19.6	19.43	19.46	31.57	-1.01	-1.01	1.61	0.948384	0.938238	0.139725	1	1	1
Klra3	22.12	25.42	29.22	881.12	1.15	1.32	39.83	0.569268	0.341235	3e-07	1	1	0
Klra4	222.44	260.2	256.77	266.2	1.17	1.15	1.2	0.315198	0.760792	0.255645	1	1	1
Klra5	19.6	19.43	19.86	16.01	-1.01	1.01	-1.22	0.948384	0.882657	0.199544	1	1	1
Klra6	41.41	53	71.19	564.07	1.28	1.72	13.62	0.200424	0.0690848	3.78e-06	1	0.77	0
Klra7	21.16	28.48	44.48	909.15	1.35	2.1	42.96	0.280912	0.00764162	2e-08	1	0.11	0
Klrb1	19.6	19.43	19.46	131.95	-1.01	-1.01	6.73	0.948384	0.938238	9.901e-05	1	1	0
Klrb1c	20.31	23.88	29.86	657.21	1.18	1.47	32.36	0.463967	0.136577	1.64e-06	1	1	0
Klrc1	20.22	55.62	364.47	581.83	2.75	18.03	28.77	0.00424559	1.21e-06	1e-08	0.23	0	0
Klrc2	25.1	35.56	106.4	787.46	1.42	4.24	31.37	0.26585	0.0005289	1e-07	1	0.01	0
Klrd1	47.14	179.13	890.92	1756.97	3.8	18.9	37.27	0.00092536	8e-08	1e-08	0.11	0	0
Klrg1	22.47	27.79	46.93	587.13	1.24	2.09	26.13	0.431842	0.014108	2.5e-07	1	0.19	0
Klrk1	25.75	91.25	518.7	210.69	3.54	20.15	8.18	0.00290252	1e-08	4.18e-06	0.19	0	0
Lag3	19.99	54.04	163.19	112.7	2.7	8.17	5.64	0.00073406	5.461e-05	3.47e-06	0.1	0	0
Lamp1	7450.02	7432.26	7197.58	6725.9	-1	-1.04	-1.11	0.942771	0.516784	0.337072	1	1	1
Lamp2	4904.94	4801.67	3680.04	3055.69	-1.02	-1.33	-1.61	0.62617	0.00012761	0.00010114	1	0	0
Lamp3	22.27	24.07	30.11	1026.75	1.08	1.35	46.09	0.737443	0.351037	3.19e-06	1	1	0
Lbp	29.56	30.85	110.62	242.93	1.04	3.74	8.22	0.800061	5.554e-05	1e-08	1	0	0
Lck	20.03	47.72	213.83	329.43	2.38	10.68	16.45	0.00035585	5.693e-05	1e-08	0.08	0	0
Lcn2	29.54	38.6	32.07	325.99	1.31	1.09	11.04	0.312558	0.768724	4.56e-06	1	1	0
Lcp1	721.55	1019.69	2222.24	4283.08	1.41	3.08	5.94	0.0283337	0.000161	1e-08	0.75	0	0
Lgals3	9016.71	10520.1	9427.52	11480.1	1.17	1.05	1.27	0.238316	0.760736	0.064264	1	1	0.53
Lif	135.1	160.63	118.82	1194.94	1.19	-1.14	8.84	0.168576	0.633681	7.29e-06	1	1	0
Lilra5	24.28	46.66	87.42	764.29	1.92	3.6	31.48	0.00914901	0.00076114	1.8e-07	0.34	0.01	0
Litaf	1926.45	1729.15	1024.26	1258.17	-1.11	-1.88	-1.53	0.0388211	6.8e-07	0.00015681	0.93	0	0
Lrp1	7440.16	6690.49	3990.38	2502.85	-1.11	-1.86	-2.97	0.355849	0.00086036	4.56e-06	1	0.02	0
Lrrn3	142.7	120.1	101.94	310.82	-1.19	-1.4	2.18	0.196759	0.0494977	0.0201393	1	0.56	0.17
Lta	21.09	23.53	27.39	436.04	1.12	1.3	20.67	0.603361	0.235906	3.16e-06	1	1	0
Ltb	19.6	33.91	217.56	405.51	1.73	11.1	20.69	0.0253372	0.00030374	1e-08	0.7	0.01	0
Ltbr	522.65	538.88	518.68	761.39	1.03	-1.01	1.46	0.501717	0.918722	2.48e-06	1	1	0
Ltf	20.13	22	19.84	250.08	1.09	-1.01	12.42	0.62611	0.897861	1.257e-05	1	1	0
Ltk	19.6	21.18	19.46	127.98	1.08	-1.01	6.53	0.608516	0.938238	0.00040582	1	1	0
Ly86	229.09	468.86	1428	1374.47	2.05	6.23	6	0.00711285	8.3e-07	2.42e-06	0.29	0	0
Ly9	21.58	35.94	169.41	539.78	1.67	7.85	25.01	0.0264676	0.00046007	1e-08	0.73	0.01	0
Ly96	305.96	380.47	495.74	842.81	1.24	1.62	2.75	0.00903888	6.9e-07	1.2e-07	0.34	0	0
Lyn	143.87	273.88	836.75	1592.44	1.9	5.82	11.07	0.003759	7e-08	1e-08	0.22	0	0
Lyve1	20.62	25.13	57.23	236.46	1.22	2.78	11.47	0.285089	0.0145686	2.47e-06	1	0.19	0
Lyz2	3145.29	5075.47	25786.4	72540.7	1.61	8.2	23.06	0.0310589	4.148e-05	1e-08	0.79	0	0
Maf	45.09	52.88	198.85	354	1.17	4.41	7.85	0.161667	0.0018248	1e-08	1	0.03	0
Map2k1	979.58	1061.82	810.09	1205.7	1.08	-1.21	1.23	0.191295	0.034206	0.0265806	1	0.4	0.23
Map2k2	693.99	677.45	591.55	582.62	-1.02	-1.17	-1.19	0.615737	0.016887	0.00040898	1	0.22	0
Map2k4	737.41	662.04	499.41	884.56	-1.11	-1.48	1.2	0.0955964	0.00207974	0.319311	1	0.03	1
Map3k1	83.89	107.24	272.99	269.98	1.28	3.25	3.22	0.120377	0.00010637	6.3e-07	1	0	0
Map3k5	215.18	191.99	199.4	87.53	-1.12	-1.08	-2.46	0.115232	0.721734	0.00027862	1	1	0
Map3k7	680.89	642.64	543.7	491.97	-1.06	-1.25	-1.38	0.38607	0.0341284	0.0821303	1	0.4	0.67
Map4k2	128.03	116.89	147.73	103.34	-1.1	1.15	-1.24	0.322729	0.380706	0.259908	1	1	1
Mapk1	2090.62	2147.55	2058.8	2282.09	1.03	-1.02	1.09	0.813387	0.933799	0.368772	1	1	1
Mapk11	53.64	68.56	79.93	72.91	1.28	1.49	1.36	0.0333786	0.00063093	0.220405	0.82	0.01	1
Mapk14	597.36	621.93	727.51	835.39	1.04	1.22	1.4	0.547122	0.169952	2.912e-05	1	1	0
Mapk3	1414.02	1542.94	1247.45	1992.06	1.09	-1.13	1.41	0.143989	0.00458931	7.55e-06	1	0.07	0
Mapk8	503.21	477.21	479.23	931.69	-1.05	-1.05	1.85	0.396498	0.510584	0.00055296	1	1	0.01
Mapkapk2	906.86	859.75	720.85	641.07	-1.05	-1.26	-1.41	0.541877	0.0153997	0.0012509	1	0.2	0.01
Marco	19.6	23.17	19.46	33.84	1.18	-1.01	1.73	0.378474	0.938238	0.0575456	1	1	0.48
Masp1	183.7	156.65	267.3	362.61	-1.17	1.46	1.97	0.179078	0.219042	0.00114255	1	1	0.01
Masp2	19.6	23.78	19.61	149.64	1.21	1	7.64	0.423995	0.996836	7.513e-05	1	1	0
Mavs	395.8	347.55	280.65	1135.35	-1.14	-1.41	2.87	0.0852274	0.00139703	0.00075456	1	0.02	0.01
Mbl2	22.01	23.08	20.55	453.82	1.05	-1.07	20.62	0.832945	0.722437	8.03e-06	1	1	0
Mcam	554.4	564.98	786.19	1278.51	1.02	1.42	2.31	0.886958	0.030662	3.6e-07	1	0.37	0
Mef2c	202.65	216.25	376.4	789.72	1.07	1.86	3.9	0.536106	0.00074127	1e-08	1	0.01	0
Mefv	25.61	50.35	150.42	906.57	1.97	5.87	35.4	0.00824877	5.58e-06	1e-08	0.31	0	0
Mertk	324.85	244.67	365.59	827.17	-1.33	1.13	2.55	0.00650651	0.614162	5e-08	0.28	1	0
Mfge8	585.9	576.11	439.11	339.33	-1.02	-1.33	-1.73	0.7986	0.00553987	0.00014684	1	0.08	0
Mif	10946	10393.7	4864.45	4751.12	-1.05	-2.25	-2.3	0.594607	7.334e-05	8e-08	1	0	0
Mill2	20.95	29.14	89.09	328.57	1.39	4.25	15.68	0.212872	1.07e-06	1e-08	1	0	0
Mme	21.16	23.83	52.45	552.78	1.13	2.48	26.12	0.551692	0.00520902	8.3e-07	1	0.08	0
Mmp9	320.05	218.38	100.32	640.35	-1.47	-3.19	2	0.0908565	0.037575	0.00132952	1	0.44	0.01
Mnx1	21.49	22.87	23.26	692.5	1.06	1.08	32.22	0.724847	0.701865	4.3e-07	1	1	0
Mpo	19.6	23.86	21.19	168.76	1.22	1.08	8.61	0.421832	0.415733	4.383e-05	1	1	0
Mpped1	19.6	21.42	19.46	53.39	1.09	-1.01	2.72	0.573753	0.938238	0.0201165	1	1	0.17
Mr1	172.86	180.33	176.29	877.46	1.04	1.02	5.08	0.614664	0.83295	5.18e-06	1	1	0
Mrc1	408.98	298.35	808.41	2439.42	-1.37	1.98	5.96	0.142973	0.0035646	1e-08	1	0.05	0
Ms4a1	21.09	22.2	24.15	262.5	1.05	1.14	12.45	0.806384	0.531207	0.00016328	1	1	0
Ms4a2	19.6	19.43	20	17.44	-1.01	1.02	-1.12	0.948384	0.821326	0.38837	1	1	1
Msln	625.07	410.66	153.45	22.31	-1.52	-4.07	-28.02	0.0023987	0.0051969	1.9e-07	0.17	0.08	0
Msr1	239.41	282.18	492.94	1350.5	1.18	2.06	5.64	0.0277673	0.00014099	1e-08	0.74	0	0
Mst1r	28.89	35.24	59.67	220.53	1.22	2.07	7.63	0.248342	0.00548611	1.03e-06	1	0.08	0
Muc1	65.61	65.1	56.81	57.58	-1.01	-1.15	-1.14	0.942757	0.336387	0.388958	1	1	1
Mx1	19.6	19.43	19.46	16.01	-1.01	-1.01	-1.22	0.948384	0.938238	0.199544	1	1	1
Mx2	42.04	111.99	363.02	591.67	2.66	8.63	14.07	0.00997494	8.168e-05	4.12e-06	0.35	0	0
Myc	1258.34	1150.92	632.52	368.13	-1.09	-1.99	-3.42	0.206677	0.00020986	1e-08	1	0	0
Myd88	224.39	278	359.76	331.86	1.24	1.6	1.48	0.0404341	0.00148585	0.00418122	0.95	0.03	0.04
Ncam1	570.93	468.6	447.32	995.08	-1.22	-1.28	1.74	0.0404257	0.0746001	5.04e-06	0.95	0.82	0
Ncf4	118.08	202.69	534.59	518.13	1.72	4.53	4.39	0.0250385	1.1e-07	5.4e-07	0.7	0	0
Ncr1	21.16	27.52	59.55	633.44	1.3	2.81	29.93	0.177737	0.00194931	6.5e-07	1	0.03	0
Nefl	123.82	183.34	155.81	86.79	1.48	1.26	-1.43	0.00351533	0.546047	0.2146	0.2	1	1
Nfatc1	117.07	121.67	218.29	189.34	1.04	1.86	1.62	0.725867	0.00950043	0.00360125	1	0.13	0.03
Nfatc2	27.65	39.04	112.42	255.23	1.41	4.07	9.23	0.0329082	0.00057669	5e-08	0.82	0.01	0
Nfatc3	373.58	318.13	247.57	549.34	-1.17	-1.51	1.47	0.0644844	7.5e-06	0.0370834	1	0	0.31
Nfatc4	1078.3	968.58	674.58	319.56	-1.11	-1.6	-3.37	0.273705	0.0568372	3e-08	1	0.64	0
Nfkb1	902.56	870.77	810.78	1117.17	-1.04	-1.11	1.24	0.502335	0.183471	0.00723057	1	1	0.07
Nfkb2	711.06	812.81	825.05	575.23	1.14	1.16	-1.24	0.0224079	0.151162	0.0664138	0.64	1	0.55
Nfkbia	159.55	180.3	234.27	245.09	1.13	1.47	1.54	0.327301	0.0121572	0.0009486	1	0.16	0.01
Nlrc5	195.01	470.23	1033.28	1298.82	2.41	5.3	6.66	0.00021882	1.45e-06	1e-08	0.06	0	0
Nlrp3	30.76	51.7	184.39	927.39	1.68	5.99	30.15	0.0528717	9.63e-06	1e-08	1	0	0
Nod1	43.67	120.92	585.87	738.8	2.77	13.41	16.92	0.0006858	1.4e-07	1e-08	0.1	0	0
Nod2	19.6	23.5	40.67	63.98	1.2	2.08	3.26	0.396781	0.00022201	0.00014261	1	0	0
Nos2	20.8	36.27	39.19	303.41	1.74	1.88	14.59	0.0156909	0.0017183	1e-08	0.5	0.03	0
Notch1	233.92	298.97	565.01	883.06	1.28	2.42	3.78	0.0373519	0.00140018	1e-08	0.91	0.02	0
Nrp1	993.36	816.54	907.63	1356.74	-1.22	-1.09	1.37	0.019771	0.534873	2.631e-05	0.58	1	0
Nt5e	122.78	121.88	139.8	454.03	-1.01	1.14	3.7	0.934215	0.179427	1.435e-05	1	1	0
Nup107	877.76	741.85	456.23	946.06	-1.18	-1.92	1.08	0.00944392	0.00011154	0.634625	0.34	0	1
Oas2	77.03	218.95	815.47	573.91	2.84	10.59	7.45	0.00204324	1.51e-06	2.451e-05	0.16	0	0
Oas3	21.5	53.14	167.41	131.32	2.47	7.78	6.11	0.0005305	3e-08	2e-08	0.09	0	0
Oasl1	65.9	181.52	578.85	345.45	2.75	8.78	5.24	0.00131233	5.9e-07	4.98e-06	0.12	0	0
Osm	20.66	25.25	37.1	135.77	1.22	1.8	6.57	0.230494	0.00325504	8.1e-07	1	0.05	0
Pax5	19.6	21.96	19.99	238.02	1.12	1.02	12.15	0.501701	0.83451	2.69e-06	1	1	0
Pdcd1	19.63	45.87	211.75	685.24	2.34	10.79	34.91	0.0107242	2.9e-07	1e-08	0.38	0	0
Pdcd1lg2	25.6	46.65	87.32	748.74	1.82	3.41	29.25	0.00733466	1.335e-05	3.2e-07	0.29	0	0
Pdgfc	1769.87	1441.46	678.55	1361.64	-1.23	-2.61	-1.3	0.00181138	0.00045847	0.174076	0.15	0.01	1
Pdgfrb	99.48	117.72	258.87	254.15	1.18	2.6	2.55	0.177631	1.19e-05	7e-07	1	0	0
Pecam1	329.33	393.16	676.18	592	1.19	2.05	1.8	0.19475	0.00840612	0.00376397	1	0.12	0.03
Pik3cd	40.79	84.53	250.09	917.27	2.07	6.13	22.49	0.00297981	3.23e-06	1e-08	0.2	0	0
Pik3cg	61.13	84.19	197.66	173.94	1.38	3.23	2.85	0.0540601	2e-08	3.929e-05	1	0	0
Pin1	30.32	32.68	68.07	1029.14	1.08	2.24	33.94	0.742116	0.00756135	1.6e-06	1	0.11	0
Pla2g1b	19.6	20.73	19.46	61.63	1.06	-1.01	3.14	0.689811	0.938238	0.0282631	1	1	0.24
Pla2g6	86.92	90.3	85.07	103.85	1.04	-1.02	1.19	0.700121	0.84282	0.0252054	1	1	0.22
Plau	2577.56	2637.62	1898.83	2137.63	1.02	-1.36	-1.21	0.801337	0.0380702	0.0756125	1	0.45	0.62
Plaur	1037.49	1473.04	1486.16	2167.36	1.42	1.43	2.09	0.00560998	0.0520276	1e-08	0.27	0.59	0
Pmch	20.22	20.53	20.06	240.78	1.02	-1.01	11.91	0.917124	0.946721	0.00015254	1	1	0
Pml	563.88	660.34	693.45	435.56	1.17	1.23	-1.29	0.0878285	0.11025	0.00286853	1	1	0.03
Pnma1	20.31	21.5	19.46	125.63	1.06	-1.04	6.19	0.739083	0.706227	4.49e-05	1	1	0
Pou2af1	23.12	26.73	32.96	586.75	1.16	1.43	25.38	0.541137	0.249653	9.2e-07	1	1	0
Pou2f2	25.42	69.68	314.97	310.97	2.74	12.39	12.23	0.00212698	1e-08	1e-08	0.16	0	0
Pparg	19.84	22.53	65.16	326.29	1.14	3.28	16.45	0.451857	4.406e-05	2.3e-07	1	0	0
Ppbp	33.32	33.8	29.34	937.31	1.01	-1.14	28.13	0.94675	0.613033	3.6e-07	1	1	0
Prdm1	463.64	341.18	231.11	224.03	-1.36	-2.01	-2.07	0.191995	0.00470763	0.00418084	1	0.07	0.04
Prf1	19.6	30.72	80.81	126.26	1.57	4.12	6.44	0.0945233	0.00020534	1e-08	1	0	0
Prg2	20.03	23.69	30.44	693.21	1.18	1.52	34.6	0.378742	0.184466	2.39e-06	1	1	0
Prkcd	580.17	660.03	1057.31	1573.47	1.14	1.82	2.71	0.0327356	0.00312421	2.87e-06	0.82	0.05	0
Prkce	90.92	95.63	97.76	221.22	1.05	1.08	2.43	0.606146	0.332297	0.00085314	1	1	0.01
Psen1	421.38	435.53	433.51	623.44	1.03	1.03	1.48	0.695999	0.803312	0.00486725	1	1	0.04
Psen2	59.5	95.71	235.52	443.78	1.61	3.96	7.46	0.00342753	0.00018487	1e-08	0.2	0	0
Psma2	2103.25	2331.68	2878.36	2762.96	1.11	1.37	1.31	0.107986	0.00069591	9.262e-05	1	0.01	0
Psmb10	81.8	317.64	670.83	360.31	3.88	8.2	4.4	9.592e-05	1.9e-07	3.27e-06	0.04	0	0
Psmb7	1453.43	1352.28	1021.29	731.21	-1.07	-1.42	-1.99	0.0933523	0.00012196	2e-08	1	0	0
Psmb8	235.51	1068.97	2581.04	1750.07	4.54	10.96	7.43	7.258e-05	4.6e-07	4.9e-07	0.04	0	0
Psmb9	108.38	470.5	1095.96	909.06	4.34	10.11	8.39	5.596e-05	2.2e-07	8.5e-07	0.03	0	0
Psmd7	1450.22	1644.35	1839.11	1424.57	1.13	1.27	-1.02	0.155316	0.169139	0.70308	1	1	1
Ptgdr2	19.6	22.07	19.46	46.03	1.13	-1.01	2.35	0.50652	0.938238	0.010785	1	1	0.1
Ptgs2	8026.68	9751.86	5283.71	1281.25	1.21	-1.52	-6.26	0.14246	0.444023	4.369e-05	1	1	0
Ptprc	101.23	249.15	1096.92	960.72	2.46	10.84	9.49	0.00444052	1.3e-07	1e-08	0.24	0	0
Pvr	1050.29	1138.63	729.27	516.51	1.08	-1.44	-2.03	0.351857	0.155293	0.00046934	1	1	0
Pvrl2	263.3	249.92	240.64	150.53	-1.05	-1.09	-1.75	0.417745	0.635972	0.00527693	1	1	0.05
Pycard	20.13	23.09	54.82	480.61	1.15	2.72	23.88	0.359522	9.956e-05	3.4e-07	1	0	0
Raet1	194.6	234.43	229.95	2018.11	1.2	1.18	10.37	0.0134999	0.334106	1.25e-06	0.45	1	0
Rag1	19.84	20.53	19.95	103.84	1.04	1.01	5.23	0.806118	0.957085	0.00375969	1	1	0.03
Rel	171.79	191.21	266.05	490.4	1.11	1.55	2.85	0.353359	0.0007061	7.21e-06	1	0.01	0
Rela	574.83	605.81	532.11	466.32	1.05	-1.08	-1.23	0.250675	0.38225	0.144765	1	1	1
Relb	584.05	639.03	571.45	577.02	1.09	-1.02	-1.01	0.0835512	0.827871	0.851562	1	1	1
Reps1	421.55	389.51	344.42	539.23	-1.08	-1.22	1.28	0.107197	0.0596437	0.0666288	1	0.67	0.55
Ripk2	146.32	170.66	194.52	500.94	1.17	1.33	3.42	0.123221	0.02218	0.00011205	1	0.28	0
Rora	264.38	205.97	218.13	218.48	-1.28	-1.21	-1.21	0.10531	0.338932	0.154637	1	1	1
Rorc	19.6	22.62	27.32	304.78	1.15	1.39	15.55	0.46939	0.153234	3.671e-05	1	1	0
Rps6	298.38	341.29	271.15	1398.73	1.14	-1.1	4.69	0.168519	0.632996	0.00020149	1	1	0
Rrad	85.02	107.29	180.68	829.84	1.26	2.13	9.76	0.00948613	1.4e-07	3.7e-07	0.34	0	0
Rsad2	59.4	118.05	390.19	139.33	1.99	6.57	2.35	0.042901	5.533e-05	0.0188695	0.98	0	0.16
Runx1	2124.13	1924.7	1493.54	1641.53	-1.1	-1.42	-1.29	0.338542	0.0569831	0.0026058	1	0.64	0.02
Runx3	19.6	27.84	59.93	56.51	1.42	3.06	2.88	0.0488311	5.03e-06	0.00109256	1	0	0.01
S100a8	81.92	172.74	575.86	2040.34	2.11	7.03	24.91	0.111096	0.00012406	1.7e-07	1	0	0
S100b	19.94	20.43	20.55	209.99	1.02	1.03	10.53	0.861946	0.806796	0.00027591	1	1	0
Saa1	21.3	25.15	22.31	295.16	1.18	1.05	13.86	0.542469	0.783177	0.0001926	1	1	0
Sbno2	471.78	518.3	527.97	386.43	1.1	1.12	-1.22	0.313756	0.433763	0.0400909	1	1	0.33
Sele	21.09	22.42	40.11	286.83	1.06	1.9	13.6	0.736366	0.0147877	4.625e-05	1	0.19	0
Sell	31.69	110.1	385.42	1367.71	3.47	12.16	43.16	0.00187882	2.66e-06	1e-08	0.15	0	0
Selplg	185.28	389.21	1256.68	1201.09	2.1	6.78	6.48	0.00326596	8e-08	1e-08	0.2	0	0
Serpinb2	19.74	20.63	26.39	152.47	1.05	1.34	7.73	0.741302	0.125295	4.1e-07	1	1	0
Serping1	186.66	652.12	3449.7	2681.99	3.49	18.48	14.37	0.00170786	1e-08	1e-08	0.15	0	0
Sh2b2	83.22	77.51	76.04	81.72	-1.07	-1.09	-1.02	0.435749	0.511949	0.905906	1	1	1
Sh2d1a	19.6	23.13	94.1	129.09	1.18	4.8	6.59	0.435374	2.935e-05	6.53e-06	1	0	0
Sh2d1b1	30.08	82.26	266.93	515.03	2.74	8.88	17.12	0.00050484	7.67e-06	1e-08	0.09	0	0
Sigirr	196.69	215.7	174.36	427.08	1.1	-1.13	2.17	0.217676	0.310858	0.00686809	1	1	0.06
Siglec1	36.36	47.29	136.26	294.44	1.3	3.75	8.1	0.214545	0.0003147	1e-08	1	0.01	0
Slamf1	21.67	24.46	49.07	675.55	1.13	2.26	31.17	0.578238	0.00805367	1.1e-07	1	0.11	0
Slamf6	19.6	19.63	44.65	34.47	1	2.28	1.76	0.988754	0.00102643	0.0283663	1	0.02	0.24
Slamf7	31.94	140.99	624.86	423.73	4.41	19.56	13.27	0.00051653	6e-08	1e-08	0.09	0	0
Slc11a1	19.6	53.16	220.14	394.27	2.71	11.23	20.12	0.0004803	2.761e-05	1e-08	0.09	0	0
Slc7a11	38.05	53.49	61.1	281.18	1.41	1.61	7.39	0.0583841	0.00417338	2.9e-07	1	0.06	0
Smad2	502.77	477.92	366.89	346.81	-1.05	-1.37	-1.45	0.277752	0.00053334	0.00080265	1	0.01	0.01
Smad3	333.71	306.54	377.19	807.3	-1.09	1.13	2.42	0.388188	0.283455	1e-08	1	1	0
Smad4	1132.21	1120.76	1183.34	2061.49	-1.01	1.05	1.82	0.895912	0.713321	0.00049735	1	1	0.01
Smn1	528.72	524.12	476.33	791.92	-1.01	-1.11	1.5	0.776527	0.108659	0.0136087	1	1	0.12
Smpd3	19.6	23.78	27.74	148.04	1.21	1.42	7.55	0.423995	0.0381908	0.00013747	1	0.45	0
Snai1	102.53	140.7	245.48	246.37	1.37	2.39	2.4	0.0422003	0.00041835	1.3e-07	0.98	0.01	0
Socs1	139.28	282.72	539.54	372.54	2.03	3.87	2.67	0.00515681	5.191e-05	3.2e-07	0.26	0	0
Socs3	178.68	275.86	264.12	179.63	1.54	1.48	1.01	0.0112023	0.123546	0.970649	0.38	1	1
Spink5	19.6	19.43	19.46	31.34	-1.01	-1.01	1.6	0.948384	0.938238	0.0977658	1	1	0.79
Spn	80.7	163.63	456.56	441.18	2.03	5.66	5.47	0.00043158	2.89e-06	1e-08	0.09	0	0
Spp1	78158.2	63475.2	28992.5	14402.9	-1.23	-2.7	-5.43	0.0127753	2.501e-05	1e-08	0.43	0	0
St6gal1	38.17	31.46	56.86	490.86	-1.21	1.49	12.86	0.278423	0.250712	5.5e-07	1	1	0
Stat1	616.63	1685.29	3278.61	3135.36	2.73	5.32	5.08	0.00074291	5.6e-07	5.7e-07	0.1	0	0
Stat2	249.31	500.55	930.66	917.73	2.01	3.73	3.68	0.00576757	8.86e-06	1.17e-05	0.27	0	0
Stat3	1801.11	1851.16	1489.04	921.98	1.03	-1.21	-1.95	0.731019	0.114168	0.00126676	1	1	0.01
Stat4	22.32	27.73	91.01	647.49	1.24	4.08	29	0.346278	8.011e-05	5e-08	1	0	0
Stat5b	169.54	242.83	371.63	856.68	1.43	2.19	5.05	0.00053819	3.114e-05	9e-08	0.09	0	0
Stat6	653.12	689	819.78	1453.79	1.05	1.26	2.23	0.258685	0.00013134	4.2e-07	1	0	0
Syk	66.73	98.19	280.02	463.49	1.47	4.2	6.95	0.0395339	0.00025466	1e-08	0.93	0.01	0
Syt17	19.6	20.16	20.07	23.59	1.03	1.02	1.2	0.807623	0.789895	0.373903	1	1	1
Tab1	224.5	207.22	188.95	318.86	-1.08	-1.19	1.42	0.190079	0.0509901	0.00350798	1	0.58	0.03
Tal1	21.67	26.77	46.1	668.98	1.24	2.13	30.87	0.341337	0.0067698	2.06e-06	1	0.1	0
Tank	294.4	323.44	501.96	760.65	1.1	1.71	2.58	0.10497	4.899e-05	1e-08	1	0	0
Tap1	676.07	1648.12	2298.67	1173.74	2.44	3.4	1.74	0.00072742	1.327e-05	0.00108575	0.1	0	0.01
Tap2	22.76	74.47	232.72	217.17	3.27	10.22	9.54	7.031e-05	4e-08	1e-08	0.04	0	0
Tapbp	342.83	818.76	1261.82	1141.65	2.39	3.68	3.33	0.00083235	2.55e-05	1.815e-05	0.1	0	0
Tbk1	208.08	232.82	284.21	529.85	1.12	1.37	2.55	0.0940721	0.00806157	9.3e-07	1	0.11	0
Tbx21	19.6	21.93	32.5	76.57	1.12	1.66	3.91	0.517996	0.0393783	1e-08	1	0.46	0
Tcf7	231.13	235.72	175.67	262.94	1.02	-1.32	1.14	0.773654	0.0644995	0.385084	1	0.72	1
Tdo2	25.05	30.79	28.5	891.01	1.23	1.14	35.57	0.47427	0.682277	9.9e-07	1	1	0
Tek	48.39	45.07	148.7	116.87	-1.07	3.07	2.42	0.691258	8.65e-05	0.00295504	1	0	0.03
Tfe3	317.84	310.52	295.85	605.24	-1.02	-1.07	1.9	0.520276	0.0186542	0.00044211	1	0.24	0
Tfeb	56.18	79.93	173.01	291.32	1.42	3.08	5.19	0.00299766	0.00029645	1e-08	0.2	0.01	0
Tfrc	2098.18	1640.68	1208.94	362.29	-1.28	-1.74	-5.79	0.0170308	0.0100359	1e-08	0.53	0.13	0
Tgfb1	934.16	1182.87	1649.58	1794.98	1.27	1.77	1.92	0.00179164	2.284e-05	9.606e-05	0.15	0	0
Tgfb2	29.38	30.58	58.9	41.32	1.04	2	1.41	0.740155	0.00754279	0.257592	1	0.11	1
Tgfb3	649.77	481.53	367.61	896.31	-1.35	-1.77	1.38	0.0176288	0.0176108	0.010876	0.53	0.22	0.1
Tgfbr1	840.9	990.73	1167.19	1268.99	1.18	1.39	1.51	0.042519	0.00566666	0.00190156	0.98	0.08	0.02
Tgfbr2	1686.45	1487.77	2233.21	2037.62	-1.13	1.32	1.21	0.0299273	0.0409962	0.24517	0.77	0.48	1
Thbd	2678.96	2760.23	1152.15	830.2	1.03	-2.33	-3.23	0.742997	0.0571763	7e-08	1	0.64	0
Thbs1	10277.5	11718.7	8836.75	6455.06	1.14	-1.16	-1.59	0.25657	0.646193	0.0644015	1	1	0.53
Thy1	3930.64	4037.1	3233.01	1613.29	1.03	-1.22	-2.44	0.699451	0.102353	8.017e-05	1	1	0
Ticam1	46.11	53.92	64.3	168.06	1.17	1.39	3.64	0.094242	0.00874439	4e-08	1	0.12	0
Ticam2	24.98	35.24	66.11	426.55	1.41	2.65	17.07	0.101279	0.0085276	1e-08	1	0.12	0
Tie1	156.3	216.67	384.65	464.27	1.39	2.46	2.97	0.0169138	0.0024621	1.38e-06	0.53	0.04	0
Tigit	24.13	35.22	79.04	393.5	1.46	3.28	16.31	0.0733346	0.00030398	1.14e-06	1	0.01	0
Timd4	20.64	24.06	30.96	480.14	1.17	1.5	23.26	0.362163	0.0466157	1.03e-06	1	0.54	0
Tirap	144.58	140.28	127.76	362.16	-1.03	-1.13	2.5	0.716802	0.217239	0.00185024	1	1	0.02
Tlr1	41.88	92.64	354.33	899.58	2.21	8.46	21.48	0.00787227	1.6e-07	1e-08	0.31	0	0
Tlr2	68.23	117.18	281.37	503.08	1.72	4.12	7.37	0.00343952	7.8e-07	1e-08	0.2	0	0
Tlr3	74.39	134.79	195.68	477.45	1.81	2.63	6.42	0.00112519	9.063e-05	1.175e-05	0.11	0	0
Tlr4	90.5	98.58	145.17	351.62	1.09	1.6	3.89	0.278339	0.00028258	6.006e-05	1	0.01	0
Tlr5	19.6	21.99	24.84	99.99	1.12	1.27	5.1	0.464506	0.0736818	3.991e-05	1	0.81	0
Tlr6	24.13	36.32	82.99	499.84	1.5	3.44	20.71	0.116607	5.396e-05	1.6e-07	1	0	0
Tlr7	36.06	57.4	241.84	609.13	1.59	6.71	16.89	0.107169	6.39e-06	2.2e-07	1	0	0
Tlr8	84.46	146.09	531.58	1167.76	1.73	6.29	13.83	0.0139054	1.3e-06	1e-08	0.45	0	0
Tlr9	47.26	130.54	358.69	411.52	2.76	7.59	8.71	0.00147562	1.49e-06	1.07e-06	0.13	0	0
Tmed1	346.85	362.03	341.01	232.28	1.04	-1.02	-1.49	0.640448	0.909549	6.148e-05	1	1	0
Tmem173	332.67	383.03	360.04	505.91	1.15	1.08	1.52	0.0180566	0.534845	0.00049903	0.54	1	0.01
Tnf	20.8	30.03	89.13	395.28	1.44	4.29	19	0.157101	1.24e-06	4e-08	1	0	0
Tnfaip3	122.44	136.19	256.4	551.45	1.11	2.09	4.5	0.524832	0.00671124	8.4e-07	1	0.09	0
Tnfrsf10b	502.77	487.02	311.81	1137.1	-1.03	-1.61	2.26	0.607022	0.0302446	0.00315966	1	0.36	0.03
Tnfrsf11a	60.78	69.74	167.45	323.05	1.15	2.75	5.31	0.347132	0.00031513	1e-08	1	0.01	0
Tnfrsf11b	19.6	23.04	24.31	81.35	1.18	1.24	4.15	0.448693	0.129549	0.0010856	1	1	0.01
Tnfrsf12a	4606.57	4941.38	2553.97	659.9	1.07	-1.8	-6.98	0.227986	0.207974	3.6e-07	1	1	0
Tnfrsf13b	19.6	21.58	35.71	156.85	1.1	1.82	8	0.489795	0.0074372	3e-08	1	0.1	0
Tnfrsf13c	19.6	19.43	22.95	214.13	-1.01	1.17	10.93	0.948384	0.360001	0.00026392	1	1	0
Tnfrsf14	36.97	116.07	418.5	604.82	3.14	11.32	16.36	0.000101	1.72e-06	1e-08	0.04	0	0
Tnfrsf17	20.95	25.92	23.88	281.45	1.24	1.14	13.44	0.331051	0.468468	1.474e-05	1	1	0
Tnfrsf18	19.6	20.92	42.33	189.48	1.07	2.16	9.67	0.653083	4.965e-05	2.57e-06	1	0	0
Tnfrsf1a	1023.04	1274.14	1824.62	2000.59	1.25	1.78	1.96	0.0154446	4.423e-05	0.00074073	0.5	0	0.01
Tnfrsf1b	313.16	394.15	951.52	2682.51	1.26	3.04	8.57	0.0871882	4.07e-05	1e-08	1	0	0
Tnfrsf4	21.02	25.5	46.65	239.22	1.21	2.22	11.38	0.34498	0.00455675	2.4e-06	1	0.07	0
Tnfrsf8	19.6	19.43	19.46	16.01	-1.01	-1.01	-1.22	0.948384	0.938238	0.199544	1	1	1
Tnfrsf9	143.36	157.07	77.54	162.63	1.1	-1.85	1.13	0.498784	0.0733068	0.63996	1	0.81	1
Tnfsf10	28.28	57.62	202.05	727.22	2.04	7.14	25.71	0.027041	1.396e-05	2e-08	0.73	0	0
Tnfsf11	21.04	36.84	70.68	94.67	1.75	3.36	4.5	0.028835	0.00046308	1e-08	0.76	0.01	0
Tnfsf12	203.23	213.56	240.12	510.9	1.05	1.18	2.51	0.453487	0.313114	1.035e-05	1	1	0
Tnfsf13	21.16	23.21	31.55	326.49	1.1	1.49	15.43	0.64857	0.0573006	4.36e-06	1	0.64	0
Tnfsf13b	19.6	26.75	84.75	166.04	1.36	4.32	8.47	0.0825445	1.154e-05	4.6e-07	1	0	0
Tnfsf14	22.86	32.12	50.58	394.25	1.41	2.21	17.25	0.07414	4.839e-05	1.4e-07	1	0	0
Tnfsf15	21.79	22.54	33.19	449.12	1.03	1.52	20.61	0.860491	0.050546	3.23e-06	1	0.57	0
Tnfsf18	22.32	24.48	27.29	640.03	1.1	1.22	28.67	0.691916	0.45109	3.17e-06	1	1	0
Tnfsf4	20.88	22.3	23.08	503.91	1.07	1.11	24.14	0.691555	0.598477	6.22e-06	1	1	0
Tnfsf8	19.6	21.1	29.32	254.52	1.08	1.5	12.99	0.609066	0.0220814	5.14e-06	1	0.28	0
Tollip	580.21	544.36	506.21	882.55	-1.07	-1.15	1.52	0.192181	0.0276061	0.00580588	1	0.33	0.05
Tpsab1	19.84	22	19.46	136.12	1.11	-1.02	6.86	0.562471	0.844892	0.0002619	1	1	0
Traf2	450.23	457.19	355.15	291.66	1.02	-1.27	-1.54	0.814854	0.0305789	2.392e-05	1	0.37	0
Traf3	214.97	206.91	193.48	664.59	-1.04	-1.11	3.09	0.644476	0.231569	0.00055955	1	1	0.01
Traf6	203.31	188.49	199.39	126.02	-1.08	-1.02	-1.61	0.442167	0.834411	0.0397067	1	1	0.33
Trem1	33.37	37.25	41.38	298.99	1.12	1.24	8.96	0.509856	0.235491	6.5e-06	1	1	0
Trem2	168.64	198.95	658.89	1706.25	1.18	3.91	10.12	0.0726778	0.00479869	1e-08	1	0.07	0
Trp53	632.14	726.89	759	1360.63	1.15	1.2	2.15	0.207858	0.149643	1e-08	1	1	0
Twist1	1033.77	967.49	483.07	799.35	-1.07	-2.14	-1.29	0.261849	0.00716871	0.0367895	1	0.1	0.31
Txk	19.6	20.55	27.33	20.23	1.05	1.39	1.03	0.701833	0.0327157	0.867572	1	0.39	1
Txnip	304.84	468.35	1926.18	3038.61	1.54	6.32	9.97	0.0288646	1e-08	1e-08	0.76	0	0
Tyk2	67.19	96.75	287.55	379.51	1.44	4.28	5.65	0.00412765	3.7e-07	1e-08	0.23	0	0
Ubc	6587.65	6201.21	6775.64	4911.05	-1.06	1.03	-1.34	0.444926	0.671763	0.0630431	1	1	0.52
Ulbp1	417.88	352.3	208.06	530.11	-1.19	-2.01	1.27	0.180033	0.00381848	0.262282	1	0.06	1
Usp18	152.83	345.75	635.3	616.56	2.26	4.16	4.03	0.0064312	8.52e-05	5.674e-05	0.28	0	0
Usp9y	19.6	19.43	19.46	16.01	-1.01	-1.01	-1.22	0.948384	0.938238	0.199544	1	1	1
Vcam1	364.04	498.2	819.77	1587.94	1.37	2.25	4.36	0.0110848	1.347e-05	1e-08	0.38	0	0
Vegfa	1333.9	1338.74	536.6	775.89	1	-2.49	-1.72	0.952704	0.00173367	0.0127126	1	0.03	0.11
Vegfc	126.81	112.33	106.24	122.93	-1.13	-1.19	-1.03	0.237468	0.14802	0.763672	1	1	1
Vhl	85.38	112.93	203.03	437.78	1.32	2.38	5.13	0.0587907	0.00018099	7e-08	1	0	0
Vim	67373.3	62486.2	28716.2	16801.8	-1.08	-2.35	-4.01	0.492007	0.00083413	3e-08	1	0.01	0
Vwf	130.17	195.18	180.89	482.1	1.5	1.39	3.7	0.021136	0.234804	3e-08	0.61	1	0
Xaf1	364.59	843.28	1427.51	594.33	2.31	3.92	1.63	0.0033452	6.552e-05	0.0307308	0.2	0	0.26
Xbp1	776.41	841.83	1176.98	1169.65	1.08	1.52	1.51	0.247393	0.0209088	1.33e-06	1	0.26	0
Xcl1	26.5	51.7	121.56	1402.96	1.95	4.59	52.95	0.0298886	0.00018504	1e-08	0.77	0	0
Xcr1	21.43	21.91	35.99	355.09	1.02	1.68	16.57	0.909225	0.0250961	1.176e-05	1	0.31	0
Ythdf2	699.42	702.72	590.52	2125.66	1	-1.18	3.04	0.904985	0.00855225	0.00101965	1	0.12	0.01
Yy1	1771.11	1623.07	1098.48	632.87	-1.09	-1.61	-2.8	0.0501426	0.00094171	3.028e-05	1	0.02	0
Zap70	19.6	30.54	134.75	295.27	1.56	6.88	15.07	0.042117	0.00015914	1e-08	0.98	0	0
Zbp1	403.99	1400.39	2574.21	936.33	3.47	6.37	2.32	0.00105752	1.528e-05	0.00493055	0.11	0	0.05
Zfp13	54.35	49.95	45.85	26.69	-1.09	-1.19	-2.04	0.331818	0.107446	0.00975288	1	1	0.09
Abcf1	332.92	350.96	316.21	261.54	1.05	-1.05	-1.27	0.382237	0.228287	0.130595	1	1	1
Alas1	153.05	193.39	516.18	528.67	1.26	3.37	3.45	0.0229797	4.3e-07	1e-08	0.65	0	0
Edc3	124.6	116.92	91.62	169.96	-1.07	-1.36	1.36	0.15612	0.00017188	0.0878863	1	0	0.71
Eef1g	3756.59	3581.07	2903.11	2792.98	-1.05	-1.29	-1.35	0.382423	0.00010027	1.966e-05	1	0	0
Eif2b4	162.03	150.74	191.1	225.92	-1.07	1.18	1.39	0.144317	0.110858	0.00762046	1	1	0.07
G6pdx	831.23	830.87	639.98	1143.41	-1	-1.3	1.38	0.994103	0.010107	0.0166829	1	0.14	0.15
Gusb	368.7	373.06	479.39	550.4	1.01	1.3	1.49	0.835022	0.148723	0.00151603	1	1	0.01
Hdac3	832.11	776.95	555.72	259.7	-1.07	-1.5	-3.2	0.248501	2.835e-05	7.68e-06	1	0	0
Hprt	3567.37	3668.73	4254.53	2470.57	1.03	1.19	-1.44	0.666888	0.179309	0.033834	1	1	0.28
Nubp1	326.82	373.21	402.9	363.38	1.14	1.23	1.11	0.0484928	0.066871	0.0981686	1	0.75	0.79
Oaz1	5673.59	5525.98	5497.03	3647.52	-1.03	-1.03	-1.56	0.731026	0.693632	4.7e-07	1	1	0
Polr1b	132.55	134.01	116.71	155.57	1.01	-1.14	1.17	0.874369	0.0355217	0.300329	1	0.42	1
Polr2a	1236.07	1098.18	880.96	1240.76	-1.13	-1.4	1	0.237542	0.00033834	0.967512	1	0.01	1
Ppia	14940.9	15099.9	15795.2	15344.3	1.01	1.06	1.03	0.884637	0.710873	0.601866	1	1	1
Rpl19	18987.3	19503.4	21762.5	16172.6	1.03	1.15	-1.17	0.698436	0.101207	0.112059	1	1	0.9
Sap130	360.81	314.96	217.92	364.45	-1.15	-1.66	1.01	0.135757	0.00058148	0.935046	1	0.01	1
Sdha	337.47	324.9	313.43	348.71	-1.04	-1.08	1.03	0.488602	0.313027	0.695159	1	1	1
Sf3a3	954	931.01	735.57	672.78	-1.02	-1.3	-1.42	0.648076	0.0227519	0.0005375	1	0.28	0.01
Tbp	292.16	284.59	233.6	148.01	-1.03	-1.25	-1.97	0.565276	3.323e-05	0.00041096	1	0	0
Tubb5	2595.28	2909.65	4827.53	5547.58	1.12	1.86	2.14	0.0616639	7.7e-07	1.08e-06	1	0	0
