# Supplementary material for: A modular self-adjuvanting cancer vaccine combined with an oncolytic vaccine induces potent antitumor immunity
Source: Nat Commun. 2021 Aug 31;12:5195. doi: 10.1038/s41467-021-25506-6 (PMC8408233; doi:10.1038/s41467-021-25506-6)
Supplement: Supplementary file 6 — Supplementary Data 3 [file 41467_2021_25506_MOESM6_ESM.xlsx]

## Sheet: Supplementary Data 3
Supplementary Data 3. Statistics of Differentially Expressed Genes by NanoString® nCounter analysis during Relapse vs Response Phase
Genes with fold change > 2 and FDR adjusted p-value < 0.05 were reported as upregulated
Genes with fold change < -2 and FDR adjusted p-value < 0.05 were reported as downregulated
	mean normalized gene counts				Fold change		p-value (2-tailed t test)		FDR adjusted p-value (Benjamini-Yekutieli procedure )
Probe Name	VV_relapse	VV_response	KV_relapse	KV_response	VV_relapse vs. VV_response	KV_relapse vs. KV_response	VV_relapse vs. VV_response	KV_relapse vs. KV_response	VV_relapse vs. VV_response	KV_relapse vs. KV_response
A2m	20.52	22.26	23.73	270.79	-1.08	-11.41	0.478468	2.3e-07	1	0
Abca1	1801.32	2051.99	1707.51	4191.62	-1.14	-2.45	0.557508	3.98e-05	1	0
Abcb1a	220.34	317.52	208.03	1120	-1.44	-5.38	0.188926	1.47e-06	1	0
Abcg1	164.95	1264.48	259.02	2313.98	-7.67	-8.93	9.08e-05	0.00015171	0.01	0
Abl1	535.56	664.63	601.26	840.38	-1.24	-1.4	0.136843	0.00032663	1	0
Ada	211.48	138.61	238.7	58.52	1.53	4.08	0.0232045	0.00109984	0.32	0.01
Adora2a	20.86	35.67	14.44	202.08	-1.71	-14	0.0238833	8.9e-07	0.33	0
Aicda	20.52	23.11	13.66	325.97	-1.13	-23.86	0.507864	7.3e-07	1	0
Aire	20.52	19.46	13.02	16.87	1.05	-1.3	0.436855	0.099212	1	0.84
Akt3	920.93	712.63	864.81	1220.75	1.29	-1.41	0.139002	0.03153	1	0.29
Alcam	1843.06	1036.8	2118.77	786.57	1.78	2.69	0.010865	3.59e-06	0.17	0
Ambp	20.52	21.66	14.58	313.51	-1.06	-21.5	0.708796	1.25e-06	1	0
Amica1	111.67	331.78	109.96	873.26	-2.97	-7.94	0.00208509	1.014e-05	0.05	0
Angpt1	84.12	89.84	89.66	445.74	-1.07	-4.97	0.802442	4.093e-05	1	0
Angpt2	352.4	299.64	314.86	1181.08	1.18	-3.75	0.321722	1.56e-06	1	0
Anp32b	6961.54	4944.38	5965.31	4740.87	1.41	1.26	0.0186034	0.00380438	0.27	0.04
Anxa1	6372.29	5423.27	5951.85	3423.09	1.17	1.74	0.441525	0.00043115	1	0.01
Apoe	4627.58	30266.2	9169.24	74463.9	-6.54	-8.12	0.00020694	8.132e-05	0.01	0
App	2221.93	3678.9	3448.65	3812.8	-1.66	-1.11	0.0609753	0.607163	0.75	1
Arg1	262.05	218.84	172.78	1378.6	1.2	-7.98	0.579164	8.69e-06	1	0
Arg2	31.89	56.19	23.29	453.9	-1.76	-19.49	0.0562707	7e-08	0.7	0
Atf1	385.01	300.23	304.62	556.9	1.28	-1.83	0.00558753	0.00238509	0.1	0.03
Atf2	739.23	635.51	638.79	1254.7	1.16	-1.96	0.0665434	5.262e-05	0.8	0
Atg10	102.21	171.21	97.67	401.81	-1.68	-4.11	0.0004516	4.17e-06	0.02	0
Atg12	458.65	543.5	432.99	1279.2	-1.18	-2.95	0.0624398	1.52e-06	0.76	0
Atg16l1	369.48	378.07	334.77	495.22	-1.02	-1.48	0.772215	0.00332057	1	0.04
Atg5	285.79	326.11	306.16	1154.44	-1.14	-3.77	0.203036	8.61e-06	1	0
Atg7	171.98	140.12	165.52	122.97	1.23	1.35	0.172425	0.178001	1	1
Atm	304.2	390.99	375.54	1854.67	-1.29	-4.94	0.13293	6.56e-06	1	0
Axl	4475.78	5206.31	5556.33	3398.75	-1.16	1.63	0.207503	0.00169755	1	0.02
Batf	31.55	130.88	38.29	556.21	-4.15	-14.53	1.592e-05	6.4e-07	0	0
Bax	656.79	520.52	541.41	318.61	1.26	1.7	0.0704763	2.86e-06	0.84	0
Bcl10	1628.57	1389.49	1539.98	1592.81	1.17	-1.03	0.185741	0.632588	1	1
Bcl2	57.82	142.83	93.92	208.69	-2.47	-2.22	0.00141614	9.1e-06	0.04	0
Bcl2l1	1022.67	691.12	770.77	767.34	1.48	1	0.0180043	0.971981	0.26	1
Bcl6	258	287.94	281.69	156.58	-1.12	1.8	0.465495	0.00176267	1	0.02
Bid	104.92	164.92	140.13	494.44	-1.57	-3.53	0.0389936	7.68e-06	0.51	0
Birc5	607.17	424.05	520.44	269.37	1.43	1.93	0.0397251	2.005e-05	0.52	0
Blk	20.52	19.46	13.81	172.79	1.05	-12.51	0.436855	9.389e-05	1	0
Blnk	58.18	153.84	78.62	164.58	-2.64	-2.09	0.00891846	0.00274183	0.14	0.03
Bmi1	328.77	488.68	297.04	1744.84	-1.49	-5.87	0.0620765	8.46e-06	0.76	0
Bst1	62.9	272.23	117.3	1103.09	-4.33	-9.4	3.22e-06	9.5e-07	0	0
Bst2	1049.39	6457.85	1991.95	3677.81	-6.15	-1.85	0.00141416	0.194502	0.04	1
Btk	64.37	270.43	99.77	980.41	-4.2	-9.83	1e-06	2.04e-06	0	0
Btla	23.97	72.72	17.93	1210.13	-3.03	-67.51	0.00077386	1e-08	0.02	0
C1qa	1318.4	4360.95	2544.79	4140.66	-3.31	-1.63	0.00034512	0.0700422	0.01	0.62
C1qb	2076.89	7208.4	3281.42	6903.11	-3.47	-2.1	0.0008088	0.00924124	0.02	0.09
C1qbp	2480.96	1699.3	2396.85	1670.42	1.46	1.43	0.0121535	0.00019937	0.19	0
C1ra	84.13	1006.72	199.5	1385.84	-11.97	-6.95	0.00034815	0.00039472	0.01	0.01
C1s1	103.12	1279.15	256.75	2545.24	-12.4	-9.91	0.00051221	0.00016389	0.02	0
C2	33.19	228.35	48.57	605.8	-6.88	-12.47	4.02e-06	3.62e-06	0	0
C3	199.71	1599.7	409.73	2046.99	-8.01	-5	3.609e-05	0.0125402	0	0.12
C3ar1	691.27	4405.57	1119.44	9164.04	-6.37	-8.19	5.667e-05	0.00026312	0.01	0
C4b	127.19	754.59	319.86	685.17	-5.93	-2.14	5.081e-05	0.0958057	0	0.82
C5ar1	128.35	309.51	223.33	1013.81	-2.41	-4.54	0.00870296	5.98e-06	0.14	0
C6	25.49	24.39	19.47	533.03	1.04	-27.38	0.836588	1.5e-07	1	0
C7	20.52	20.29	13.02	253.09	1.01	-19.45	0.900323	6.9e-07	1	0
C8a	22.98	25.37	14.43	591.87	-1.1	-41.02	0.715303	5.91e-06	1	0
C8b	24.93	41.47	15.67	1112.02	-1.66	-70.94	0.15803	2.5e-07	1	0
C8g	20.52	19.81	15.18	19.43	1.04	-1.28	0.570205	0.189115	1	1
C9	23.3	31.45	13.95	1017.31	-1.35	-72.92	0.378939	7e-08	1	0
CD209e	28.19	31.52	16.96	1067.64	-1.12	-62.96	0.758344	6.7e-07	1	0
Camp	20.52	24.98	13.48	36.56	-1.22	-2.71	0.353375	0.00916883	1	0.09
Card11	30.82	123.25	23.27	643.26	-4	-27.65	0.00021575	3.2e-07	0.01	0
Card9	20.52	24.69	17.8	81.98	-1.2	-4.61	0.144667	5.925e-05	1	0
Casp1	106.83	613.59	146.45	2063.2	-5.74	-14.09	0.00060536	1.41e-06	0.02	0
Casp3	1605.56	692.74	1351.11	307.38	2.32	4.4	2.08e-05	3e-08	0	0
Casp8	698.81	1342.6	803.1	1902.53	-1.92	-2.37	0.00011573	3.662e-05	0.01	0
Ccl1	24.79	48.27	18.98	862.32	-1.95	-45.44	0.0374823	3e-08	0.49	0
Ccl11	167.89	1164.02	364.69	1034.29	-6.93	-2.84	0.00281486	0.0354399	0.06	0.33
Ccl12	207.1	549.01	407.37	402.81	-2.65	1.01	0.00073187	0.969927	0.02	1
Ccl17	21.19	19.46	22.96	185.44	1.09	-8.08	0.252313	4.15e-06	1	0
Ccl19	30.81	108.46	31.6	1337.41	-3.52	-42.32	0.001268	4.02e-05	0.03	0
Ccl2	4922.41	8167.48	5683.64	2757.66	-1.66	2.06	0.300644	0.0571411	1	0.51
Ccl20	22.17	22.33	14.02	521.11	-1.01	-37.18	0.968545	5.05e-06	1	0
Ccl21a	70.1	2835.52	192.37	2849.98	-40.45	-14.82	8.22e-06	0.00095767	0	0.01
Ccl22	28.82	72.27	28.12	1149.92	-2.51	-40.89	0.00762518	2e-08	0.13	0
Ccl24	20.52	23.2	16.38	153.27	-1.13	-9.36	0.219305	6.95e-06	1	0
Ccl25	89.77	73.48	91.23	406.38	1.22	-4.45	0.179634	0.00096727	1	0.01
Ccl26	20.52	19.46	13.02	16.01	1.05	-1.23	0.436855	0.225967	1	1
Ccl27a	65.97	70.24	56.83	223.13	-1.06	-3.93	0.701154	0.00047183	1	0.01
Ccl28	21.81	20.41	13.02	170.11	1.07	-13.07	0.528102	0.00013609	1	0
Ccl3	68.66	189.56	55.44	879.3	-2.76	-15.86	0.00573558	7e-08	0.1	0
Ccl4	25.82	113.03	21.81	322.26	-4.38	-14.78	1.56e-06	1.8e-07	0	0
Ccl5	188.52	1960.52	302.73	1280.55	-10.4	-4.23	0.00104999	0.0145893	0.03	0.14
Ccl6	52.14	133.69	51.8	1124.21	-2.56	-21.7	0.0025355	5e-07	0.05	0
Ccl7	200.72	1030.7	360.42	734.48	-5.13	-2.04	0.00015054	0.0779123	0.01	0.67
Ccl8	256.32	2244.78	820.31	2910.85	-8.76	-3.55	8.98e-06	0.0136536	0	0.13
Ccl9	504.78	1339.55	696.44	2982.03	-2.65	-4.28	0.00107393	0.0019224	0.03	0.02
Ccnd3	333.84	372.22	381	1160.22	-1.11	-3.05	0.294682	0.00019232	1	0
Ccr1	179.19	327.59	247.5	1257.51	-1.83	-5.08	0.00368053	2.988e-05	0.07	0
Ccr2	148.27	851.95	264.35	2114.3	-5.75	-8	0.00546733	0.0011999	0.1	0.01
Ccr3	22.03	24.25	15.14	432.63	-1.1	-28.58	0.544222	5.98e-06	1	0
Ccr4	20.52	20.84	16.15	209.81	-1.02	-12.99	0.885964	4.87e-06	1	0
Ccr5	149.9	1006.42	296.45	1025.51	-6.71	-3.46	0.00090875	0.00498435	0.03	0.05
Ccr6	20.52	24.18	15.57	345.22	-1.18	-22.17	0.315968	7.55e-06	1	0
Ccr7	27.92	110.1	38.95	346.82	-3.94	-8.91	0.00032506	3.402e-05	0.01	0
Ccr8	22.16	20.6	16.92	52.11	1.08	-3.08	0.464292	0.0082533	1	0.08
Ccr9	26.08	51.61	19.19	520.33	-1.98	-27.11	0.0159385	7.4e-07	0.24	0
Ccrl2	32.87	105.18	36.25	428.6	-3.2	-11.82	0.00106348	1.17e-06	0.03	0
Cd14	342.28	292.16	277.92	550.31	1.17	-1.98	0.0975655	6.202e-05	1	0
Cd160	26.02	41.96	17.67	672.41	-1.61	-38.06	0.0579793	2.6e-07	0.72	0
Cd163	28.68	41.94	38.78	434.64	-1.46	-11.21	0.0920955	8.87e-06	1	0
Cd164	3584.4	2580.96	3239.2	2173.66	1.39	1.49	0.00037821	4.004e-05	0.01	0
Cd180	130.38	1123.43	243.18	2840.73	-8.62	-11.68	0.00016557	0.00012173	0.01	0
Cd19	20.52	24.89	15.29	109.59	-1.21	-7.17	0.296241	0.00209142	1	0.02
Cd1d1	119.44	180.55	133.55	1179.76	-1.51	-8.83	0.0786747	2.76e-06	0.93	0
Cd1d2	22.28	22.47	17.07	263.02	-1.01	-15.41	0.959889	7.2e-06	1	0
Cd2	25.64	62.15	18.68	732.15	-2.42	-39.19	0.00107409	4e-08	0.03	0
Cd200	95.95	242.27	158.16	482.56	-2.52	-3.05	0.00095132	2.948e-05	0.03	0
Cd200r1	43.82	143.18	37.5	1206.76	-3.27	-32.18	0.00020134	1e-08	0.01	0
Cd207	23.34	29.22	20.59	200.68	-1.25	-9.75	0.25717	0.00043535	1	0.01
Cd22	22.4	84.23	27.54	656.76	-3.76	-23.85	0.00371634	1e-08	0.07	0
Cd244	98.64	300.78	92.75	1133.24	-3.05	-12.22	0.00859431	2.09e-06	0.14	0
Cd247	27.27	134.69	28.1	453.55	-4.94	-16.14	0.00015836	4.2e-07	0.01	0
Cd27	21.26	47.93	15.88	36.92	-2.25	-2.32	0.0165525	0.00723539	0.24	0.07
Cd274	226.97	1003.64	356.91	1059.5	-4.42	-2.97	0.00271282	0.0524277	0.05	0.47
Cd276	135.44	336.68	206.13	440.06	-2.49	-2.13	0.0207049	0.00228671	0.29	0.03
Cd28	28	93.02	23.57	1734.21	-3.32	-73.59	0.00093456	2e-08	0.03	0
Cd33	74.37	153.4	113.24	595.21	-2.06	-5.26	0.00182778	4.15e-06	0.04	0
Cd34	4795.25	2873.19	5734.08	1468.51	1.67	3.9	0.129759	1.6e-07	1	0
Cd36	47.91	323.96	66.92	3374.29	-6.76	-50.42	0.00342288	3.26e-06	0.07	0
Cd37	57.18	391.86	97.69	996.84	-6.85	-10.2	3.551e-05	8.66e-06	0	0
Cd38	138.66	387.63	229.73	1889.32	-2.8	-8.22	0.00091911	6e-07	0.03	0
Cd3d	32.53	456.76	55.44	768.61	-14.04	-13.86	1.68e-06	6.763e-05	0	0
Cd3e	28.34	211.63	33.27	585.56	-7.47	-17.6	7.68e-06	7.4e-07	0	0
Cd3eap	63.56	112.38	80.03	242.77	-1.77	-3.03	2.317e-05	5.119e-05	0	0
Cd3g	39.17	434.88	50.79	870.69	-11.1	-17.14	0.0001012	0.00011	0.01	0
Cd4	43.44	226.12	77.56	614.21	-5.21	-7.92	0.00052572	2.23e-06	0.02	0
Cd40	37.65	229.14	59.26	1168.55	-6.09	-19.72	0.00013752	1.324e-05	0.01	0
Cd40lg	20.52	30.62	14.98	231.13	-1.49	-15.43	0.0879963	5.6e-07	1	0
Cd44	45.87	47.39	42.05	213.26	-1.03	-5.07	0.883754	3e-08	1	0
Cd46	20.52	19.46	13.02	16.01	1.05	-1.23	0.436855	0.225967	1	1
Cd47	1794.8	2244.22	1642.73	1734.11	-1.25	-1.06	0.0437083	0.497998	0.57	1
Cd48	109.31	679.2	184.98	878.8	-6.21	-4.75	0.00022737	0.00041898	0.01	0.01
Cd5	21.35	56.31	18.56	266.07	-2.64	-14.33	0.0177621	3.2e-07	0.26	0
Cd53	36.61	133.7	33.86	1162.5	-3.65	-34.33	0.00068196	5e-08	0.02	0
Cd55	21.82	160.07	22.79	542.13	-7.33	-23.79	0.00022644	8e-08	0.01	0
Cd59b	26.13	27.63	15.39	566.78	-1.06	-36.82	0.81352	1.98e-06	1	0
Cd6	20.73	97.53	20.18	340.17	-4.7	-16.85	0.00075752	4e-08	0.02	0
Cd63	22683.7	18789.5	22061.2	10518	1.21	2.1	0.0681303	6.429e-05	0.82	0
Cd68	645.88	1734.23	929.78	3529.88	-2.69	-3.8	0.00782416	1e-07	0.13	0
Cd69	42.65	507.49	72.16	941.45	-11.9	-13.05	3.535e-05	0.0005911	0	0.01
Cd7	26.92	69.18	19.51	298.05	-2.57	-15.27	0.00030697	7.5e-07	0.01	0
Cd70	20.52	19.46	13.13	56.61	1.05	-4.31	0.436855	0.00534694	1	0.06
Cd74	1713.93	23586.1	5309.84	14969.4	-13.76	-2.82	0.0014429	0.079086	0.04	0.68
Cd79a	22.33	19.46	15.39	176.12	1.15	-11.44	0.0954463	1.562e-05	1	0
Cd79b	29.51	110.52	29.31	225.92	-3.74	-7.71	0.00018161	2.3e-07	0.01	0
Cd80	448.39	530.77	300.27	1069.44	-1.18	-3.56	0.318846	3.221e-05	1	0
Cd81	5571.98	5617.65	6091.95	3349.09	-1.01	1.82	0.958865	0.0007442	1	0.01
Cd83	90.64	488.04	129.21	1677.39	-5.38	-12.98	0.00065958	0.00016693	0.02	0
Cd84	97.02	625.95	188.92	1437.05	-6.45	-7.61	1.856e-05	1.023e-05	0	0
Cd86	114.13	697.91	182.82	1159.14	-6.11	-6.34	1.272e-05	0.00025931	0	0
Cd8a	25.95	183.4	37.36	306.14	-7.07	-8.2	6.855e-05	0.0001129	0.01	0
Cd8b1	25.47	78.36	20.36	646.41	-3.08	-31.75	0.00581174	2e-08	0.1	0
Cd9	12918.7	8552.62	10313.6	2198.31	1.51	4.69	0.139758	3e-07	1	0
Cd96	23.23	46.44	17.92	564.22	-2	-31.48	0.00665195	3.03e-06	0.11	0
Cd97	112.02	314.53	120.2	353.64	-2.81	-2.94	0.00282581	6.815e-05	0.06	0
Cd99	1384.04	1416	1595.4	930.36	-1.02	1.71	0.792094	0.00131492	1	0.02
Cdh1	34.59	123.98	41.81	274.33	-3.58	-6.56	0.017437	6.523e-05	0.26	0
Cdh5	233.45	544.92	500.68	658.2	-2.33	-1.31	0.0241231	0.312958	0.33	1
Cdk1	35.63	33.69	29.39	519.99	1.06	-17.69	0.855327	3.1e-06	1	0
Cdkn1a	3238.46	2466.66	1741.52	1103.72	1.31	1.58	0.141292	0.0227449	1	0.21
Ceacam1	73.19	111.59	50.87	444.45	-1.52	-8.74	0.0998126	5.064e-05	1	0
Cebpb	3355.44	1489.28	2507.52	857.34	2.25	2.92	2.76e-06	9.095e-05	0	0
Cfb	85.64	912.68	159.57	645.74	-10.66	-4.05	0.00162059	0.0215079	0.04	0.2
Cfd	20.52	63.9	86.52	39.69	-3.11	2.18	0.0139712	0.346471	0.21	1
Cfh	54.77	282.55	121.61	1479.74	-5.16	-12.17	0.00012163	0.00011011	0.01	0
Cfi	24.53	20.41	15.62	337.96	1.2	-21.64	0.285814	1.4e-07	1	0
Cfp	181.86	662	280.96	1053.1	-3.64	-3.75	0.00016963	1.692e-05	0.01	0
Chil3	109.9	225.36	64.67	2801.37	-2.05	-43.32	0.0677091	2.131e-05	0.81	0
Chit1	21.57	19.46	14.2	139.41	1.11	-9.82	0.273222	9.427e-05	1	0
Chuk	1080.3	1090.58	920.55	1540.63	-1.01	-1.67	0.909337	3.402e-05	1	0
Ciita	26.37	93.53	37.44	141.67	-3.55	-3.78	0.00550918	0.00313221	0.1	0.03
Cklf	161.27	285.87	158.21	247.83	-1.77	-1.57	3.736e-05	0.00174025	0	0.02
Clec4a2	149.82	624.05	192.4	2694.02	-4.17	-14	4.014e-05	2.36e-06	0	0
Clec4n	280.06	681.99	372.48	1536.2	-2.44	-4.12	0.0025376	1.331e-05	0.05	0
Clec5a	92.57	286.69	163.88	185.89	-3.1	-1.13	0.00033971	0.696325	0.01	1
Clec7a	68.32	440.4	88.4	1226.78	-6.45	-13.88	0.00044884	4.15e-05	0.02	0
Clu	4872.62	544.08	4419.76	683.23	8.96	6.47	6.253e-05	1.626e-05	0.01	0
Cma1	45.47	275.44	78.11	1441.8	-6.06	-18.46	6.954e-05	2.366e-05	0.01	0
Cmah	23.44	122.75	25.13	378.34	-5.24	-15.05	0.00168338	2.5e-07	0.04	0
Cmklr1	91.61	440.78	217.08	605.49	-4.81	-2.79	0.00014354	0.00051275	0.01	0.01
Cmpk2	109.96	758.24	168.04	845.04	-6.9	-5.03	0.00275397	0.0128552	0.05	0.13
Col1a1	3390.76	36954.6	8738.83	35030.1	-10.9	-4.01	0.00112028	0.00169189	0.03	0.02
Col3a1	11512.8	44767.2	14682.4	29975.3	-3.89	-2.04	0.00032502	0.0483184	0.01	0.44
Col4a1	1301.07	1672.93	1771.92	1600.4	-1.29	1.11	0.251148	0.63828	1	1
Colec12	996.29	854.53	1023.34	886.89	1.17	1.15	0.288956	0.463642	1	1
Cr2	22.28	22.57	13.95	284.97	-1.01	-20.43	0.930611	1.895e-05	1	0
Creb1	354.3	576.28	339.33	1398.19	-1.63	-4.12	0.00134711	1.65e-06	0.03	0
Creb5	135.31	137.88	88.77	284.17	-1.02	-3.2	0.927811	0.00024766	1	0
Crebbp	1107.15	1129.32	1266.84	1776.16	-1.02	-1.4	0.891917	6.167e-05	1	0
Crp	25.89	26.9	15.18	778.32	-1.04	-51.28	0.893138	1.32e-06	1	0
Csf1	713.52	770.04	1158.01	1329.65	-1.08	-1.15	0.712011	0.443925	1	1
Csf1r	797.63	2809.81	1618.93	4142.11	-3.52	-2.56	0.0018005	0.00410165	0.04	0.04
Csf2	28.16	22.18	17.04	162.3	1.27	-9.53	0.310022	5.908e-05	1	0
Csf2rb	104.96	620.48	164.07	1103.28	-5.91	-6.72	2.566e-05	0.00018805	0	0
Csf3	52.57	19.46	24.31	149.04	2.7	-6.13	0.0144142	0.0016533	0.22	0.02
Csf3r	42.15	219.88	50.46	1159.45	-5.22	-22.98	0.00014462	6e-08	0.01	0
Cspg4	419.31	484.53	688.77	210.72	-1.16	3.27	0.676726	0.00016569	1	0
Ctla4	28.37	123.05	25.78	848.27	-4.34	-32.9	0.0001953	4.5e-07	0.01	0
Ctsg	20.52	20.63	14.26	190.67	-1.01	-13.37	0.955866	0.00016867	1	0
Ctsh	682.68	5083.15	1040.33	6794.3	-7.45	-6.53	0.00012929	0.00024861	0.01	0
Ctsl	6168.56	2580.53	4447.87	1590.96	2.39	2.8	2.85e-06	5.05e-06	0	0
Ctss	1996.09	11106.2	3334.56	9487.76	-5.56	-2.85	0.00021912	0.00422463	0.01	0.05
Ctsw	37.41	333.23	50.36	842.35	-8.91	-16.73	2.326e-05	2.265e-05	0	0
Cx3cl1	118.08	76.69	211.78	29.67	1.54	7.14	0.151119	2.444e-05	1	0
Cx3cr1	204.51	747.15	556.13	1002.59	-3.65	-1.8	0.021652	0.165868	0.3	1
Cxcl1	28	45.78	17.98	1281.96	-1.63	-71.3	0.10849	1e-08	1	0
Cxcl10	666.39	3801.14	1330.72	1139.05	-5.7	1.17	0.00266646	0.77288	0.05	1
Cxcl11	37.39	176.89	58.06	431.04	-4.73	-7.42	0.00113444	0.00313486	0.03	0.03
Cxcl12	81.06	1224.68	133.49	1620.2	-15.11	-12.14	1.046e-05	1.194e-05	0	0
Cxcl13	22.47	25.15	31.38	332.97	-1.12	-10.61	0.573703	1.824e-05	1	0
Cxcl14	177	1429.82	428.42	399.43	-8.08	1.07	0.00141255	0.881108	0.04	1
Cxcl15	23.73	26.99	19.86	666.14	-1.14	-33.54	0.670386	5.49e-06	1	0
Cxcl16	611.68	1828.07	867.05	1033.31	-2.99	-1.19	0.00340901	0.437336	0.07	1
Cxcl2	29.02	21.3	13.21	543.87	1.36	-41.16	0.27854	1e-08	1	0
Cxcl3	29.44	19.46	14.32	162.17	1.51	-11.33	0.154838	3.97e-06	1	0
Cxcl5	45.68	541.83	75.1	1807.04	-11.86	-24.06	0.00239417	1.93e-06	0.05	0
Cxcl9	93.89	1928.76	491.48	1103.85	-20.54	-2.25	0.0005646	0.256794	0.02	1
Cxcr1	21.28	20.29	14.32	246.62	1.05	-17.22	0.605448	0.00020126	1	0
Cxcr2	27.74	48.09	18.74	573.57	-1.73	-30.61	0.142154	6e-08	1	0
Cxcr3	28.44	253.73	36.91	483.95	-8.92	-13.11	0.00024907	4.1e-07	0.01	0
Cxcr4	825.37	1388.65	733.76	1076.32	-1.68	-1.47	0.00458604	0.052595	0.08	0.47
Cxcr5	20.52	19.46	14.2	122.21	1.05	-8.6	0.436855	0.00084395	1	0.01
Cxcr6	181.8	814.95	188.5	2094.25	-4.48	-11.11	0.00090713	1.72e-06	0.03	0
Cybb	287.62	1613.18	496.13	1284.32	-5.61	-2.59	0.00115208	0.0129179	0.03	0.13
Cyfip2	41.68	467.9	70.17	488.97	-11.23	-6.97	0.00013398	0.00061673	0.01	0.01
Cyld	354.74	215.64	313.8	214.87	1.65	1.46	0.0520819	0.065591	0.66	0.58
Ddx58	636.19	1822.95	994.75	1431.2	-2.87	-1.44	0.0064427	0.238624	0.11	1
Ddx60	75.61	623.74	104.52	1065.91	-8.25	-10.2	0.00031186	0.00049656	0.01	0.01
Defb1	27.95	60.32	17.56	1190.33	-2.16	-67.77	0.107619	9e-07	1	0
Dll4	72.37	126.02	133.55	230.63	-1.74	-1.73	0.0856206	0.00772135	1	0.08
Dmbt1	20.52	19.46	22.47	22.23	1.05	1.01	0.436855	0.986166	1	1
Dock9	190.25	434.45	236.31	531.65	-2.28	-2.25	0.00789318	0.00015253	0.13	0
Dpp4	33.06	328.41	37.22	1289.95	-9.93	-34.66	2.31e-06	5.33e-06	0	0
Dusp4	1232.86	432.4	904.88	1134.57	2.85	-1.25	0.0187655	0.530607	0.27	1
Dusp6	3450.63	2059.73	3965.57	1473.73	1.68	2.69	0.00502605	1e-08	0.09	0
Ebi3	39.93	148.35	46.87	670.61	-3.72	-14.31	0.00034614	5.6e-07	0.01	0
Ecsit	89.42	99.44	95.27	144.32	-1.11	-1.51	0.169119	0.00410711	1	0.04
Egfr	56.85	272.53	90.97	802.65	-4.79	-8.82	0.00115921	4e-08	0.03	0
Egr1	2734.72	1319.7	2681.69	473.38	2.07	5.66	0.00546985	6.5e-07	0.1	0
Egr2	30.27	45.24	33.67	48.44	-1.49	-1.44	0.0089558	0.388469	0.14	1
Egr3	99.36	108.02	132.45	60.38	-1.09	2.19	0.700705	0.0361415	1	0.33
Elane	20.52	19.46	14.26	61.33	1.05	-4.3	0.436855	0.00176328	1	0.02
Elk1	26.21	31.18	24.77	455.61	-1.19	-18.39	0.415851	3.56e-06	1	0
Emr1	348.93	1199.58	640.08	3273.04	-3.44	-5.11	0.00143292	7.354e-05	0.04	0
Eng	155.51	803.07	314.59	777.58	-5.16	-2.47	3.764e-05	0.00329668	0	0.04
Entpd1	162.64	544.77	269.55	1193.6	-3.35	-4.43	0.00108704	5.46e-06	0.03	0
Eomes	26.05	40.76	21.87	899.64	-1.56	-41.14	0.0693572	2e-08	0.83	0
Ep300	674.58	937.73	776.5	1578.52	-1.39	-2.03	0.0626422	1e-08	0.76	0
Epcam	24.83	58.26	24.77	292.61	-2.35	-11.81	0.080874	0.00043629	0.95	0.01
Epsti1	20.52	19.46	13.23	89.44	1.05	-6.76	0.436855	0.00131638	1	0.02
Erbb2	122.29	183.86	118.86	316.71	-1.5	-2.66	0.0329295	6.96e-06	0.44	0
Ets1	1469.26	1541.52	1313.33	1808.61	-1.05	-1.38	0.738286	0.00153552	1	0.02
Ewsr1	2412.52	1850.31	2202.87	1466.96	1.3	1.5	0.00111896	5.784e-05	0.03	0
F12	20.52	19.46	14.2	129.18	1.05	-9.09	0.436855	5.487e-05	1	0
F13a1	223.81	333.27	254.57	1452.07	-1.49	-5.7	0.192357	0.00044408	1	0.01
F2rl1	2861.99	1306.68	2099.54	395.15	2.19	5.31	0.055186	2.9e-07	0.69	0
Fadd	67.89	77.39	60.99	425.51	-1.14	-6.98	0.286776	5.27e-05	1	0
Fap	71.3	160.31	75.57	236.97	-2.25	-3.14	0.04602	0.0140898	0.59	0.14
Fas	81.69	322.2	107.45	787.68	-3.94	-7.33	0.00018272	9.542e-05	0.01	0
Fasl	21.01	70.51	15.36	326.3	-3.36	-21.25	0.00104488	5e-08	0.03	0
Fcer1a	30.38	57.5	20.34	1156.31	-1.89	-56.84	0.0373972	1e-08	0.49	0
Fcer1g	579.6	2560.5	956.95	3495.78	-4.42	-3.65	0.00095162	0.00093373	0.03	0.01
Fcer2a	20.52	21.58	13.32	196.18	-1.05	-14.72	0.72166	9.872e-05	1	0
Fcgr1	342.09	2030.18	606.49	2213.81	-5.93	-3.65	0.00079007	0.00251497	0.02	0.03
Fcgr2b	1684.02	3139.72	2173.15	3968.45	-1.86	-1.83	0.0172469	0.00463253	0.25	0.05
Fcgr3	275.05	624.73	356.74	958.8	-2.27	-2.69	0.00225287	0.00017055	0.05	0
Fcgr4	288.52	2431.53	564.71	2521.16	-8.43	-4.46	0.00543763	0.00721917	0.1	0.07
Fez1	360.16	244.28	293.01	79.9	1.47	3.67	0.215062	0.00191187	1	0.02
Flt3	22.08	28.65	17.47	148.32	-1.3	-8.49	0.129145	6.72e-06	1	0
Flt3l	25.59	96.07	31.08	64.56	-3.75	-2.08	0.00022638	0.0184248	0.01	0.18
Fn1	6187.72	9170.96	13106.3	12564.1	-1.48	1.04	0.44048	0.889616	1	1
Fos	914.28	665.58	1056.47	748.93	1.37	1.41	0.15999	0.176629	1	1
Foxj1	20.52	19.46	15.06	50.99	1.05	-3.38	0.436855	0.00584023	1	0.06
Foxp3	20.52	22.55	15.72	17.95	-1.1	-1.14	0.623744	0.479022	1	1
Fpr2	58.25	354.33	73.57	1416.12	-6.08	-19.25	0.00210766	4.16e-06	0.05	0
Fut7	20.97	36.88	18.5	68.13	-1.76	-3.68	0.00783547	0.00253394	0.13	0.03
Fyn	445.24	882.67	590.5	769.23	-1.98	-1.3	0.00588429	0.100107	0.1	0.85
Gata3	22.5	107.83	28.52	257.34	-4.79	-9.02	0.00348087	0.00017298	0.07	0
Gbp2b	31.41	102.95	32.4	1321.58	-3.28	-40.79	0.0143862	7.9e-07	0.22	0
Gbp5	78.99	729.45	211.08	325.87	-9.23	-1.54	0.00230205	0.456407	0.05	1
Gfi1	21.65	28.81	16.11	108.03	-1.33	-6.71	0.0777436	1.656e-05	0.92	0
Glycam1	20.52	21.65	13.1	20.41	-1.06	-1.56	0.448647	0.0352316	1	0.33
Gpi1	6589.25	2975.6	4287.22	2660.61	2.21	1.61	6.21e-06	0.0140272	0	0.14
Gpr183	43.62	144.79	71.87	525.72	-3.32	-7.31	4.513e-05	1.45e-06	0	0
Gpr44	21.13	19.96	14.77	139.85	1.06	-9.47	0.369918	9.243e-05	1	0
Gtf3c1	414.78	378.15	474.75	557.49	1.1	-1.17	0.547211	0.0870373	1	0.75
Gzma	37.62	557.15	45.12	315.32	-14.81	-6.99	0.00022385	0.00082728	0.01	0.01
Gzmb	39.57	227.96	39.35	458.16	-5.76	-11.64	0.00268104	0.00011309	0.05	0
Gzmk	22.26	128.48	17.15	98.24	-5.77	-5.73	0.00039986	4.589e-05	0.02	0
Gzmm	20.52	20.02	15.29	83.36	1.02	-5.45	0.718569	0.00417991	1	0.04
H2-Aa	1773.98	22093.6	4749.74	14457.7	-12.45	-3.04	0.00233303	0.0731452	0.05	0.64
H2-Ab1	1114.85	14666.5	3346.94	8646.25	-13.16	-2.58	0.00199168	0.0988827	0.04	0.84
H2-D1	6913.77	20652.5	10690.2	11035.5	-2.99	-1.03	0.0123816	0.922508	0.19	1
H2-DMb1	79.85	538.27	135.39	520.48	-6.74	-3.84	0.00234816	0.0132674	0.05	0.13
H2-DMb2	36.77	75.16	53.11	495.22	-2.04	-9.33	0.0144126	7.22e-06	0.22	0
H2-Dma	170.67	658.6	339.89	727.85	-3.86	-2.14	0.00217389	0.0267909	0.05	0.25
H2-Ea-ps	20.52	19.46	13.02	16.01	1.05	-1.23	0.436855	0.225967	1	1
H2-Eb1	719.46	9654.09	2158.3	6421.84	-13.42	-2.98	0.00187485	0.0706	0.04	0.62
H2-K1	3855.38	16166.1	6702.84	5808.91	-4.19	1.15	0.0124068	0.718818	0.19	1
H2-M3	130.52	1257.91	259.38	1896.13	-9.64	-7.31	0.00027975	0.00074565	0.01	0.01
H2-Ob	35.43	70.71	28.49	1358.66	-2	-47.69	0.0180636	3.6e-07	0.26	0
H2-Q1	20.52	19.46	15.79	67.89	1.05	-4.3	0.436855	0.00666433	1	0.07
H2-Q10	25.57	57.31	19.32	692.12	-2.24	-35.83	0.00287438	1.9e-07	0.06	0
H2-Q2	20.52	19.46	16.28	39.4	1.05	-2.42	0.436855	0.0277335	1	0.26
H2-T23	1318.81	5918.01	2009.13	3403.93	-4.49	-1.69	0.00183923	0.249843	0.04	1
H60a	20.52	19.46	13.02	16.01	1.05	-1.23	0.436855	0.225967	1	1
Hamp	22.74	21.32	14.68	322.2	1.07	-21.95	0.670788	1.669e-05	1	0
Havcr2	104.84	418.88	143.69	1100.95	-4	-7.66	3.771e-05	7.94e-06	0	0
Hc	20.52	20.88	16.3	59.59	-1.02	-3.66	0.813196	0.00484665	1	0.05
Hck	105.14	570.45	179.5	1471.73	-5.43	-8.2	0.00176333	8.755e-05	0.04	0
Hcst	25.94	262.74	37.21	592.45	-10.13	-15.92	9.5e-07	9.474e-05	0	0
Herc6	255.66	667.74	334.24	174.3	-2.61	1.92	0.00946287	0.0688441	0.15	0.61
Hif1a	7894.29	5628.67	6757.81	6303.12	1.4	1.07	0.0136877	0.499551	0.21	1
Hmgb1	1642.03	1362.51	1348.37	2676.39	1.21	-1.98	0.0295882	0.00074356	0.4	0.01
Hras	21.19	26.72	15.8	199.78	-1.26	-12.64	0.0791547	6.32e-06	0.93	0
Hsd11b1	59.81	414.03	179.66	550.65	-6.92	-3.07	2.085e-05	0.00975043	0	0.1
Hspb2	21.53	73.47	21.04	251.45	-3.41	-11.95	2.781e-05	7.43e-06	0	0
Icam1	108.31	315.5	212.18	772.72	-2.91	-3.64	0.0213648	0.00019017	0.3	0
Icam2	88.2	237.42	129.45	502.72	-2.69	-3.88	0.00148215	1.93e-06	0.04	0
Icam4	20.52	19.46	15.02	120.72	1.05	-8.04	0.436855	4.739e-05	1	0
Icos	29.67	235.11	37.67	1277.41	-7.92	-33.91	1.078e-05	1.21e-06	0	0
Icosl	58.78	220.32	88.96	451.62	-3.75	-5.08	0.00013295	1.116e-05	0.01	0
Ido1	23.04	23.83	16.82	619.9	-1.03	-36.85	0.895033	6.3e-07	1	0
Ifi27	1154.77	1824.87	1202.38	1391.21	-1.58	-1.16	0.00316907	0.2401	0.06	1
Ifi35	522.41	1371.81	654.12	581.38	-2.63	1.13	0.00396944	0.713707	0.07	1
Ifi44	759.65	3550.32	1000	1956.59	-4.67	-1.96	0.00248867	0.222467	0.05	1
Ifi44l	23.08	27.72	15.82	799.74	-1.2	-50.56	0.471421	1.12e-06	1	0
Ifih1	269.36	1573.36	369.37	1394.91	-5.84	-3.78	0.00162681	0.0102108	0.04	0.1
Ifit1	208.39	1002.31	269.14	565.91	-4.81	-2.1	0.00165968	0.120651	0.04	1
Ifit2	591.44	1631.09	682.13	1021.67	-2.76	-1.5	0.00013356	0.158931	0.01	1
Ifit3	857.03	8994.45	1340.78	4142.39	-10.49	-3.09	0.00036423	0.072403	0.01	0.63
Ifitm1	3928.57	2435.25	3072.58	845.87	1.61	3.63	0.396839	0.00279135	1	0.03
Ifitm2	11848	13178.3	12341.9	12399.4	-1.11	-1	0.52099	0.96859	1	1
Ifna1	43.26	80.31	20.55	2628.45	-1.86	-127.92	0.317337	7.4e-07	1	0
Ifna2	22.17	21.66	15.73	249.38	1.02	-15.85	0.878445	6.144e-05	1	0
Ifna4	29.25	33.8	16.47	667.61	-1.16	-40.54	0.657604	1.1e-06	1	0
Ifnar1	990.61	1327.5	1109.61	2360.88	-1.34	-2.13	0.0221733	9.6e-07	0.31	0
Ifnar2	462.92	592.64	530.16	1052.57	-1.28	-1.99	0.108416	9.62e-06	1	0
Ifnb1	26.83	41.63	18.9	913.39	-1.55	-48.34	0.176707	8.6e-07	1	0
Ifng	21.28	39.15	16.64	261.61	-1.84	-15.72	0.00370498	2.64e-06	0.07	0
Ifngr1	1255.89	2325.17	1375.13	2472.91	-1.85	-1.8	0.0020293	0.00237793	0.04	0.03
Ifnl2	22.78	20.63	16.71	215.81	1.1	-12.92	0.406843	2.07e-05	1	0
Igf1r	911.2	854.93	977.02	1081.68	1.07	-1.11	0.721065	0.259646	1	1
Igf2r	1054.99	919.52	1329.98	781.83	1.15	1.7	0.434544	0.00430082	1	0.05
Igll1	22.06	25.35	14.37	666.79	-1.15	-46.39	0.532536	1.44e-06	1	0
Ikbkb	421.13	572.36	432.69	1190.2	-1.36	-2.75	0.107981	1.69e-06	1	0
Ikbke	39.75	281.98	62.9	571.95	-7.09	-9.09	5.002e-05	2.061e-05	0	0
Ikbkg	128.17	149.35	113.72	315.26	-1.17	-2.77	0.143684	3.4e-07	1	0
Ikzf1	40.01	207.85	51.92	781.98	-5.2	-15.06	6.613e-05	1.578e-05	0.01	0
Ikzf2	30.8	95.45	40.76	640.9	-3.1	-15.72	0.00089916	2.54e-06	0.03	0
Il10	22.06	23.23	14.14	288.2	-1.05	-20.38	0.783811	2.77e-06	1	0
Il10ra	95.18	632.99	162.68	410.54	-6.65	-2.52	0.00027988	0.0119166	0.01	0.12
Il11	61.57	81.99	55.31	74.51	-1.33	-1.35	0.272619	0.409484	1	1
Il11ra1	28.84	210.32	42.73	521.49	-7.29	-12.2	1e-08	3.453e-05	0	0
Il12a	20.52	19.46	13.02	16.69	1.05	-1.28	0.436855	0.116774	1	0.98
Il12b	23.61	41.17	18.77	173.57	-1.74	-9.25	0.0578918	5.43e-06	0.72	0
Il12rb1	20.52	46.73	21.96	63.31	-2.28	-2.88	0.0256561	0.0151528	0.35	0.15
Il12rb2	20.83	69.79	18.47	43.7	-3.35	-2.37	0.00122865	0.0200477	0.03	0.19
Il13	20.74	21.17	15.9	273.32	-1.02	-17.19	0.797828	8.09e-06	1	0
Il13ra1	3183.23	1753.8	2444.77	1128.61	1.82	2.17	0.00653006	5.545e-05	0.11	0
Il13ra2	74.88	71.02	36.22	19.6	1.05	1.85	0.901417	0.0198071	1	0.19
Il15	40.43	188.41	55.3	164.85	-4.66	-2.98	0.00014945	0.0136499	0.01	0.13
Il15ra	26.49	196.49	34.65	275	-7.42	-7.94	3.9e-07	4.698e-05	0	0
Il16	55.04	262.47	94	430.69	-4.77	-4.58	0.00039347	3.9e-07	0.01	0
Il17a	21.13	19.46	14.2	101.68	1.09	-7.16	0.241946	0.00046517	1	0.01
Il17b	20.52	19.46	15.25	19.84	1.05	-1.3	0.436855	0.364227	1	1
Il17f	25.28	27	15.46	807.77	-1.07	-52.26	0.808102	2.07e-06	1	0
Il17ra	227.54	370.25	206.97	522.76	-1.63	-2.53	0.00738674	2.816e-05	0.12	0
Il17rb	20.52	20.52	14.72	291.01	-1	-19.77	0.997904	2.906e-05	1	0
Il18	78.94	187.84	88.28	1210.63	-2.38	-13.71	0.00022366	5e-08	0.01	0
Il18r1	28.43	215.85	30.44	998.91	-7.59	-32.81	0.00014957	2e-08	0.01	0
Il18rap	134.17	225.64	166.07	342.56	-1.68	-2.06	0.00148705	0.00232358	0.04	0.03
Il19	26.47	28.59	15.21	1175.26	-1.08	-77.25	0.831781	5e-08	1	0
Il1a	34.98	22.61	18.48	286.95	1.55	-15.52	0.269289	8.6e-07	1	0
Il1b	226.25	827.2	262.62	2099.37	-3.66	-7.99	0.0329285	0.00079812	0.44	0.01
Il1r1	1227.38	1593.96	1231.04	1967.76	-1.3	-1.6	0.236185	0.0014035	1	0.02
Il1r2	126.4	232.69	85.07	920.52	-1.84	-10.82	0.133817	9.2e-06	1	0
Il1rap	1512.75	528.13	1352.38	1077.68	2.86	1.25	0.00012613	0.359316	0.01	1
Il1rapl2	21.13	22.23	14.77	296.71	-1.05	-20.09	0.699949	2.073e-05	1	0
Il1rl1	14004.9	4758.31	8545.66	2684.49	2.94	3.18	0.0790484	7.86e-06	0.93	0
Il1rl2	111.69	198.56	116.54	111.67	-1.78	1.04	0.00766476	0.904017	0.13	1
Il1rn	226.19	964.51	273.3	850.75	-4.26	-3.11	0.00011926	0.00328195	0.01	0.04
Il2	24.29	34.13	16.25	1047.56	-1.41	-64.48	0.252308	1.8e-07	1	0
Il21	27.29	41.31	16.01	1521.12	-1.51	-95.04	0.265403	1.3e-07	1	0
Il21r	48.85	239.28	79.64	510.48	-4.9	-6.41	0.00045519	0.00014554	0.02	0
Il22	20.52	19.46	13.02	16.87	1.05	-1.3	0.436855	0.099212	1	0.84
Il22ra1	21.13	25.14	15.9	245.83	-1.19	-15.46	0.376678	2.3e-06	1	0
Il22ra2	20.52	19.46	13.02	16.01	1.05	-1.23	0.436855	0.225967	1	1
Il23a	24.05	23.8	15.29	692.76	1.01	-45.32	0.961138	3.5e-07	1	0
Il23r	22.98	24.39	14.81	700.19	-1.06	-47.27	0.7934	1.8e-07	1	0
Il24	20.52	19.46	13.02	16.01	1.05	-1.23	0.436855	0.225967	1	1
Il25	25.39	33.92	16.51	1072.99	-1.34	-64.99	0.375012	8e-08	1	0
Il27	20.52	19.46	13.02	16.01	1.05	-1.23	0.436855	0.225967	1	1
Il2ra	32.22	140.17	64.16	114.02	-4.35	-1.78	0.00021064	0.149797	0.01	1
Il2rb	86.52	1127.4	172.52	1982.41	-13.03	-11.49	0.00117626	0.00182768	0.03	0.02
Il2rg	173.96	563.6	282.52	917.54	-3.24	-3.25	0.00731101	0.00026907	0.12	0
Il3	20.52	19.46	13.02	20.03	1.05	-1.54	0.436855	0.0881245	1	0.76
Il34	729.05	420.18	749.97	322.23	1.74	2.33	0.0336414	0.00026419	0.45	0
Il3ra	301.68	448.07	305.56	474	-1.49	-1.55	0.00591985	0.00911208	0.1	0.09
Il4	21.13	20.74	14.37	168.54	1.02	-11.73	0.861775	0.00016684	1	0
Il4ra	1055.85	1343.91	942.05	1200.83	-1.27	-1.27	0.218999	0.0665602	1	0.59
Il5	20.52	19.46	13.02	16.01	1.05	-1.23	0.436855	0.225967	1	1
Il5ra	21.42	25.55	13.66	572.12	-1.19	-41.87	0.428564	6.76e-06	1	0
Il6	163.89	86.56	90.27	387.08	1.89	-4.29	0.250925	0.00043192	1	0.01
Il6ra	493.91	692.85	611.09	1053.14	-1.4	-1.72	0.0109178	0.00110597	0.17	0.01
Il6st	549.15	770.46	529.11	835.54	-1.4	-1.58	0.0617138	0.00327734	0.76	0.04
Il7	30.91	50.26	17.43	732.15	-1.63	-42	0.0626754	2.5e-07	0.76	0
Il7r	45.37	471.15	70.44	1116.66	-10.38	-15.85	4.958e-05	0.00032951	0	0
Il9	22.06	22.62	15.1	388.1	-1.03	-25.7	0.879386	4.24e-06	1	0
Ilf3	442.38	301.29	419.14	674.98	1.47	-1.61	0.00118392	0.0431736	0.03	0.39
Inpp5d	77.52	385.96	146.45	433.39	-4.98	-2.96	0.00013187	0.0042931	0.01	0.05
Irak1	437.29	386.87	458.76	579.93	1.13	-1.26	0.251793	0.0637057	1	0.56
Irak2	280.44	439.31	421.86	655.01	-1.57	-1.55	0.0901878	0.0497727	1	0.45
Irak3	76.5	149.88	72.69	1302.72	-1.96	-17.92	0.00781063	3e-08	0.13	0
Irak4	172.68	243.03	186.52	498.53	-1.41	-2.67	0.0585074	7e-08	0.73	0
Irf1	837.4	1973.91	1539.34	1272.69	-2.36	1.21	0.0257988	0.536527	0.35	1
Irf2	506.93	701.88	463.65	1046.42	-1.38	-2.26	0.0588332	7.24e-06	0.73	0
Irf3	293.91	423.18	338.73	550.54	-1.44	-1.63	0.00811064	0.00038617	0.13	0.01
Irf4	24.25	70.73	20.45	510.96	-2.92	-24.99	0.0355256	2.4e-07	0.47	0
Irf5	110.35	652.24	205.58	1105.7	-5.91	-5.38	0.00029636	0.00049583	0.01	0.01
Irf7	223.55	1801.92	343.66	567.23	-8.06	-1.65	0.00151421	0.326611	0.04	1
Irf8	97.67	410.44	174.64	1193.66	-4.2	-6.83	0.00113112	2.256e-05	0.03	0
Irgm2	108.99	810.29	260.35	1074.2	-7.43	-4.13	0.00139884	0.0133487	0.04	0.13
Isg15	688.83	5002.26	810.29	1536.88	-7.26	-1.9	0.00105065	0.227473	0.03	1
Isg20	427.9	930	456.51	597.49	-2.17	-1.31	0.0140298	0.413925	0.21	1
Itch	878.68	1319.52	906.4	2445.63	-1.5	-2.7	0.0206989	4.2e-07	0.29	0
Itga1	117.04	677.24	215.27	746.79	-5.79	-3.47	0.00028436	0.00086873	0.01	0.01
Itga2	40.5	71.11	43.28	92.88	-1.76	-2.15	0.0451141	0.00801999	0.58	0.08
Itga2b	21.13	21.85	15.68	135	-1.03	-8.61	0.728502	0.00013523	1	0
Itga4	49.71	418.68	80.8	948.66	-8.42	-11.74	1.894e-05	0.00010951	0	0
Itga5	1686.55	1279.4	1687.36	2188.25	1.32	-1.3	0.148895	0.0154939	1	0.15
Itga6	2350.49	1324.39	2089.13	1467.79	1.77	1.42	0.0018414	0.0640793	0.04	0.57
Itgae	20.83	36.96	20.05	254.26	-1.77	-12.68	0.00813813	1.03e-06	0.13	0
Itgal	70.04	530.17	130.29	1036.66	-7.57	-7.96	0.00055421	0.00017789	0.02	0
Itgam	223.6	848.51	378.51	1736.68	-3.79	-4.59	0.00126743	0.00014518	0.03	0
Itgax	57.09	345.42	80.07	128.64	-6.05	-1.61	0.00298938	0.191809	0.06	1
Itgb1	17279.6	10325.2	16453	6401.18	1.67	2.57	0.0118289	6.2e-07	0.18	0
Itgb2	288.17	1555.54	482.63	2707.44	-5.4	-5.61	0.00047029	0.00017707	0.02	0
Itgb3	96.06	180.17	143.17	1124.15	-1.88	-7.85	0.0240613	1.9e-07	0.33	0
Itgb4	108.28	110.45	143.59	22.08	-1.02	6.5	0.950587	9.66e-06	1	0
Itk	22.62	97.25	19.43	144.9	-4.3	-7.46	0.00289566	6.3e-06	0.06	0
Jak1	2101.64	1650.36	1811.26	2109.77	1.27	-1.16	0.0192783	0.0114005	0.28	0.11
Jak2	977.34	1168.06	935.71	1724.95	-1.2	-1.84	0.248346	0.00514533	1	0.05
Jak3	241.2	424.81	214.9	372.15	-1.76	-1.73	0.00933084	0.00481338	0.15	0.05
Jam3	29.66	138.75	53.42	124.43	-4.68	-2.33	6.2e-06	0.0455541	0	0.41
Jun	2858.04	1285.61	2303.34	944.85	2.22	2.44	0.00057871	8.06e-06	0.02	0
Kdr	135.86	655.24	222.8	401.49	-4.82	-1.8	0.00021144	0.0758564	0.01	0.66
Kit	35.85	44.39	40.1	139.14	-1.24	-3.47	0.348274	0.00689012	1	0.07
Klra1	25.75	28.35	14.43	587.68	-1.1	-40.73	0.727391	3.2e-07	1	0
Klra15	20.52	19.46	13.02	16.01	1.05	-1.23	0.436855	0.225967	1	1
Klra17	29.64	83.79	18.97	18.76	-2.83	1.01	0.0146796	0.964984	0.22	1
Klra2	83.38	1159.35	173.01	1588.45	-13.91	-9.18	0.0006811	0.00426146	0.02	0.05
Klra20	20.52	19.46	13.02	16.01	1.05	-1.23	0.436855	0.225967	1	1
Klra21	20.52	19.46	13.02	16.01	1.05	-1.23	0.436855	0.225967	1	1
Klra27	20.52	19.46	13.02	34.16	1.05	-2.62	0.436855	0.0148337	1	0.14
Klra3	24.67	32.7	15.06	1073.07	-1.33	-71.24	0.372106	4e-08	1	0
Klra4	365.18	304.03	308.03	324.19	1.2	-1.05	0.720684	0.795059	1	1
Klra5	20.52	20.43	13.72	16.01	1	-1.17	0.946537	0.367885	1	1
Klra6	79.73	84.29	54.52	686.95	-1.06	-12.6	0.859283	6.22e-06	1	0
Klra7	29.28	52.66	20.24	1107.2	-1.8	-54.71	0.0719351	9e-08	0.85	0
Klrb1	20.52	19.46	13.02	160.7	1.05	-12.35	0.436855	7e-06	1	0
Klrb1c	22.89	32.5	16.11	800.38	-1.42	-49.68	0.229503	1.6e-07	1	0
Klrc1	39.73	443.87	53.55	708.58	-11.17	-13.23	0.00010306	0.00041116	0.01	0.01
Klrc2	31.29	129.58	20.93	959	-4.14	-45.82	0.00054016	6e-08	0.02	0
Klrd1	92.08	1085.01	156.78	2139.72	-11.78	-13.65	0.00072687	0.00077766	0.02	0.01
Klrg1	27.87	57.15	28.96	715.04	-2.05	-24.69	0.00995479	4.7e-07	0.16	0
Klrk1	44.58	631.7	85.88	251.58	-14.17	-2.93	0.00040714	0.0773822	0.02	0.67
LCMV_GP	20.52	19.46	13.02	191.78	1.05	-14.74	0.436855	5.55e-06	1	0
Lag3	35.93	198.74	48.7	134.57	-5.53	-2.76	0.00048257	0.0260318	0.02	0.24
Lamp1	10556.5	8765.55	11435.6	8191.11	1.2	1.4	0.0563593	0.0149984	0.7	0.14
Lamp2	6260.24	4481.73	6018.91	3721.37	1.4	1.62	0.00071676	8.226e-05	0.02	0
Lamp3	24.95	33.7	14.86	1250.42	-1.35	-84.16	0.376257	6.9e-07	1	0
Lbp	26.06	134.71	46.57	295.85	-5.17	-6.35	7.86e-06	4.46e-05	0	0
Lck	31.77	260.41	45.02	401.19	-8.2	-8.91	0.00017808	7.273e-05	0.01	0
Lcn2	129.19	36.91	81.9	397.01	3.5	-4.85	0.00042628	0.00686947	0.02	0.07
Lcp1	979.97	2706.35	1452.84	5216.13	-2.76	-3.59	0.0047714	5.913e-05	0.09	0
Lgals3	15166.4	11481.3	10113.7	13981	1.32	-1.38	0.160945	0.0757112	1	0.66
Lif	188.71	144.7	149.93	1455.26	1.3	-9.71	0.469197	2.92e-06	1	0
Lilra5	46.29	106.47	64.25	930.79	-2.3	-14.49	0.0353179	5.19e-06	0.47	0
Litaf	2249.7	1247.39	1997.05	1532.26	1.8	1.3	0.00026943	0.0904009	0.01	0.77
Lrp1	6161.7	4859.67	7634.75	3048.09	1.27	2.5	0.335006	0.00021799	1	0
Lrrn3	157.1	124.15	224.76	378.54	1.27	-1.68	0.541346	0.102263	1	0.86
Lta	23.25	30.66	15.7	531.03	-1.32	-33.82	0.252523	4.4e-07	1	0
Ltb	29.09	264.95	40.48	493.84	-9.11	-12.2	0.00025219	8.45e-06	0.01	0
Ltbr	728.04	631.67	710.45	927.25	1.15	-1.31	0.129394	0.00015418	1	0
Ltf	20.52	20.41	14.81	304.56	1.01	-20.56	0.9544	8.8e-07	1	0
Ltk	20.52	19.46	15.07	152.82	1.05	-10.14	0.436855	9.032e-05	1	0
Ly86	352.43	1739.09	613.51	1673.89	-4.93	-2.73	0.00304201	0.0130265	0.06	0.13
Ly9	27.08	206.32	44.13	657.37	-7.62	-14.9	0.00038037	7.47e-06	0.01	0
Ly96	425.83	603.74	419.98	1026.42	-1.42	-2.44	0.00053697	3.24e-06	0.02	0
Lyn	216.28	1019.04	395.18	1939.35	-4.71	-4.91	0.00053685	0.00016113	0.02	0
Lyve1	23.74	69.7	39.74	287.97	-2.94	-7.25	0.0116476	3.237e-05	0.18	0
Lyz2	3464.48	31403.8	8842.68	88343.4	-9.06	-9.99	8.79e-06	8.745e-05	0	0
Maf	68.35	242.17	130.9	431.12	-3.54	-3.29	0.00649237	0.00106822	0.11	0.01
Map2k1	1428.04	986.57	1097.46	1468.35	1.45	-1.34	0.00172136	0.0206529	0.04	0.2
Map2k2	877.7	720.42	1001.75	709.54	1.22	1.41	0.010312	0.0006621	0.16	0.01
Map2k4	914.71	608.2	715.48	1077.26	1.5	-1.51	0.00174254	0.0509956	0.04	0.46
Map3k1	148.14	332.46	139.37	328.79	-2.24	-2.36	0.00375983	0.00024374	0.07	0
Map3k5	331.69	242.84	283.52	104.51	1.37	2.71	0.187202	0.00021301	1	0
Map3k7	812.81	662.15	396.35	599.14	1.23	-1.51	0.0638588	0.0969916	0.77	0.83
Map4k2	154.12	179.92	150.18	123.4	-1.17	1.22	0.383533	0.335158	1	1
Mapk1	2400.39	2507.3	2538.92	2779.23	-1.04	-1.09	0.832264	0.514068	1	1
Mapk11	74.25	97.34	79.46	87.06	-1.31	-1.1	0.0511981	0.735562	0.65	1
Mapk14	772.53	886	782.28	1017.38	-1.15	-1.3	0.373247	0.00089838	1	0.01
Mapk3	1839.69	1519.2	1606.38	2426.03	1.21	-1.51	0.0277518	0.00034323	0.38	0
Mapk8	621.23	583.62	510.1	1134.66	1.06	-2.22	0.515539	6.631e-05	1	0
Mapkapk2	1184.54	877.88	1013.23	780.72	1.35	1.3	0.00368034	0.0168398	0.07	0.16
Marco	20.52	19.46	13.02	37.35	1.05	-2.87	0.436855	0.00387986	1	0.04
Masp1	257.45	325.53	380.26	441.61	-1.26	-1.16	0.517913	0.674736	1	1
Masp2	20.97	20.17	15.52	182.24	1.04	-11.74	0.652073	8.02e-06	1	0
Mavs	452.62	341.79	436.52	1382.68	1.32	-3.17	0.004941	0.00036687	0.09	0
Mbl2	26.24	21.14	14.94	552.68	1.24	-36.99	0.345724	1.07e-06	1	0
Mcam	433.21	957.46	699.11	1557.03	-2.21	-2.23	0.0301475	0.00299603	0.41	0.03
Mef2c	255.61	458.39	327.71	961.76	-1.79	-2.93	0.0547097	9.43e-06	0.69	0
Mefv	42.02	183.19	50.51	1104.07	-4.36	-21.86	0.00071413	2.2e-07	0.02	0
Mertk	217.29	445.23	277.52	1007.37	-2.05	-3.63	0.0185201	8e-08	0.27	0
Mfge8	847.03	534.76	740.91	413.25	1.58	1.79	0.00238563	0.00046284	0.05	0.01
Mif	15428.5	5924.15	9112.9	5786.14	2.6	1.57	7.766e-05	0.0264081	0.01	0.25
Mill2	24.46	108.49	24.26	400.14	-4.44	-16.49	4e-08	5.09e-06	0	0
Mme	23.07	63.87	18.68	673.2	-2.77	-36.04	0.0024848	1.8e-07	0.05	0
Mmp9	128.29	122.18	236.15	779.84	1.05	-3.3	0.940595	0.00713865	1	0.07
Mnx1	21.81	24.61	13.58	843.36	-1.13	-62.09	0.54102	1e-07	1	0
Mpo	21.49	22.41	15.49	205.53	-1.04	-13.27	0.651642	4.2e-06	1	0
Mpped1	20.52	19.46	15.06	61.29	1.05	-4.07	0.436855	0.00567218	1	0.06
Mr1	185.4	214.69	177.27	1068.61	-1.16	-6.03	0.242849	1.14e-06	1	0
Mrc1	528.74	984.52	735.51	2970.84	-1.86	-4.04	0.060562	0.00226736	0.75	0.03
Ms4a1	21.8	26.95	15.18	319.68	-1.24	-21.06	0.31187	2.359e-05	1	0
Ms4a2	20.52	21.16	13.02	17.79	-1.03	-1.37	0.625336	0.0536397	1	0.48
Msln	746.86	181.69	369.75	23.2	4.11	15.94	0.00732292	2.4e-06	0.12	0
Msr1	311.05	600.33	389.52	1644.7	-1.93	-4.22	0.00033183	3.8e-07	0.01	0
Mst1r	24.23	72.66	42.56	268.57	-3	-6.31	0.00035039	6.05e-06	0.01	0
Muc1	104.67	69.19	85.01	68.76	1.51	1.24	0.0202657	0.174722	0.29	1
Mx1	20.52	19.46	13.02	16.01	1.05	-1.23	0.436855	0.225967	1	1
Mx2	46.67	442.1	75.23	720.56	-9.47	-9.58	8.336e-05	0.00165559	0.01	0.02
Myc	1445.25	770.31	1356.09	448.33	1.88	3.02	0.00029135	1e-08	0.01	0
Myd88	335.47	438.13	262.86	404.15	-1.31	-1.54	0.0988815	0.0351242	1	0.32
Ncam1	382.03	544.76	451.77	1211.86	-1.43	-2.68	0.140003	5.518e-05	1	0
Ncf4	131.25	651.04	231.46	631	-4.96	-2.73	0.00233191	0.013632	0.05	0.13
Ncr1	32.82	72.53	26.44	771.43	-2.21	-29.18	0.0354655	1.73e-06	0.47	0
Nefl	214.84	184.48	73.85	103.64	1.16	-1.4	0.803093	0.434264	1	1
Nfatc1	118.9	265.85	174.5	230.59	-2.24	-1.32	0.00435441	0.0821263	0.08	0.71
Nfatc2	27.05	136.91	52.14	310.83	-5.06	-5.96	0.00021842	3.355e-05	0.01	0
Nfatc3	410.81	301.5	370.38	669.01	1.36	-1.81	0.00853998	0.00499768	0.14	0.05
Nfatc4	779.63	821.54	996.05	389.18	-1.05	2.56	0.839742	6.46e-06	1	0
Nfkb1	1203.82	987.41	1133.12	1360.54	1.22	-1.2	0.0339859	0.0708504	0.45	0.62
Nfkb2	1138.27	1004.78	1128.83	700.54	1.13	1.61	0.374972	0.00247643	1	0.03
Nfkbia	331.56	285.31	241.59	298.48	1.16	-1.24	0.366744	0.0748014	1	0.65
Nlrc5	176.17	1258.37	403.74	1581.76	-7.14	-3.92	0.00299596	0.00768116	0.06	0.08
Nlrp3	49.42	224.56	62.15	1129.42	-4.54	-18.17	0.00028809	2.18e-06	0.01	0
Nod1	83.47	713.5	180.5	899.75	-8.55	-4.98	1.044e-05	0.00023657	0	0
Nod2	22.35	48.16	22.63	74.91	-2.15	-3.31	0.00070783	0.00054479	0.02	0.01
Nos2	31.29	46.4	31.75	369.5	-1.48	-11.64	0.0595434	4e-08	0.74	0
Notch1	243.91	688.1	312.74	1075.43	-2.82	-3.44	0.00097506	1.35e-06	0.03	0
Nrp1	825.81	1105.35	1249.92	1652.3	-1.34	-1.32	0.343666	0.285005	1	1
Nt5e	172.23	170.25	208.47	552.94	1.01	-2.65	0.97638	0.00203057	1	0.02
Nup107	829.31	555.62	707.88	1152.16	1.49	-1.63	0.00196176	0.0128432	0.04	0.13
Oas2	89.16	993.11	123.9	698.93	-11.14	-5.64	0.00186711	0.0112365	0.04	0.11
Oas3	29.71	203.89	42.6	159.93	-6.86	-3.75	1.413e-05	0.00759527	0	0.08
Oasl1	77.19	704.95	126.83	420.7	-9.13	-3.32	0.00026128	0.0330611	0.01	0.31
Osm	31.51	43.92	26.01	165.35	-1.39	-6.36	0.188248	5.6e-07	1	0
Pax5	20.86	21.14	15.21	289.87	-1.01	-19.05	0.86991	1.4e-07	1	0
Pdcd1	33.03	257.88	47.39	834.51	-7.81	-17.61	2.22e-06	0.00011997	0	0
Pdcd1lg2	57.65	106.34	54.98	911.85	-1.84	-16.58	0.045002	7.6e-06	0.58	0
Pdgfc	931.11	826.37	1081.17	1658.27	1.13	-1.53	0.662617	0.0978812	1	0.83
Pdgfrb	110.99	315.26	161.76	309.51	-2.84	-1.91	0.00011585	0.00571278	0.01	0.06
Pecam1	372.2	823.48	498.12	720.96	-2.21	-1.45	0.01291	0.101888	0.2	0.86
Pik3cd	72.32	304.57	113.01	1117.1	-4.21	-9.88	0.00078292	1.44e-06	0.02	0
Pik3cg	79.78	240.71	118.38	211.83	-3.02	-1.79	0.00164137	0.0481103	0.04	0.43
Pin1	30.83	82.9	30.77	1253.34	-2.69	-40.73	0.00205266	7.1e-07	0.04	0
Pla2g1b	20.52	19.46	14.26	69.36	1.05	-4.86	0.436855	0.00829032	1	0.08
Pla2g6	92.19	103.61	108.72	126.47	-1.12	-1.16	0.471228	0.248331	1	1
Plau	2651.74	2312.48	2582.38	2603.3	1.15	-1.01	0.592806	0.968028	1	1
Plaur	1880.53	1809.92	1536.46	2639.51	1.04	-1.72	0.88941	0.00158705	1	0.02
Pmch	24.19	20.63	14.43	293.24	1.17	-20.33	0.287532	2.139e-05	1	0
Pml	557.82	844.52	622.73	530.44	-1.51	1.17	0.0267695	0.292882	0.37	1
Pnma1	22.7	19.46	14.94	153	1.17	-10.24	0.192078	2.85e-06	1	0
Pou2af1	23.55	37.94	14.81	714.57	-1.61	-48.24	0.120977	1.1e-07	1	0
Pou2f2	44.42	383.59	64.22	378.72	-8.64	-5.9	0.00053716	0.00155618	0.02	0.02
Pparg	24.86	79.35	20.82	397.38	-3.19	-19.09	6.211e-05	5.23e-06	0.01	0
Ppbp	48.59	32.83	34.5	1141.5	1.48	-33.09	0.227188	1.5e-07	1	0
Prdm1	482.53	281.45	412.96	272.83	1.71	1.51	0.0477764	0.10841	0.61	0.91
Prf1	31.59	98.41	32.82	153.76	-3.12	-4.69	0.00543473	0.0020675	0.1	0.02
Prg2	21.8	34.06	13.81	844.23	-1.56	-61.12	0.18639	3.5e-07	1	0
Prkcd	652.31	1287.64	810.91	1916.24	-1.97	-2.36	0.00291077	5.536e-05	0.06	0
Prkce	98.11	119.06	98.51	269.41	-1.21	-2.73	0.247517	0.00030549	1	0
Psen1	617.54	527.95	527.36	759.25	1.17	-1.44	0.212758	0.00756977	1	0.08
Psen2	76.14	286.83	116.59	540.45	-3.77	-4.64	0.00017615	7.12e-06	0.01	0
Psma2	3517.31	3505.4	3092.14	3364.86	1	-1.09	0.971625	0.328337	1	1
Psmb10	124.79	816.97	322.58	438.8	-6.55	-1.36	0.00216455	0.484278	0.05	1
Psmb7	1826.54	1243.78	1778.27	890.5	1.47	2	6.003e-05	6.8e-06	0.01	0
Psmb8	401.18	3143.31	867.22	2131.32	-7.84	-2.46	0.00531597	0.0726948	0.09	0.63
Psmb9	137.61	1334.72	335.98	1107.1	-9.7	-3.3	0.00262957	0.0456693	0.05	0.41
Psmd7	1972.96	2239.76	2094.68	1734.91	-1.14	1.21	0.450269	0.0414127	1	0.38
Ptgdr2	20.52	19.46	15.14	52.84	1.05	-3.49	0.436855	0.00249882	1	0.03
Ptgs2	11600.9	6434.74	7492.92	1560.36	1.8	4.8	0.31895	0.00015931	1	0
Ptprc	169.25	1335.88	292.77	1170.01	-7.89	-4	0.00075145	0.0029901	0.02	0.03
Pvr	1777.61	888.14	1012.81	629.03	2	1.61	0.0230327	0.0535673	0.32	0.48
Pvrl2	253.75	293.06	234.06	183.32	-1.15	1.28	0.559965	0.197222	1	1
Pycard	22.23	66.77	20.29	585.3	-3	-28.84	0.00010863	6e-08	0.01	0
Raet1	230.87	280.05	149.35	2457.74	-1.21	-16.46	0.4565	1e-07	1	0
Rag1	21.13	20.52	14.2	124	1.03	-8.73	0.767249	0.00070712	1	0.01
Rel	207.72	324	219.09	597.23	-1.56	-2.73	0.00160478	2.722e-05	0.04	0
Rela	889.98	648.03	788.71	567.91	1.37	1.39	0.00680466	0.0370731	0.12	0.34
Relb	712.69	695.94	736.95	702.72	1.02	1.05	0.884791	0.506567	1	1
Reps1	464.96	419.45	405.91	656.7	1.11	-1.62	0.359414	0.00305511	1	0.03
Ripk2	201.99	236.89	211.56	610.07	-1.17	-2.88	0.213755	0.00038321	1	0.01
Rora	179.38	265.65	200.14	266.08	-1.48	-1.33	0.11751	0.120788	1	1
Rorc	21.92	30.57	16.92	371.17	-1.4	-21.94	0.190487	5.44e-06	1	0
Rps6	379.86	330.22	322.24	1703.44	1.15	-5.29	0.52668	7.655e-05	1	0
Rrad	94.79	220.04	149.42	1010.62	-2.32	-6.76	0.0213987	8.3e-07	0.3	0
Rsad2	69.6	475.19	107.06	166.37	-6.83	-1.55	0.00043021	0.347916	0.02	1
Runx1	2107.68	1818.9	2145.59	1999.13	1.16	1.07	0.473542	0.408047	1	1
Runx3	24.91	72.99	30.7	66.16	-2.93	-2.15	3.075e-05	0.0470064	0	0.43
S100a8	218.17	701.31	170.84	2484.82	-3.21	-14.54	0.0811759	0.00020595	0.95	0
S100b	22.06	21.14	14.94	250.74	1.04	-16.78	0.755037	8.131e-05	1	0
Saa1	22.91	23.61	15.98	352.44	-1.03	-22.06	0.840236	5.208e-05	1	0
Sbno2	654.57	642.99	631.11	470.61	1.02	1.34	0.917552	0.00420547	1	0.05
Sele	34.37	47.49	23.16	349.32	-1.38	-15.08	0.306637	2.42e-05	1	0
Sell	59.12	469.38	79.4	1665.66	-7.94	-20.98	0.00101028	3.518e-05	0.03	0
Selplg	263.36	1530.45	383.17	1462.74	-5.81	-3.82	0.00039302	0.00155644	0.01	0.02
Serpinb2	29.58	29.54	14.46	185.68	1	-12.84	0.99669	1e-08	1	0
Serping1	671.69	4201.21	696.27	3266.25	-6.25	-4.69	0.00033647	0.00268116	0.01	0.03
Sh2b2	82.61	92.61	78	97.58	-1.12	-1.25	0.482769	0.278127	1	1
Sh2d1a	22.2	114.6	19.7	154.14	-5.16	-7.82	1.275e-05	7.25e-05	0	0
Sh2d1b1	51.81	325.07	72.41	627.23	-6.27	-8.66	8.562e-05	7.607e-05	0.01	0
Sigirr	256.45	212.35	278.62	520.12	1.21	-1.87	0.36612	0.0330267	1	0.31
Siglec1	38.94	165.94	77.59	358.59	-4.26	-4.62	0.00016301	0.00061466	0.01	0.01
Slamf1	22.97	58.1	16.19	822.72	-2.53	-50.81	0.00487201	2e-08	0.09	0
Slamf6	20.63	52.86	19.49	38.8	-2.56	-1.99	0.00148781	0.0377866	0.04	0.35
Slamf7	65.28	760.98	110.89	516.04	-11.66	-4.65	0.00064406	0.00780695	0.02	0.08
Slc11a1	37.44	268.1	59.64	480.16	-7.16	-8.05	0.00012837	2.674e-05	0.01	0
Slc7a11	78.64	74.41	39.02	342.44	1.06	-8.78	0.798279	7.7e-07	1	0
Smad2	615.8	446.82	526.19	422.37	1.38	1.25	0.00236177	0.114299	0.05	0.96
Smad3	485.55	459.37	482.41	983.16	1.06	-2.04	0.703535	4.6e-07	1	0
Smad4	1350.9	1441.13	1251.65	2510.58	-1.07	-2.01	0.59882	0.00013797	1	0
Smn1	869.27	580.09	635.9	964.43	1.5	-1.52	0.00295882	0.0118808	0.06	0.12
Smpd3	20.52	32.84	17.87	180.3	-1.6	-10.09	0.0146405	2.948e-05	0.22	0
Snai1	110.74	298.96	166.1	300.04	-2.7	-1.81	0.0023809	0.0173604	0.05	0.17
Socs1	194.13	657.07	294.56	453.69	-3.38	-1.54	3.935e-05	0.0603691	0	0.54
Socs3	403.17	321.66	368.96	218.76	1.25	1.69	0.409261	0.00616206	1	0.06
Spink5	20.52	19.46	13.02	33.91	1.05	-2.61	0.436855	0.0074467	1	0.08
Spn	101.31	556.02	117.97	537.29	-5.49	-4.55	2.283e-05	0.00091612	0	0.01
Spp1	86268.3	35308.4	90429.5	17540.5	2.44	5.16	0.00299353	1.267e-05	0.06	0
St6gal1	37.29	67.33	60.08	597.79	-1.81	-9.95	0.132218	2.25e-06	1	0
Stat1	710.38	3992.84	1516.29	3818.39	-5.62	-2.52	0.00160401	0.0337693	0.04	0.31
Stat2	300.45	1133.4	427.81	1117.65	-3.77	-2.61	0.00265945	0.0164637	0.05	0.16
Stat3	2470.26	1813.43	2333.08	1122.83	1.36	2.08	0.0229419	0.00065152	0.32	0.01
Stat4	29.77	110.84	28.95	788.54	-3.72	-27.24	8.55e-05	5e-08	0.01	0
Stat5b	209.01	452.58	209.75	1043.3	-2.17	-4.97	0.00144337	3.1e-07	0.04	0
Stat6	849.15	998.36	824.4	1770.49	-1.18	-2.15	0.117259	2.4e-06	1	0
Syk	105.96	341.02	145.39	564.46	-3.22	-3.88	0.00241919	7.93e-06	0.05	0
Syt17	21.65	20.64	13.51	25.52	1.05	-1.89	0.462427	0.0151103	1	0.15
Tab1	292.05	230.11	285.19	388.33	1.27	-1.36	0.0366004	0.0181931	0.48	0.17
Tal1	25.58	54.59	22.59	814.72	-2.13	-36.06	0.00799483	1.24e-06	0.13	0
Tank	392.03	611.31	506.53	926.35	-1.56	-1.83	0.0002936	5.377e-05	0.01	0
Tap1	606.92	2799.42	1032.52	1429.43	-4.61	-1.38	0.0113728	0.439687	0.18	1
Tap2	32.54	283.42	61	264.47	-8.71	-4.34	0.00016715	0.0121904	0.01	0.12
Tapbp	506.88	1536.7	963.73	1390.35	-3.03	-1.44	0.00683603	0.286041	0.12	1
Tbk1	240.77	346.12	254.74	645.28	-1.44	-2.53	0.00588591	6.4e-07	0.1	0
Tbx21	20.52	37.41	16.7	93.25	-1.82	-5.59	0.0307265	3.507e-05	0.41	0
Tcf7	288.35	213.94	293.68	320.22	1.35	-1.09	0.0514203	0.658543	0.66	1
Tdo2	26.07	31.01	15.49	1085.11	-1.19	-70.06	0.584916	1.1e-07	1	0
Tek	45.8	181.09	64.98	139.55	-3.95	-2.15	3.26e-05	0.0453337	0	0.41
Tfe3	416.48	360.3	429.58	737.09	1.16	-1.72	0.0180345	0.00142546	0.26	0.02
Tfeb	62.42	210.7	83.67	354.78	-3.38	-4.24	0.0001146	2.28e-06	0.01	0
Tfrc	2841.18	1472.3	2233.31	441.21	1.93	5.06	0.00810575	3.5e-07	0.13	0
Tgfb1	1492.85	2008.94	1664.04	2186.01	-1.35	-1.31	0.00806243	0.0428399	0.13	0.39
Tgfb2	28.47	71.73	39.61	47.44	-2.52	-1.2	0.00184154	0.603781	0.04	1
Tgfb3	446.39	447.69	834.35	1091.57	-1	-1.31	0.992738	0.303001	1	1
Tgfbr1	1317.15	1421.46	1081.96	1545.44	-1.08	-1.43	0.619637	0.00588831	1	0.06
Tgfbr2	1420.89	2719.71	2413.53	2481.5	-1.91	-1.03	0.0146215	0.897332	0.22	1
Thbd	2529.84	1403.14	2533.06	1011.06	1.8	2.51	0.158547	0.00013252	1	0
Thbs1	7677.04	10761.8	11116.2	7861.27	-1.4	1.41	0.389867	0.26802	1	1
Thy1	4042.81	3937.31	4025.25	1964.74	1.03	2.05	0.905631	0.0713758	1	0.62
Ticam1	60.64	78.3	65.19	204.67	-1.29	-3.14	0.0463529	2.4e-07	0.6	0
Ticam2	36.4	78.27	42.21	519.47	-2.15	-12.31	0.0338282	8e-08	0.45	0
Tie1	140.12	468.44	270.64	565.4	-3.34	-2.09	0.00214412	0.0064514	0.05	0.07
Tigit	58.86	96.26	46.73	479.22	-1.64	-10.25	0.168169	1.504e-05	1	0
Timd4	21.93	35.64	16.27	584.74	-1.63	-35.93	0.0272065	1e-07	0.37	0
Tirap	179.68	155.59	156.98	441.05	1.15	-2.81	0.161338	0.0007691	1	0.01
Tlr1	68.65	431.51	120.66	1095.55	-6.29	-9.08	0.00050361	8.034e-05	0.02	0
Tlr2	89.52	342.66	163.84	612.67	-3.83	-3.74	9.01e-06	0.00037251	0	0
Tlr3	68.95	238.31	113.47	581.46	-3.46	-5.12	0.0072427	0.00023475	0.12	0
Tlr4	168.55	176.8	146.5	428.22	-1.05	-2.92	0.728039	0.00038661	1	0.01
Tlr5	20.74	27.8	18.85	121.78	-1.34	-6.46	0.0527354	8.48e-06	0.67	0
Tlr6	37.04	101.07	41.7	608.73	-2.73	-14.6	0.00032591	5.9e-07	0.01	0
Tlr7	40.31	294.53	67.78	741.82	-7.31	-10.95	6.31e-06	7.2e-07	0	0
Tlr8	138.67	647.39	219.54	1422.15	-4.67	-6.48	0.00015685	8.72e-05	0.01	0
Tlr9	61.04	436.83	124.41	501.17	-7.16	-4.03	0.00096846	0.00201841	0.03	0.02
Tmed1	467.31	415.29	508.84	282.88	1.13	1.8	0.456061	9.6e-07	1	0
Tmem173	429.4	438.47	500.71	616.13	-1.02	-1.23	0.917921	0.155978	1	1
Tnf	21.81	108.55	30.06	481.4	-4.98	-16.01	4.6e-06	7.3e-07	0	0
Tnfaip3	214.79	312.25	171.33	671.58	-1.45	-3.92	0.168119	2.29e-06	1	0
Tnfrsf10b	397.97	379.74	433.14	1384.81	1.05	-3.2	0.839418	0.00032877	1	0
Tnfrsf11a	75.33	203.93	125.37	393.42	-2.71	-3.14	0.00188462	0.0004107	0.04	0.01
Tnfrsf11b	20.52	26.45	20.97	97.14	-1.29	-4.63	0.128967	0.00086437	1	0.01
Tnfrsf12a	6652.41	3110.34	6176.67	803.66	2.14	7.69	0.126818	2e-08	1	0
Tnfrsf13b	21.01	42.28	22.9	191.02	-2.01	-8.34	0.0069581	3e-08	0.12	0
Tnfrsf13c	20.52	24.91	13.74	255.69	-1.21	-18.61	0.314339	6.308e-05	1	0
Tnfrsf14	61.18	509.67	135.02	736.58	-8.33	-5.46	0.00092957	0.0019786	0.03	0.02
Tnfrsf17	27.18	25.98	17.19	342.76	1.05	-19.94	0.838943	2.23e-06	1	0
Tnfrsf18	20.73	51.55	22.44	230.76	-2.49	-10.28	2.101e-05	2.143e-05	0	0
Tnfrsf1a	1631.14	2222.1	1786.1	2436.41	-1.36	-1.36	0.00457158	0.0601877	0.08	0.54
Tnfrsf1b	372.78	1158.8	505.93	3266.88	-3.11	-6.46	3.841e-05	6.88e-06	0	0
Tnfrsf4	22.85	55.24	24.88	291.33	-2.42	-11.71	0.00419239	1.77e-06	0.08	0
Tnfrsf8	20.52	19.46	13.02	16.01	1.05	-1.23	0.436855	0.225967	1	1
Tnfrsf9	250.34	91.8	147.7	198.06	2.73	-1.34	0.0144009	0.389183	0.22	1
Tnfsf10	35.15	246.07	56.64	885.64	-7	-15.64	6.027e-05	1.326e-05	0.01	0
Tnfsf11	29.72	86.08	28.21	115.3	-2.9	-4.09	0.00077607	4.76e-06	0.02	0
Tnfsf12	208.14	292.43	218.38	622.19	-1.4	-2.85	0.0679866	1.21e-06	0.82	0
Tnfsf13	21.42	36.32	17.62	397.62	-1.7	-22.56	0.0192576	1.22e-06	0.28	0
Tnfsf13b	21.73	103.22	33.81	202.21	-4.75	-5.98	6.48e-06	0.00036983	0	0
Tnfsf14	28.27	61.6	31.54	480.14	-2.18	-15.22	3.099e-05	1e-07	0	0
Tnfsf15	24.09	39.3	15.17	546.96	-1.63	-36.06	0.0198019	3.9e-07	0.28	0
Tnfsf18	25.34	31.42	18.05	779.46	-1.24	-43.19	0.439296	1.15e-06	1	0
Tnfsf4	22.18	24.41	15.71	613.69	-1.1	-39.05	0.610213	9.8e-07	1	0
Tnfsf8	20.86	33.75	15.82	309.96	-1.62	-19.59	0.0202771	3.2e-07	0.29	0
Tollip	739.4	616.48	672.32	1074.81	1.2	-1.6	0.00614138	0.00293871	0.11	0.03
Tpsab1	21.92	19.46	14.07	162.54	1.13	-11.55	0.130184	3.712e-05	1	0
Traf2	543.39	432.52	482.51	355.2	1.26	1.36	0.0367029	0.00080195	0.48	0.01
Traf3	263.07	235.63	245.83	809.37	1.12	-3.29	0.502445	0.0003168	1	0
Traf6	240.67	242.82	210.76	150.47	-1.01	1.4	0.928012	0.150672	1	1
Trem1	34.69	48.99	36.05	364.13	-1.41	-10.1	0.158186	2.43e-06	1	0
Trem2	145.58	802.43	327.05	2077.95	-5.51	-6.35	0.00103791	1.89e-05	0.03	0
Trp53	708.91	924.35	823.19	1657.03	-1.3	-2.01	0.0622654	0.00015139	0.76	0
Twist1	1476.17	588.3	959.7	973.48	2.51	-1.01	0.00206043	0.941253	0.04	1
Txk	21.8	30.59	16.12	21.04	-1.4	-1.31	0.0716375	0.322776	0.85	1
Txnip	465.77	2345.79	739.18	3700.56	-5.04	-5.01	3.5e-07	0.00028437	0	0
Tyk2	71.49	350.19	119.45	462.19	-4.9	-3.87	2.4e-07	0.00035124	0	0
Ubc	8833.35	8251.69	10028.5	5980.9	1.07	1.68	0.492445	0.00347995	1	0.04
Ulbp1	703.91	253.39	469.8	645.59	2.78	-1.37	0.00043681	0.292641	0.02	1
Usp18	137.34	773.7	193.96	750.87	-5.63	-3.87	0.00055627	0.0157368	0.02	0.15
Usp9y	20.52	19.46	13.02	16.01	1.05	-1.23	0.436855	0.225967	1	1
VSV-GP_L	20.52	19.46	13.02	67.99	1.05	-5.22	0.436855	0.00058689	1	0.01
VSV-GP_L Virusgenom	20.52	35.53	13.02	1349.13	-1.73	-103.66	0.271132	1.8e-07	1	0
VSV-GP_M	20.52	19.46	13.02	236.8	1.05	-18.19	0.436855	3.13e-06	1	0
VSV-GP_N	20.52	24.45	13.02	525.23	-1.19	-40.35	0.322867	1e-08	1	0
VSV-GP_N Virusgenom	20.52	32.54	14.64	702.96	-1.59	-48.03	0.308373	1.09e-06	1	0
VSV-GP_P	20.52	19.46	13.02	139.3	1.05	-10.7	0.436855	1.02e-06	1	0
VSV-GP_P Virusgenom	20.52	32.27	13.02	555.07	-1.57	-42.65	0.320923	8.25e-06	1	0
Vcam1	604.61	998.35	742.85	1933.87	-1.65	-2.6	0.0160958	0.00023194	0.24	0
Vegfa	1583.5	653.5	1097.53	944.92	2.42	1.16	0.00154094	0.560743	0.04	1
Vegfc	114.23	129.38	167.25	149.71	-1.13	1.12	0.784579	0.713397	1	1
Vhl	124.57	247.25	136.25	533.15	-1.98	-3.91	0.00099681	3.66e-06	0.03	0
Vim	68072.6	34971.9	54680.5	20461.9	1.95	2.67	0.00681585	8.161e-05	0.12	0
Vwf	130.04	220.3	200.79	587.12	-1.69	-2.92	0.127768	3.72e-06	1	0
Xaf1	318.77	1738.49	474.91	723.8	-5.45	-1.52	0.00196789	0.355799	0.04	1
Xbp1	995.73	1433.38	949.92	1424.45	-1.44	-1.5	0.0655494	0.0003821	0.79	0.01
Xcl1	34.71	148.04	62.1	1708.59	-4.27	-27.51	0.00132495	1.373e-05	0.03	0
Xcr1	25.3	41.43	17.28	432.45	-1.64	-25.03	0.0407501	2.14e-06	0.53	0
Ythdf2	882.87	719.17	791.86	2588.73	1.23	-3.27	0.0038038	0.00057237	0.07	0.01
Yy1	2127.05	1337.78	1924.46	770.73	1.59	2.5	0.00087581	5.815e-05	0.03	0
Zap70	22.32	164.1	27.14	359.6	-7.35	-13.25	8.957e-05	2.008e-05	0.01	0
Zbp1	534.89	3135	757.23	1140.3	-5.86	-1.51	0.00424038	0.409055	0.08	1
Zfp13	41.37	55.84	36.84	29.45	-1.35	1.25	0.0813444	0.461828	0.95	1
Abcf1	423.46	385.1	470.69	318.52	1.1	1.48	0.0740008	0.0284467	0.88	0.27
Alas1	214.49	628.62	280.98	643.84	-2.93	-2.29	1.5e-07	0.00091304	0	0.01
Edc3	136	111.58	102.31	206.98	1.22	-2.02	0.00416387	0.00311088	0.08	0.03
Eef1g	5017.1	3535.54	4235.21	3401.42	1.42	1.25	0.00012251	0.00268234	0.01	0.03
Eif2b4	186.86	232.73	223.5	275.14	-1.25	-1.23	0.051439	0.0903552	0.66	0.77
G6pdx	1194.21	779.4	1006.91	1392.49	1.53	-1.38	0.0004894	0.0438959	0.02	0.4
Gusb	385.91	583.82	556.24	670.3	-1.51	-1.21	0.0520521	0.14154	0.66	1
Hdac3	1091.25	676.78	1008.93	316.28	1.61	3.19	4.14e-06	2.39e-06	0	0
Hprt	4664.23	5181.36	4320.49	3008.78	-1.11	1.44	0.44963	0.0517341	1	0.46
Nubp1	434.01	490.67	460.63	442.54	-1.13	1.04	0.35334	0.607979	1	1
Oaz1	7284.86	6694.54	6852.14	4442.12	1.09	1.54	0.402683	3.771e-05	1	0
Polr1b	132.35	142.13	172.05	189.46	-1.07	-1.1	0.338224	0.520779	1	1
Polr2a	1356.57	1072.87	1332.07	1511.05	1.26	-1.13	0.0533471	0.183061	0.67	1
Ppia	18911.1	19236.2	18294.8	18687	-1.02	-1.02	0.913081	0.779679	1	1
Rpl19	21894.6	26503.3	22981.2	19695.7	-1.21	1.17	0.105167	0.14102	1	1
Sap130	378.09	265.39	398.07	443.84	1.42	-1.11	0.0192579	0.491037	0.28	1
Sdha	462.25	381.71	400.87	424.67	1.21	-1.06	0.066418	0.537723	0.8	1
Sf3a3	1252.94	895.81	1029.4	819.34	1.4	1.26	0.00722017	0.0270794	0.12	0.25
Tbp	320.53	284.49	258.73	180.25	1.13	1.44	0.0308889	0.0211713	0.42	0.2
Tubb5	3067.41	5879.19	3400.66	6756.1	-1.92	-1.99	0.00021912	0.00110134	0.01	0.01
