# Supplementary material for: A modular self-adjuvanting cancer vaccine combined with an oncolytic vaccine induces potent antitumor immunity
Source: Nat Commun. 2021 Aug 31;12:5195. doi: 10.1038/s41467-021-25506-6 (PMC8408233; doi:10.1038/s41467-021-25506-6)
Supplement: Supplementary file 8 — Source Data [file 41467_2021_25506_MOESM8_ESM.xlsx]

## Sheet: Fig 1 a - d 
Fig 1 a
Days post prime (x-axis)	OVA-specific CD8 T cells (%) (y-axis)
	Mock					KVV					KVK					VKV
7	0.15	0.05	0.12	0.16	0.16	1.19	0.63	0.85	0.5	0.15	0.91	0.57	0.51	0.45	0.68	3.19	3.8	1.28	1.61	3.35
14	0.14	0.24	0.19	0.13	0.16	14.33	20.13	11.32	9.65	3.78	20.33	12.83	16.63	11.35	14.77	1.6	2.88	0.67	3.02	3.05
21	0.47	0.13	0.27	0.24	0.3	5.79	14.43	13.01	12.4	9.59	23.37	13.02	16.26	16.41	13.06	5.47	6.76	2.38	9.02	8.82
Fig 1a
	Day 21 post prime
	p-value
Mock vs. KVV	0.0074
Mock vs. KVK	0.0035
Mock vs. VKV	0.0237
KVV vs. KVK	ns
KVV vs. VKV	ns
KVK vs VKV	0.0133
Fig 1 b
Days post prime (x-axis)	OVA-specific CD8 T cells (%) (y-axis)
	Mock		K V i.v. K					K V i.m. K
7	0.07	0.05	0.8	1.36	0.89	1.45	2.11	0.69	1.08	0.36	0.72	1.23
14	0.31	0.27	49.77	70.11	70.3	64.29	66.87	27.42	31.71	15.97	16.43	22.15
21	0.61	0.43	59.03	71.66	66.2	62.73	70.22	39.7	46.01	15.38	26.29	28.06
44	0.24	0.38	24.11	48.13	49.81	47.12	53.98	18.43	15.23	7.54	10.6	12.76
72	0.34	0.18	14.03	24.42	28.14	31.14	41.2	5.4	11.1	4.1	3.88	1.48
98	0.19	0.23	8.54	18.78	22.63	26.42	29.63	7.34	2.71	3.1	4.26	0.81
134	0.21	0.21	5.02	10.52	9.82	13.69	10.66	2.77	1.84	0.95	1.17	0.54
Fig 1b
Groups compared: K Vi.v. K vs K Vi.m. K
Days post prime	p-value
7	ns
14	<0.0001
21	<0.0001
44	<0.0001
72	<0.0001
98	0.0009
134	ns
Fig 1 c				Fig 1 d
Number of OVA-specific cells per spleen				Number of OVA-specific cells in BM
Mock	K V i.v. K	K V i.m. K		Mock	K V i.v. K	K V i.m. K
70412	272145	166510		29909	99370	44931
64673	507327	147375		17997	351044	79667
	616675	82463			307894	27879
	598222	133923			288630	62279
	935959	95687			393888	23054
Fig 1c				Fig 1d
Groups compared	p-value			Groups compared	p-value
K Vi.v. K vs K Vi.m. K	0.0079			K Vi.v. K vs K Vi.m. K	0.0079

## Sheet: Fig 1 e - g
Fig 1 e
OVA-specific CD8 T cell subsets in blood
	K V i.v. K					K V i.m. K
Effector	2671	15297	10637	10961	9980	1185	1033	613	708	414
Memory	5588	20542	15661	19922	25888	2112	3841	1373	1986	1216
Fig 1e
Groups compared :K Vi.v. K vs K Vi.m. K
	p-value
Effector	0.0104
Memory	0.0001
Fig 1 f
OVA-specific CD8 T cell subsets per spleen
	K V i.m. K					K V i.m. K
Effector	42536	98827	109460	92904	125138	23178	14590	11866	14477	8832
Memory	229065	405659	505797	503883	809043	143332	132534	70448	119245	86855
Fig 1f
Groups compared :K Vi.v. K vs K Vi.m. K
	p-value
Effector	ns
Memory	<0.0001
Fig 1 g
OVA-specific CD8 T cell subsets in bone marrow
	K V i.m. K					K V i.m. K
Effector	21881	88182	88550	66125	70900	11359	12022	7310	11378	5293
Memory	77489	261036	218574	220888	322239	33572	67263	20569	50901	17761
Fig 1g
Groups compared :K Vi.v. K vs K Vi.m. K
	p-value
Effector	ns
Memory	<0.0001

## Sheet: Fig 1 h, i
Fig 1 h
Days post prime (x-axis)	Adpgk-specific CD8 T cells (%) (y-axis)
	Mock		KKK					VKK					KVK
7	0.1	0.06	0.41	0.33	0.49	0.46	0.45	0.22	0.1	0.12	0.08	0.08	0.26	0.43	0.17	0.48	0.16
14	0.19	0.08	22.92	34.11	24.6	20.45	26.82	3.26	0.69	2.71	0.55	0.61	0.3	0.43	0.8	0.34	0.42
21	0.22	0.1	28.11	44.04	36.4	20.91	29.78	2.1	0.38	1.5	0.43	0.37	0.59	0.65	0.32	0.41	0.31
Fig 1h
	p value
	Day 7 post prime	Day 14 post prime	Day 21 post prime
Groups compared
Mock vs KVK	ns	<0.0001	<0.0001
Mock vs. VKK	ns	ns	ns
Mock vs. KKK	ns	ns	ns
Fig 1 i
Days post prime (x-axis)	Adpgk-specific CD8 T cells (%) (y-axis)
	Mock							KKKK							VVVV							KVKK
7	0.17	0.084	0.098	0.39	0.3	0.25	0.34	0	0.35	0.3	0.62	0.28	0.37	0.59	0.26	0.28	0.067	0.13	0.23	0.21	0.29	0.24	0.67	0.18	0.2	0.27	0.14	0.22
14	0.72	0.12	0.25	0.17	0.11	0.12	0.13	0.23	0.48	0.31	0.29	0.3	0.2	0.32	0.41	0.54	0.61	0.49	0.65	0.67	0.76	24.5	43.3	26.7	51.6	12.2	30.3	22.5
28	0.039	0.031	0.049	0	0.022	0.21	0.096	0.16	0.06	0.091	0.089	0.19	0.32	0.11	0.17	0.11	0.15	0.18	0.4	0.17	0.15	16.4	31.9	22.7	39.3	8.04	23.8	23.9
49	0.073	0.022	0.41	0.053	0.094	0.2	0.14	0.19	0.22	0.29	0.15	0.054	0.17	0.11	0.077	0.088	0.2	0.24	0.22	0.15	0.19	10.2	16.8	15	18.5	16	3.35	7.19
Fig 1i
	p-value
	Day 7 post prime	Day 14 post prime	Day 28 post prime	Day 49 post tumor
Groups compared
Mock vs. KKKK	ns	ns	ns	ns
Mock vs. VVVV	ns	ns	ns	ns
Mock vs. KVKK	ns	<0.0001	<0.0001	<0.0001

## Sheet: Fig 2 
	Fig 2 b				Fig 2 c				Fig 2 d				Fig 2 e
	Peripheral response				Peripheral response				Intratumoral response				Intratumoral response
	HPV-E7-specific CD8 T cells (%)				HPV-E7-specific CD8 T cells (cells / ml)				HPV-E7 specific CD8 TILs (%)				HPV-E7 specific CD8 TILs (cells/g of tumor)
	Mock	KV	VV		Mock	KV	VV		Mock	KV	VV		Mock	KV	VV
	0,81	1,3	0,37		4270,5	31351,5	8370		9,09	54,88	51,62		1972	1384800	4097878
	0,2	2,13	1,12		2196	65568	22221		5,58	63,89	55,86		2971	1701541	2059673
	0,12	3,6	0,57		1497	130035	10717,5		7,02	58,46	59,55		2579	1654956	3658560
	0,05	2,95	0,49		301,5	115027,5	9471		12,08	59,24	35,32		2030	1634450	1262165
	0,08				423				8,14				2173
	Fig 2b				Fig 2c				Fig 2d				Fig 2d
			p value				p value				p value				p value
	Groups compared				Groups compared				Groups compared				Groups compared
	Mock vs KV		0.0159		Mock vs KV		0.0159		Mock vs KV		0.0159		Mock vs KV		0.0159
	Mock vs. VV		ns		Mock vs. VV		0.0159		Mock vs. VV		0.0159		Mock vs. VV		0.0159
	KV vs. VV		0.0286		KV vs. VV		0.0286		KV vs. VV		ns		KV vs. VV		ns
	Fig 2 f
			Peripheral response
			HPV-E7 specific CD8 T cell subsets (%)
			KV				VV
	PD1-Tim3-KLRG1-		9,48	5,69	4,71	4,08	43,33	23,75	43,66	28,89
	PD1-Tim3-KLRG1+		1,72	1,9	1,53	1,88	2,67	5,63	5,63	6,67
	PD1-Tim3+KLRG1-		11,21	13,03	24,4	20,79	11,33	15	12,68	17,78
	PD1-Tim3+KLRG1+		12,72	20,97	20,83	14,84	15,33	19,06	5,63	12,22
	PD1+Tim3-KLRG1-		12,5	11,65	8,12	9,93	13,33	8,44	20,42	18,89
	PD1+Tim3-KLRG1+		7,11	9,06	4,82	4,81	2	10,94	4,23	5,56
	PD1+Tim3+KLRG1+		30,39	27,96	19,01	21,73	8	11,56	2,11	6,67
	PD1+Tim3+KLRG1-		14,87	9,75	16,57	21,94	4	5,63	5,63	3,33
	Fig 2 f
			p value
	Groups compared		KV vs. VV
	PD1-Tim3-KLRG1-		<0,0001
	PD1-Tim3-KLRG1+		ns
	PD1-Tim3+KLRG1-		ns
	PD1-Tim3+KLRG1+		ns
	PD1+Tim3-KLRG1-		ns
	PD1+Tim3-KLRG1+		ns
	PD1+Tim3+KLRG1+		<0,0001
	PD1+Tim3+KLRG1-		0.0091
	Fig 2 g
			Intratumoral response
			HPV-E7 specific CD8 T cell subsets (%)
			KV				VV
	PD1-Tim3-KLRG1-		4,45	5,92	6,48	10,4	2,75	2,61	2,83	3,84
	PD1-Tim3-KLRG1+		2,55	6,35	7,62	14,02	0,56	1,24	0,9	1,99
	PD1-Tim3+KLRG1-		1,26	5,03	0,88	2,61	0,59	0,35	0,32	0,6
	PD1-Tim3+KLRG1+		2,31	7,67	2,79	6,58	0,2	0,27	0,26	1,1
	PD1+Tim3-KLRG1-		11,31	9,17	12,77	15,44	23,32	26,41	30,93	16,53
	PD1+Tim3-KLRG1+		4,66	4,44	9,73	9,7	3,01	3,92	2,37	2,73
	PD1+Tim3+KLRG1+		31,22	29,83	30	22,11	11,63	10,19	5,12	11,84
	PD1+Tim3+KLRG1-		42,23	31,59	29,74	19,13	57,95	55,02	57,28	61,37
	Fig 2g
			p value
	Groups compared		KV vs. VV
	PD1-Tim3-KLRG1-		ns
	PD1-Tim3-KLRG1+		ns
	PD1-Tim3+KLRG1-		ns
	PD1-Tim3+KLRG1+		ns
	PD1+Tim3-KLRG1-		0.0002
	PD1+Tim3-KLRG1+		ns
	PD1+Tim3+KLRG1+		<0,0001
	PD1+Tim3+KLRG1-		<0,0001
	Fig 2 h
			Peripheral response
			Cytokine-producing among CD8 T cells (%)
			Control					KV					VV
	IFNg-TNFa-CD107+		0,14	0,11	0,44	0,2	0,1	0	0,13	0,2	0	0,41	0,24	0,32	0	0,25	0,47	0
	IFNg-TNFa+CD107-		0	0,01	0	0,05	0	0,17	0	0,15	0,29	0,03	0	0	0,01	0,08	0	0,02
	IFNg-TNFa+CD107+		0,01	0	0,01	0	0	0,08	0,11	0,16	0,15	0,08	0,04	0,02	0,04	0,02	0,01	0
	IFNg+TNFa-CD107-		0,05	0,02	0,07	0,04	0,15	0,14	0,06	0,26	0,14	0,1	0,11	0,1	0,1	0,09	0,04	0,05
	IFNg+TNFa-CD107+		0	0	0,02	0	0	0,1	0,11	0,2	0,09	0,05	0,05	0,03	0	0	0,03	0,04
	IFNg+TNFa+CD107-		0	0,01	0,01	0,01	0	0,89	0,75	1,2	1,18	0,48	0,17	0,06	0,12	0,1	0,08	0,16
	IFNg+TNFa+CD107+		0	0	0	0	0,01	1,16	0,63	0,98	1,34	0,27	0,36	0,08	0,2	0,15	0,08	0,28
	Fig 2 h
			p value
	Groups compared		IFNg-TNFa-CD107+	IFNg-TNFa+CD107-	IFNg-TNFa+CD107+	IFNg+TNFa-CD107-	IFNg+TNFa-CD107+	IFNg+TNFa+CD107-	IFNg+TNFa+CD107+
	Control vs. KK		ns	ns	ns	ns	ns	ns	ns
	Control vs. KV		ns	ns	ns	ns	ns	<0,0001	<0,0001
	Control vs. VV		ns	ns	ns	ns	ns	ns	ns
	KK vs. KV		ns	ns	ns	ns	ns	<0,0001	<0,0001
	KK vs. VV		ns	ns	ns	ns	ns	ns	ns
	KV vs. VV		ns	ns	ns	ns	ns	<0,0001	<0,0001
	Fig 2 i
			Intratumoral respsonse
			Cytokine-producing among CD8 T cells (%)
			Control					KV				VV
	IFNg-TNFa-CD107+		3,42	1,94	5,94	0	0	0	0	0	0	0	0	0	0
	IFNg-TNFa+CD107-		0	0	0	0,44	0	0	0	0	0	0	0	0	0,06
	IFNg-TNFa+CD107+		0	1,57	0	0	0	0,11	0,21	0,21	0	0,41	0,49	0,72	0,01
	IFNg+TNFa-CD107-		0	0	0	0	0	5,27	7,69	1,23	4,85	0	0	0	0
	IFNg+TNFa-CD107+		0	0	0,75	0	0,65	24,28	15,15	16,17	15,62	18,58	17,97	20,31	12,39
	IFNg+TNFa+CD107-		0	0	0	0	0	4,53	13,53	5,08	11,27	2,18	1,47	2,66	0
	IFNg+TNFa+CD107+		0	0	0	0	0	22,52	29,34	35,15	26,93	21,6	22,78	27,88	7,16
	Fig 2i
			p value
	Groups compared		IFNg-TNFa-CD107+	IFNg-TNFa+CD107-	IFNg-TNFa+CD107+	IFNg+TNFa-CD107-	IFNg+TNFa-CD107+	IFNg+TNFa+CD107-	IFNg+TNFa+CD107+
	Control vs. KK		ns	ns	ns	ns	<0,0001	<0,0001	<0,0001
	Control vs. KV		ns	ns	ns	ns	<0,0001	ns	<0,0001
	KK vs. KV		ns	ns	ns	ns	ns	0.0114	0.0007
	Fig 2 j
	GzmB+ among CD8 T cells in spleen (%)
	KV	VV
	9,84	1,43
	12,99	1,5
	14,36	1,9
	15,81	1,18
	16,94	2
		2,74
	Fig 2j
			p value
	Groups compared
	KV vs. VV		<0,0001

## Sheet: Fig 3a, b
	Fig 3 a
	Upregulated genes
			Treatment group
			KK vs Mock	VV vs Mock	KV vs Mock
	Fraction depicted in pie chart	Panel genes	651	446	251
		FC > 2	106	40	19
		p < 0.05	13	284	500
	Total genes in panel		770	770	770
	Fig 3 b
	Downregulated genes
			Treatment group
			KK vs Mock	VV vs Mock	KV vs Mock
	Fraction depicted in pie chart	Panel genes	770	750	726
		FC < - 2	0	9	2
		p < 0.05	0	11	42
	Total genes in panel		770	770	770

## Sheet: Fig 3 c, d
	List of genes was entered into the webtool to generate the Venn diagrams	http://bioinformatics.psb.ugent.be/webtools/Venn/
	Fig 3c						Fig 3d
	Treatment group	KK	VV	KV			Treatment group	KK	VV	KV
	Number of genes significantly upregulated after treatment compared to Mock treatment	13	284	500			Number of genes significantly downregulated after treatment compared to Mock treatment	0	11	42
		Cxcl9	Cxcl9	Cd36					Clu	Msln
		H2-Eb1	Ccl21a	Ifna1					Alcam	Ifitm1
		H2-Ab1	Il2rb	Cd28					Spp1	Itgb4
		H2-Aa	H2-Eb1	Xcl1					Dusp4	Tnfrsf12a
		Cd74	Cd74	Il21					Pdgfc	F2rl1
		Psmb8	Gzma	Cxcl1					Vegfa	Ptgs2
		Psmb9	Klra2	Il2rb					Gpi1	Tfrc
		Psmb10	H2-Ab1	Gbp2b					Vim	Egr1
		Itgax	Klrk1	Ccl19					Mif	Fez1
		Tap2	H2-Aa	Lamp3					Il1rap	Spp1
		Tnfrsf14	Slamf7	Icos					Cd34	Cd9
		Il7r	Cd3d	Btla						Casp3
		H2-Dma	Fcgr4	Dpp4						Alcam
			Klrd1	Il25						Il1rl1
			Serping1	Sell						Cd34
			Klrc1	Fpr2						Cdkn1a
			C3	Klra7						Vim
			Cd3g	Ccl22						Cx3cl1
			C1s1	Fcer1a						Myc
			Cyfip2	C8b						Nfatc4
			Gbp5	Defb1						Cebpb
			Nod1	H2-Ob						Thbd
			Il7r	Il19						Hdac3
			C1ra	Klra3						Itgb1
			Cd69	Cd40						Egr3
			Clec7a	C9						Lrp1
			Pou2f2	Il2						Yy1
			Ccl5	Csf3r						Clu
			Sell	Cd200r1						Gpi1
			Itgal	Cma1						Jun
			Ccl8	Il18r1						Dusp6
			Abcg1	Cd53						Map3k5
			Dpp4	CD209e						Thy1
			Tnfrsf14	Klrd1						Bax
			Slc11a1	Chil3						Cd81
			Ltb	Tdo2						Birc5
			Itga4	Clec7a						Mif
			Psmb8	Mefv						Igf2r
			Ctsw	Eomes						Ctsl
			Ptprc	Cxcl5						Cd63
			Pdcd1	Pdcd1						Prdm1
			Fpr2	Cd83						Pvr
			Lck	Prg2
			Hcst	Cd3g
			Oas2	Pin1
			Cxcr6	Ccl21a
			H2-DMb1	Ifnb1
			Cfb	Klrb1c
			Tap2	Ctla4
			Psmb9	Mnx1
			Cd83	Cd3d
			Cxcr3	Ccl1
			H2-M3	C1s1
			Il1b	Il7r
			Ctsh	Lilra5
			Cd274	Klrc2
			Sh2d1b1	Slamf1
			Oasl1	Tal1
			Gzmb	Ifi44l
			Itgax	Nlrp3
			Cxcl12	Ncr1
			Mx2	Il7
			Cd3e	Il17f
			Icos	Pdcd1lg2
			Tlr1	Stat4
			Cd86	Cxcl9
			Cd4	Crp
			Cd180	Klrc1
			Casp1	Ccl6
			Lyz2	Tnfsf18
			Psmb10	Klra2
			Lag3	Ppbp
			Il18r1	Ikzf1
			Csf2rb	Casp1
			Ly9	Il23r
			Il15ra	Cd2
			Oas3	Ctsw
			Cd40	Irak3
			Cd8a	Card11
			Cd48	Cxcr6
			Tlr9	Klrg1
			Ccr5	Mme
			Irgm2	H2-Q10
			Ikzf1	Il23a
			Ikbke	Igll1
			Il15	Tnfsf10
			H2-T23	Pou2af1
			Cxcl10	Cd22
			Cma1	Cd160
			Csf3r	Ly9
			Il1rn	Cd8b1
			Ifit3	S100a8
			Apoe	Itga4
			Tnfsf10	Ido1
			Ddx60	Cxcl15
			Cd37	Tnfsf4
			Hck	Cd69
			S100a8	Hcst
			Irf5	Cd3e
			Il10ra	Ikzf2
			Zap70	Pycard
			Itgb2	Ebi3
			Selplg	Itgal
			Cybb	Timd4
			Cmpk2	Il1b
			Tlr7	Lyz2
			Irf7	Il5ra
			Rsad2	Clec4a2
			Cd55	Cd4
			Ctss	C3
			Zbp1	Cxcl2
			Cxcl11	Pik3cd
			Txnip	Cxcr2
			Tlr8	Cd55
			Ly86	Cd38
			C3ar1	C8a
			C4b	Klra1
			Pik3cd	Tlr1
			Il21r	Cd59b
			Nlrp3	Batf
			Amica1	Cd96
			Ccl11	Ifna4
			Mefv	Abcg1
			Lyn	Cd180
			Egfr	Ccl20
			C2	Tlr6
			Fcgr1	Ltb
			Spn	Lta
			Cd84	Mbl2
			Fcer1g	Tnfsf15
			Cd247	Cfh
			Cxcl14	Irf4
			Ccl7	Slc11a1
			Isg15	C6
			Gzmk	Fcgr4
			H2-Dma	Ccl3
			Stat1	Ccr9
			Nlrc5	Cxcr3
			Clec4a2	Cd244
			Ebi3	Tnf
			Itga1	Cd247
			Irf8	Hck
			Card11	Cd37
			Cmah	C1ra
			Cd244	Ccr3
			Batf	Il18
			Il2rg	Apoe
			Inpp5d	Gzmb
			Il16	Ccrl2
			Il11ra1	Tnfsf14
			Havcr2	Sh2d1b1
			Fas	Ticam2
			Sh2d1a	Egfr
			Ifih1	Nod1
			Ctla4	Tlr7
			Bst2	Btk
			Btk	Arg2
			Cd79b	Cyfip2
			Xcl1	Xcr1
			Cd38	Lck
			Cd200r1	Pparg
			Ccr7	Tnfrsf14
			Ncf4	Elk1
			Ccl4	Tigit
			Maf	Il9
			Col1a1	Bst1
			Tnfsf13b	Cmah
			Ccrl2	Amica1
			Cd53	Mill2
			Tnf	Rorc
			Tyk2	Cxcl11
			Mill2	Tnfsf13
			Klrc2	Ccl8
			C1qb	Ikbke
			Ccl3	Zap70
			Syk	C2
			Itk	H2-Eb1
			Ccr2	Irf8
			Usp18	Il1r2
			Prf1	H2-M3
			Tlr2	Nos2
			Cd6	Ccr6
			Stat4	Serping1
			Nfatc2	Ccr7
			Ciita	Cd6
			Eng	Csf2rb
			Psen2	Mx2
			Bst1	Cd86
			Xaf1	Saa1
			Cfh	H2-DMb2
			Itgam	Tlr8
			Cd97	Fasl
			Socs1	Aicda
			Il1r2	Cd1d1
			Ccl19	Klra6
			C1qa	Cd74
			Blnk	Sele
			Siglec1	Cxcl13
			Lbp	Tnfrsf17
			Kdr	Slamf7
			Stat2	Ambp
			Entpd1	Il21r
			Cfp	Tnfsf8
			Flt3l	Cd84
			Tapbp	H2-Aa
			Lilra5	C3ar1
			Ifi44	St6gal1
			H2-K1	Cd8a
			Ikzf2	Ccl4
			Ifit1	Havcr2
			Icosl	Cfi
			Klra17	Ms4a1
			Tlr6	Ltf
			Ccl6	Hamp
			Pdcd1lg2	Pou2f2
			Tap1	Il1rapl2
			Alas1	Ddx60
			Fap	Il17rb
			Tnfsf11	Pax5
			Tigit	Il11ra1
			Pparg	Il10
			Map3k1	Ctsh
			Emr1	Il1a
			Pik3cg	Cdk1
			Cxcl16	H2-Ab1
			Irak3	Irf5
			Isg20	Pmch
			Tfeb	Itgb2
			Lcp1	Fas
			Csf1r	Cd163
			Tek	Gzma
			Runx3	Cd7
			Fasl	Cr2
			Tnfrsf1b	Lyve1
			Il12rb2	Il13
			Cd28	Cxcl12
			Hspb2	Tnfrsf4
			Dock9	Itgb3
			Ncr1	Cd5
			Gpr183	A2m
			H2-D1	Lyn
			Irf1	Lcn2
			Ifit2	Epcam
			Tnfrsf11a	Ifng
			Il18	Tnfrsf13c
			Cd7	Il15ra
			Pycard	Gata3
			Btla	Cd1d2
			Il13ra2	C7
			Tlr3	S100b
			Col3a1	Itgae
			Pdgfrb	Ccr2
			Cd200	Ifna2
			Clec4n	Raet1
			Ccl9	Il22ra1
			Abcb1a	Cxcr1
			Herc6	Trem2
			Ifi35	Gpr183
			Tie1	H2-DMb1
			Fcgr3	Txnip
			Icam2	Hspb2
			Notch1	Cd48
			Icam1	Irgm2
			Snai1	Rrad
			Vhl	Cd40lg
			Cx3cr1	Tnfrsf18
			Cd2	Tap2
			Ddx58	Cd274
			Il18rap	Ptprc
			Slamf6	Cd79b
			Clec5a	Nfatc2
			Vcam1	Il6
			Tnfsf14	Ifnl2
			Stat5b	Trem1
			Tnfrsf18	Emr1
			Rrad	Lif
			H2-DMb2	Ccr4
			Cmklr1	Abcb1a
			Ccl12	Tlr9
			Nod2	Mpo
			Msr1	Tnfrsf1b
			Il7	Adora2a
			Jak3	Tnfsf13b
			Ifngr1	Cd207
				Psmb9
				Fcer2a
				Hras
				Lbp
				Klrk1
				Il2rg
				Entpd1
				Il16
				Siglec1
				Ctsg
				Tnfrsf13b
				Itgam
				Ccl5
				Maf
				Ccl17
				Serpinb2
				Ccr5
				Fcer1g
				Cdh1
				Masp2
				Mst1r
				Smpd3
				Cmpk2
				Psen2
				Oas2
				Psmb8
				Slc7a11
				Blk
				Tlr2
				Cd79a
				Ccl28
				Cfb
				Icosl
				Ccr1
				Il12b
				Ceacam1
				Il4
				Cd33
				Syk
				Cxcl3
				C5ar1
				Tpsab1
				Csf2
				Klrb1
				Nlrc5
				Il15
				Sh2d1a
				Osm
				Ltk
				Selplg
				Prf1
				Ccl24
				Tlr3
				Il1rn
				Gbp5
				Pnma1
				Fcgr1
				Oas3
				Itk
				F13a1
				Flt3
				Cd68
				Ly86
				Chit1
				Mrc1
				Ciita
				Lcp1
				H2-Dma
				Cfp
				Csf3
				Fadd
				Icam1
				Angpt1
				Gpr44
				Itga2b
				Itga1
				Clec4n
				Tyk2
				Ccl9
				Lag3
				Msr1
				C4b
				Ccl25
				Inpp5d
				F12
				Spn
				Ctss
				Cybb
				Tnfrsf11a
				Ccl11
				Oasl1
				Rag1
				Cxcr5
				Tfeb
				Cd200
				Icam2
				Icam4
				Vhl
				Tlr5
				Mr1
				Stat1
				Stat5b
				Fap
				Bid
				Ccl27a
				Atm
				Cd44
				Rps6
				Atg10
				Gfi1
				Bmi1
				Arg1
				Csf1r
				Tnfaip3
				Tnfsf11
				Il10ra
				Il17a
				Psmb10
				Ncf4
				Cd97
				Vcam1
				Gzmk
				H2-T23
				Ifih1
				Tnfrsf11b
				Col1a1
				Kit
				C1qb
				Usp18
				Blnk
				Atg5
				Ccl7
				Tbx21
				Mef2c
				Tlr4
				Eng
				Cd3eap
				Fcgr3
				Notch1
				Nt5e
				Vwf
				Stat2
				Ticam1
				C1qa
				Creb1
				Il18rap
				Angpt2
				Card9
				Dock9
				Alas1
				Ripk2
				Ifit3
				Tapbp
				Ccnd3
				Nod2
				Itgax
				Map3k1
				Cx3cr1
				Irak4
				Traf3
				Ythdf2
				Atg12
				Ikbkg
				Fut7
				Tie1
				Abca1
				Ikbkb
				Runx3
				Cmklr1
				Irak2
				Mavs
				Pik3cg
				Rel
				Il12rb1
				Dll4
				Ly96
				Prkcd
				Socs1
				Bst2
				Fcgr2b
				Flt3l
				Il17ra
				Tank
				Itch
				Mertk
				Pdgfrb
				Tbk1
				Ifnar2
				Creb5
				Tnfsf12
				Tirap
				Irf2
				Prkce
				Smad3
				Tek
				Snai1
				Ifnar1
				Cd14
				Bcl2
				Hsd11b1
				Mcam
				Kdr
				Tnfrsf10b
				Stat6
				Itga2
				Casp8
				Il6ra
				Cd276
				Ifngr1
				Trp53
				Tubb5
				Ep300
				Jak2
				Plaur
				Erbb2
				Cdh5

## Sheet: Fig 3 e, f, g, h, i
		Fig 3 e													Fig 3 f
		Fig 3g													Fig 3h
		Fig 3 i

## Sheet: Fig 4 a - c
Fig 4 a
IFN-γ (pg/ml)					CXCL1 (pg/ml)					CCL2 (pg/ml)					CCL5 (pg/ml)
Mock	KK	VV	KV		Mock	KK	VV	KV		Mock	KK	VV	KV		Mock	KK	VV	KV
2.065	3.66	9.195	35.24		29.605	21.225	50.66	96.545		44.76	34.225	50.875	476.3		15.18	9.355	44.38	79.305
3.305	5.765	19.545	49.185		58.115	45.805	124.475	88.565		43.46	32.545	140.36	504.88		12.885	21.005	112.22	122.005
1.825	9.05	5.545	46.7		34.715	46.675	11.715	76.765		44.11	53.315	16.785	403.78		16.07	71.335	23.42	97.285
1.755	6.13	9.665	43.335		19.51	18.83	73.685	84.155		38.605	23.81	159.61	442.795		16.355	17.66	53.825	66.755
3.375		8.535	65.9		64.975		46.04	187.69		53.65		45.44	668.535		49.64		24.37	218.145
2.17		7.955	35.485		16.92		31.78	46.735		28.01		25.56	293.115		7.13		21.855	53.475
IL-1β (pg/ml)					CXCL10 (pg/ml)					IL-6 (pg/ml)
Mock	KK	VV	KV		Mock	KK	VV	KV		Mock	KK	VV	KV
9.1705	5.4085	5.0005	28.432		124.555	191.905	779.52	1771.6		12.935	7.985	13.245	48.645
4.913	7.36	18.569	35.2235		192.29	365.295	1255.47	2011.91		14.9	28.83	54.805	23.135
4.913	8.309	3.076	19.82		131.08	425.995	399.5	1648.85		8.305	35.54	7.58	25.76
4.5875	6.3845	17.673	31.0865		176.39	274.985	727.235	1880.55		9.275	23.235	12.57	22.665
11.798		3.076	49.176		308.53		677.025	2873.41		20.25		7.58	61.135
3.076		3.076	17.699		112.14		607.7	1369.97		7.58		7.58	31.595
Fig 4 a
	p-value
Groups compared	IFN-γ	CXCL1	CCL2	CCL5	IL-1β	CXCL10	IL-6
Mock vs. KK	ns	ns	ns	ns	ns	ns	ns
Mock vs. VV	ns	ns	ns	ns	ns	0.0274	ns
Mock vs. KV	<0,0001	0.0382	<0,0001	0.006	0.0002	<0,0001	0.0445
KK vs. VV	ns	ns	ns	ns	ns	ns	ns
KK vs. KV	<0,0001	0.0492	<0,0001	0.0333	0.0007	<0,0001	ns
VV vs. KV	<0,0001	ns	<0,0001	ns	0.0004	<0,0001	ns
Fig 4 b					Fig 4 c
CD45+ T cells (per g tumor)					Immune cell subsets among all leukocytes (%)
Mock	KK	VV	KV			Mock	KK	VV	KV
4836415	14797338	40412191	25729960		CD8+ T	0.6	17.6	14.7	25.8
5642918	16820476	40551592	31967652		CD4+ Tregs	0.06	0.26	0.55	0.17
6025618		23042612			CD4+ Teff	0.2	0.89	4.7	10.86
					mMDSCs	7.3	25.7	27.3	18.4
					gMDSCs	1.52	1.08	0.26	1.43
					Neutro	0.39	0.34	0.1	0.47
					TAM1	27.6	25.3	23.8	17.1
					TAM2	51.7	14.8	10.5	6.1
					NKT	0.08	0.68	0.52	0.61
					NK	0.8	2.33	1.74	0.89
					B	1.49	1.52	1.37	0.82
					DCs	4.49	13.15	14.41	7.75

## Sheet: Fig 4 d
Fig 4 d
			Mock						KK						VV						KV

## Sheet: Fig 5 b - d
Fig 5 b
Days post tumor (x-axis)	Tumor volume (cm3) (y-axis)
	Mock							aPD-1							VVVV							KKKK							KVKK							KVKK + aPD-1							KVφKK
0	0	0	0	0	0	0	0	0	0	0	0	0	0	0	0	0	0	0	0	0	0	0	0	0	0	0	0	0	0	0	0	0	0	0	0	0	0	0	0	0	0	0	0	0	0	0	0	0	0
7	0	0	0	0	0	0	0	0	0	0	0	0	0	0	0	0	0	0	0	0	0	0	0	0	0	0	0	0	0	0	0	0	0	0	0	0	0	0	0	0	0	0	0	0	0	0	0	0	0
9	0	0	0	0	0	0	0	0	0	0	0	0	0	0	0	0	0	0	0	0	0	0	0	0	0	0	0	0	0	0	0	0	0	0	0	0	0	0	0	0	0	0	0	0	0	0	0	0	0
11	0.278	0	0	0	0	0	0	0.046	0	0.064	0.028	0.095	0	0	0	0	0	0.012	0	0	0	0	0	0	0	0	0	0	0	0	0	0	0	0	0	0	0	0	0	0	0	0	0	0	0	0.093	0	0.083	0.088
13	0.427	0.124	0.077	0.31	0.196	0.046	0.068	0.081	0.097	0.109	0.183	0.528	0.217	0.09	0.019	0.034	0	0.014	0	0	0.012	0.046	0	0.114	0.035	0.065	0	0.087	0.135	0	0.088	0.237	0.189	0.079	0.158	0.112	0.041	0.152	0.07	0.047	0.038	0	0	0.1	0.051	0.202	0	0.237	0.161
15	0.439	0.338	0.223	0.304	0.395	0.172	0.126	0.149	0.171	0.183	0.264	0.777	0.351	0.124	0.025	0	0	0.021	0	0	0	0.128	0	0.162	0.123	0.051	0	0.148	0.174	0	0.159	0.255	0.215	0.163	0.29	0.155	0.037	0.102	0.158	0.073	0.056	0	0.027	0.228	0	0.323	0	0.197	0.292
18	0.714	0.736	0.557	0.399	0.719	0.372	0.245	0.289	0.41	0.378	0.393	0.925	0.6	0.348	0.029	0.011	0	0.026	0	0	0.012	0.307	0	0.259	0.407	0	0	0.259	0.154	0	0.219	0.208	0.22	0.204	0.255	0.093	0.015	0.086	0.19	0.071	0.055	0	0.027	0.482	0	0.596	0.036	0.64	0.406
20	0.864	0.848	0.785	0.888	0.899	0.547	0.4	0.504	0.463	0.503	0.561	1.396	0.927	0.467	0.04	0.044	0	0.05	0	0.024	0.024	0.366	0	0.378	0.508	0	0	0.463	0.036	0	0.144	0.148	0.164	0.194	0.171	0.047	0.015	0.074	0.092	0.032	0	0	0.056	0.635	0	0.846	0	0.785	0.488
22	1.044	1.15	1.245	0.769	1.746	0.794	0.735	0.686	0.618	0.8	0.773	2.065	1.16	0.688	0.042	0.102	0	0.07	0	0.049	0.067	0.468	0	0.505	0.566	0	0.043	0.494	0.013	0	0.269	0.049	0.221	0.208	0.266	0.013	0	0.059	0.144	0.034	0	0	0.07	0.78	0	0.987	0	1.141	0.697
25	2.718	2.051	2.499	1.443		1.444	0.717	1.091	0.815		1.179		1.882	0.8	0.1	0.207	0	0.166	0	0.139	0.213	0.736	0	0.982	1.002	0	0.157	0.532	0.068	0	0.49	0.217	0.244	0.234	0.471	0	0	0.036	0.267	0.021	0	0	0.128	1.225	0	2.114	0	1.779	1.188
27				2.847		2.015	1.129	1.483	1.285		1.434			1.114	0.258	0.342	0	0.229	0	0.227	0.467	1.956	0	1.408	1.814	0	0.184	0.745	0.074	0	0.581	0.275	0.469	0.299	0.604	0	0	0.073	0.302	0	0	0	0.221	1.674	0		0		1.897
29							1.639	2.401	2.123		2.245			2.152	0.625	0.454	0	0.315	0	0.544	0.588		0	2.308		0	0.327	1.086	0.533	0	0.844	0.876	0.594	0.734	1.276	0	0	0.265	0.665	0.07	0	0	0.206		0		0
32															1.123	0.553	0	0.616	0	1.054	0.761		0			0	0.671	1.833	1.588	0	1.456	1.804	1.841	1.061	2.589	0	0	0.424	1.394	0.127	0	0	0.816		0		0
34															1.349	1.674	0	0.857	0.053	1.26	1.873		0			0	1.071		2.41	0	2.83			1.273		0	0	0.583	2.366	0.241	0	0	1.197		0		0
36															2.361		0	1.313	0.088	1.713			0			0	1.726			0				1.26		0	0	0.762		0.233	0	0	1.887		0.133		0
39																	0	2.579	0.382				0			0.18				0				2.969		0	0	2.074		0.536	0	0			0.419		0
41																	0.068		0.913				0			0.214				0						0	0			0.985	0	0			1.174		0
43																	0.291		1.067				0			0.285				0						0	0			2.124	0	0			1.576		0
46																	0.627		2.355				0			0.592				0						0	0				0	0					0
48																	0.716						0			0.781				0						0	0				0	0					0
50																	0.883						0			1.7				0						0	0				0	0					0
53																	1.668						0							0						0	0				0	0					0
57																							0							0						0	0				0	0					0
60																							0							0						0	0				0	0					0
67																							0							0						0	0				0	0					0
74																							0							0						0	0				0	0					0
81																							0							0						0	0				0	0					0
88																							0							0						0	0				0	0					0
	Tumour volume: length x width2 x 0.4
Fig 5 c								Fig 5 d
Survival post tumor implantation (1 = death event)								Survival post tumor implantation (1 = death event)
Mouse ID	Days post tumor (x-axis)	Mock	VVVV	KKKK	KVKK	KVφKK		Mouse ID	Days post tumor (x-axis)	Mock	αPD-1	KVKK	KVKK + αPD-1
L1	25	1						L1	25	1
L2	25	1						L2	25	1
L3	25	1						L3	25	1
L4	27	1						L4	27	1
M1	22	1						M1	22	1
M2	27	1						M2	27	1
M3	29	1						M3	29	1
P2	36		1					N1	29		1
P3	34		1					N2	29		1
P4	53		1					N4	23		1
P5	39		1					N5	29		1
Q2	46		1					O3	22		1
Q3	36		1					O4	25		1
Q4	34		1					O5	29		1
R1	27			1				T1	34			1
R2	88			0				T3	88			0
R3	29			1				T4	34			1
R4	27			1				T5	32			1
S3	50			1				U1	32			1
S4	36			1				U3	39			1
S5	32			1				U4	32			1
T1	34				1			V1	88				0
T3	88				0			V2	88				0
T4	34				1			V3	39				1
T5	32				1			V5	34				1
U1	32				1			W1	43				1
U3	39				1			W2	88				0
U4	32				1			W5	88				0
X1	36					1
X2	27					1
X4	43					1
X5	25					1
Y1	88					0
Y2	25					1
Y5	27					1
Overal comparison of survival curves								Overal comparison of survival curves
Log-rank (Mantel-Cox) test (recommended)								Log-rank (Mantel-Cox) test (recommended)
Chi square	37.77							Chi square	37.77
df	6							df	6
P value	<0.0001							P value	<0.0001
P value summary	****							P value summary	****
Are the survival curves sig different?	Yes							Are the survival curves sig different?	Yes
Data summary								Data summary
Group	Mock	VVVV	KKKK	KVKK	KVφKK			Group	Mock	αPD-1	KVKK	KVKK + αPD-1
Number of rows	49	49	49	49	49			Number of rows	49	49	49	49
# of blank lines	42	42	42	42	42			# of blank lines	42	43	42	42
# rows with impossible data	0	0	0	0	0			# rows with impossible data	0	0	0	0
# censored subjects	0	0	1	1	1			# censored subjects	0	0	1	4
# deaths/events	7	7	6	6	6			# deaths/events	7	6	6	3
Median survival	25	36	32	34	27			Median survival	25	29	34	Undefined
Pair-wise comparisons								Pair-wise comparisons
Mock vs KKKK			Mock vs VVVV					Mock vs αPD-1			Mock vs KVKK
Log-rank (Mantel-Cox) test			Log-rank (Mantel-Cox) test					Log-rank (Mantel-Cox) test			Log-rank (Mantel-Cox) test
Chi square	7.76		Chi square	14.24				Chi square	1.177		Chi square	14.24
df	1		df	1				df	1		df	1
P value	0.0053		P value	0.0002				P value	0.278		P value	0.0002
P value summary	**		P value summary	***				P value summary	ns		P value summary	***
Are the survival curves sig different?	Yes		Are the survival curves sig different?	Yes				Are the survival curves sig different?	No		Are the survival curves sig different?	Yes
Mock vs KVKK			Mock vs KVφKK					Mock vs KVKK + αPD-1			αPD-1 vs KVKK
Log-rank (Mantel-Cox) test			Log-rank (Mantel-Cox) test					Log-rank (Mantel-Cox) test			Log-rank (Mantel-Cox) test
Chi square	14.24		Chi square	3.311				Chi square	14.24		Chi square	12.5
df	1		df	1				df	1		df	1
P value	0.0002		P value	0.0688				P value	0.0002		P value	0.0004
P value summary	***		P value summary	ns				P value summary	***		P value summary	***
Are the survival curves sig different?	Yes		Are the survival curves sig different?	No				Are the survival curves sig different?	Yes		Are the survival curves sig different?	Yes
KKKK vs VVVV			KKKK vs KVKK					αPD-1 vs KVKK + αPD-1			KVKK vs KVKK + αPD-1
Log-rank (Mantel-Cox) test			Log-rank (Mantel-Cox) test					Log-rank (Mantel-Cox) test			Log-rank (Mantel-Cox) test
Chi square	0.06605		Chi square	0.1031				Chi square	12.5		Chi square	4.557
df	1		df	1				df	1		df	1
P value	0.7972		P value	0.7481				P value	0.0004		P value	0.0328
P value summary	ns		P value summary	ns				P value summary	***		P value summary	*
Are the survival curves sig different?	No		Are the survival curves sig different?	No				Are the survival curves sig different?	Yes		Are the survival curves sig different?	Yes
KKKK vs KVφKK			VVVV vs KVKK
Log-rank (Mantel-Cox) test			Log-rank (Mantel-Cox) test
Chi square	0.1925		Chi square	0.2879
df	1		df	1
P value	0.6609		P value	0.5916
P value summary	ns		P value summary	ns
Are the survival curves sig different?	No		Are the survival curves sig different?	No
VVVV vs KVφKK			KVKK vs KVφKK
Log-rank (Mantel-Cox) test			Log-rank (Mantel-Cox) test
Chi square	0.183		Chi square	0.1644
df	1		df	1
P value	0.6688		P value	0.6851
P value summary	ns		P value summary	ns
Are the survival curves sig different?	No		Are the survival curves sig different?	No

[truncated: 17 more sheets: Fig 5 e, Fig 6, Suppl fig 1, Suppl fig 2 , Suppl fig 3, Suppl fig 5, Suppl fig  6, Suppl fig 7 a - e, Suppl fig 7 f- j , Suppl fig 7 k - o, Suppl fig 8, Suppl fig 9, Suppl fig 10, Suppl fig 11, Suppl fig 12 a, b, Suppl fig 12 c, d, e, f, g , Suppl fig 13]
